# Supplementary material for: Ge–Cu-Complexes Ph(pyO)Ge(μ2-pyO)2CuCl and PhGe(μ2-pyO)4CuCl—Representatives of Cu(I)→Ge(IV) and Cu(II)→Ge(IV) Dative Bond Systems
Source: Molecules. 2023 Jul 16;28(14):5442. doi: 10.3390/molecules28145442 (PMC10385301; doi:10.3390/molecules28145442)
Supplement: Supplementary file 1 [file molecules-28-05442-s001.zip]

Archive with 5 entries (5 files):
- checkcif_compound2Ge'.pdf
- checkcif_compound3Ge.pdf
- compound2Ge'.cif
- compound3Ge.cif
- Supporting_information_2474623.pdf
