# Supplementary material for: Ge–Cu-Complexes Ph(pyO)Ge(μ2-pyO)2CuCl and PhGe(μ2-pyO)4CuCl—Representatives of Cu(I)→Ge(IV) and Cu(II)→Ge(IV) Dative Bond Systems
Source: Molecules. 2023 Jul 16;28(14):5442. doi: 10.3390/molecules28145442 (PMC10385301; doi:10.3390/molecules28145442)
Supplement: Supplementary file 1 [file molecules-28-05442-s001.zip › compound2Ge'.cif]

 
data_compound2Ge´
 
_audit_creation_method            'SHELXL-2018/3'
_shelx_SHELXL_version_number      '2018/3'
_chemical_name_systematic         ?
_chemical_name_common             ?
_chemical_melting_point           ?
_chemical_formula_moiety          'C21 H17 Cl Cu Ge N3 O3' 
_chemical_formula_sum
 'C21 H17 Cl Cu Ge N3 O3' 
_chemical_formula_weight          530.96

loop_
 _atom_type_symbol
 _atom_type_description
 _atom_type_scat_dispersion_real
 _atom_type_scat_dispersion_imag
 _atom_type_scat_source
 'C'  'C'   0.0033   0.0016
 'International Tables Vol C Tables 4.2.6.8 and 6.1.1.4'
 'H'  'H'   0.0000   0.0000
 'International Tables Vol C Tables 4.2.6.8 and 6.1.1.4'
 'N'  'N'   0.0061   0.0033
 'International Tables Vol C Tables 4.2.6.8 and 6.1.1.4'
 'O'  'O'   0.0106   0.0060
 'International Tables Vol C Tables 4.2.6.8 and 6.1.1.4'
 'Ge'  'Ge'   0.1547   1.8001
 'International Tables Vol C Tables 4.2.6.8 and 6.1.1.4'
 'Cu'  'Cu'   0.3201   1.2651
 'International Tables Vol C Tables 4.2.6.8 and 6.1.1.4'
 'Cl'  'Cl'   0.1484   0.1585
 'International Tables Vol C Tables 4.2.6.8 and 6.1.1.4'
 
_space_group_crystal_system       monoclinic
_space_group_IT_number            14
_space_group_name_H-M_alt         'P 21/n'
_space_group_name_Hall            '-P 2yn'
 
_shelx_space_group_comment
;
The symmetry employed for this shelxl refinement is uniquely defined
by the following loop, which should always be used as a source of
symmetry information in preference to the above space-group names.
They are only intended as comments.
;
 
loop_
 _space_group_symop_operation_xyz
 'x, y, z'
 '-x+1/2, y+1/2, -z+1/2'
 '-x, -y, -z'
 'x-1/2, -y-1/2, z-1/2'
 
_cell_length_a                    14.4369(2)
_cell_length_b                    8.74990(10)
_cell_length_c                    16.2903(3)
_cell_angle_alpha                 90
_cell_angle_beta                  92.5550(10)
_cell_angle_gamma                 90
_cell_volume                      2055.77(5)
_cell_formula_units_Z             4
_cell_measurement_temperature     180(2)
_cell_measurement_reflns_used    48943
_cell_measurement_theta_min      1.25
_cell_measurement_theta_max      28.55
 
_exptl_crystal_description        piece
_exptl_crystal_colour             colorless
_exptl_crystal_density_meas       ?
_exptl_crystal_density_method     ?
_exptl_crystal_density_diffrn     1.716          
_exptl_crystal_F_000              1064
_exptl_transmission_factor_min    ?
_exptl_transmission_factor_max    ?
_exptl_crystal_size_max           0.350
_exptl_crystal_size_mid           0.200
_exptl_crystal_size_min           0.150
_exptl_absorpt_coefficient_mu     2.655
_shelx_estimated_absorpt_T_min    0.457
_shelx_estimated_absorpt_T_max    0.691
_exptl_absorpt_correction_type   integration
_exptl_absorpt_correction_T_min  0.5031
_exptl_absorpt_correction_T_max  0.7752
_exptl_absorpt_process_details    XShape
_exptl_absorpt_special_details    ?
_diffrn_ambient_temperature       180(2)
_diffrn_radiation_wavelength      0.71073
_diffrn_radiation_type            MoK\a
_diffrn_source                    ?
_diffrn_measurement_device_type   'Stoe IPDS 2'
_diffrn_measurement_method        'omega scans'
_diffrn_detector_area_resol_mean  ?
_diffrn_reflns_number             49966
_diffrn_reflns_av_unetI/netI      0.0146
_diffrn_reflns_av_R_equivalents   0.0417
_diffrn_reflns_limit_h_min        -19
_diffrn_reflns_limit_h_max        19
_diffrn_reflns_limit_k_min        -11
_diffrn_reflns_limit_k_max        11
_diffrn_reflns_limit_l_min        -21
_diffrn_reflns_limit_l_max        21
_diffrn_reflns_theta_min          1.844
_diffrn_reflns_theta_max          27.999
_diffrn_reflns_theta_full         25.242
_diffrn_measured_fraction_theta_max   1.000
_diffrn_measured_fraction_theta_full  1.000
_diffrn_reflns_Laue_measured_fraction_max    1.000
_diffrn_reflns_Laue_measured_fraction_full   1.000
_diffrn_reflns_point_group_measured_fraction_max   1.000
_diffrn_reflns_point_group_measured_fraction_full  1.000
_reflns_number_total              4971
_reflns_number_gt                 4507
_reflns_threshold_expression      'I > 2\s(I)'
_reflns_Friedel_coverage          0.000
_reflns_Friedel_fraction_max      .
_reflns_Friedel_fraction_full     .
 
_reflns_special_details
;
 Reflections were merged by SHELXL according to the crystal
 class for the calculation of statistics and refinement.
 
 _reflns_Friedel_fraction is defined as the number of unique
 Friedel pairs measured divided by the number that would be
 possible theoretically, ignoring centric projections and
 systematic absences.
;
 
_computing_data_collection        ?
_computing_cell_refinement        ?
_computing_data_reduction         ?
_computing_structure_solution     ?
_computing_structure_refinement 'SHELXL-2018/3 (Sheldrick, 2018)'
_computing_molecular_graphics     ?
_computing_publication_material   ?
_refine_special_details           ?
_refine_ls_structure_factor_coef  Fsqd
_refine_ls_matrix_type            full
_refine_ls_weighting_scheme       calc
_refine_ls_weighting_details
'w=1/[\s^2^(Fo^2^)+(0.0323P)^2^+1.7469P] where P=(Fo^2^+2Fc^2^)/3'
_atom_sites_solution_primary      ShelXT
_atom_sites_solution_secondary    ?
_atom_sites_solution_hydrogens    geom
_refine_ls_hydrogen_treatment     constr
_refine_ls_extinction_method      'SHELXL-2018/3 (Sheldrick 2018)'
_refine_ls_extinction_coef        0.0032(3)
_refine_ls_extinction_expression
 'Fc^*^=kFc[1+0.001xFc^2^\l^3^/sin(2\q)]^-1/4^'
_refine_ls_number_reflns          4971
_refine_ls_number_parameters      272
_refine_ls_number_restraints      0
_refine_ls_R_factor_all           0.0309
_refine_ls_R_factor_gt            0.0263
_refine_ls_wR_factor_ref          0.0671
_refine_ls_wR_factor_gt           0.0651
_refine_ls_goodness_of_fit_ref    1.097
_refine_ls_restrained_S_all       1.097
_refine_ls_shift/su_max           0.002
_refine_ls_shift/su_mean          0.000
 
loop_
 _atom_site_label
 _atom_site_type_symbol
 _atom_site_fract_x
 _atom_site_fract_y
 _atom_site_fract_z
 _atom_site_U_iso_or_equiv
 _atom_site_adp_type
 _atom_site_occupancy
 _atom_site_site_symmetry_order  
 _atom_site_calc_flag
 _atom_site_refinement_flags_posn
 _atom_site_refinement_flags_adp
 _atom_site_refinement_flags_occupancy
 _atom_site_disorder_assembly
 _atom_site_disorder_group
Ge1 Ge 0.48129(2) 0.28986(2) 0.62874(2) 0.01859(7) Uani 1 1 d . . . . .
Cu1 Cu 0.53394(2) 0.45678(3) 0.76900(2) 0.02341(7) Uani 1 1 d . . . . .
Cl1 Cl 0.52403(4) 0.64456(6) 0.86407(3) 0.02851(11) Uani 1 1 d . . . . .
O1 O 0.59887(10) 0.31958(18) 0.60162(10) 0.0298(3) Uani 1 1 d . . . . .
O2 O 0.48680(11) 0.13170(16) 0.69744(8) 0.0268(3) Uani 1 1 d . . . . .
O3 O 0.45698(10) 0.18879(17) 0.53474(8) 0.0247(3) Uani 1 1 d . . . . .
N1 N 0.63963(11) 0.50102(19) 0.69966(10) 0.0220(3) Uani 1 1 d . . . . .
N2 N 0.47979(11) 0.27128(18) 0.81706(10) 0.0203(3) Uani 1 1 d . . . . .
N3 N 0.31344(12) 0.1761(2) 0.58572(11) 0.0255(3) Uani 1 1 d . . . . .
C1 C 0.65799(13) 0.4258(2) 0.63085(12) 0.0245(4) Uani 1 1 d . . . . .
C2 C 0.73714(16) 0.4531(3) 0.58689(16) 0.0396(6) Uani 1 1 d . . . . .
H2 H 0.748135 0.397537 0.538177 0.048 Uiso 1 1 calc R U . . .
C3 C 0.79878(18) 0.5623(4) 0.61576(18) 0.0490(7) Uani 1 1 d . . . . .
H3 H 0.853961 0.581798 0.587858 0.059 Uiso 1 1 calc R U . . .
C4 C 0.77959(17) 0.6441(3) 0.68619(16) 0.0412(6) Uani 1 1 d . . . . .
H4 H 0.820855 0.721167 0.706547 0.049 Uiso 1 1 calc R U . . .
C5 C 0.70020(15) 0.6115(3) 0.72573(13) 0.0290(4) Uani 1 1 d . . . . .
H5 H 0.686908 0.668610 0.773397 0.035 Uiso 1 1 calc R U . . .
C6 C 0.47035(13) 0.1379(2) 0.77782(11) 0.0209(4) Uani 1 1 d . . . . .
C7 C 0.44638(15) 0.0026(2) 0.81686(13) 0.0280(4) Uani 1 1 d . . . . .
H7 H 0.442879 -0.091219 0.787576 0.034 Uiso 1 1 calc R U . . .
C8 C 0.42798(16) 0.0088(2) 0.89878(14) 0.0305(4) Uani 1 1 d . . . . .
H8 H 0.410966 -0.081303 0.926937 0.037 Uiso 1 1 calc R U . . .
C9 C 0.43436(15) 0.1473(3) 0.94033(13) 0.0285(4) Uani 1 1 d . . . . .
H9 H 0.420751 0.153934 0.996741 0.034 Uiso 1 1 calc R U . . .
C10 C 0.46080(14) 0.2745(2) 0.89787(12) 0.0249(4) Uani 1 1 d . . . . .
H10 H 0.466027 0.369075 0.926374 0.030 Uiso 1 1 calc R U . . .
C11 C 0.36752(13) 0.1435(2) 0.52431(12) 0.0226(4) Uani 1 1 d . . . . .
C12 C 0.33868(17) 0.0676(3) 0.45283(14) 0.0347(5) Uani 1 1 d . . . . .
H12 H 0.380435 0.044262 0.411155 0.042 Uiso 1 1 calc R U . . .
C13 C 0.2463(2) 0.0279(3) 0.44550(16) 0.0468(6) Uani 1 1 d . . . . .
H13 H 0.223074 -0.025346 0.398124 0.056 Uiso 1 1 calc R U . . .
C14 C 0.18735(17) 0.0657(3) 0.50714(16) 0.0419(6) Uani 1 1 d . . . . .
H14 H 0.123171 0.041826 0.501733 0.050 Uiso 1 1 calc R U . . .
C15 C 0.22329(15) 0.1381(3) 0.57613(14) 0.0322(5) Uani 1 1 d . . . . .
H15 H 0.182974 0.162396 0.618779 0.039 Uiso 1 1 calc R U . . .
C16 C 0.41569(12) 0.4781(2) 0.64404(11) 0.0196(3) Uani 1 1 d . . . . .
C17 C 0.33648(14) 0.4868(2) 0.68972(13) 0.0266(4) Uani 1 1 d . . . . .
H17 H 0.314199 0.398243 0.716237 0.032 Uiso 1 1 calc R U . . .
C18 C 0.29027(15) 0.6248(3) 0.69640(14) 0.0314(4) Uani 1 1 d . . . . .
H18 H 0.236866 0.631177 0.728257 0.038 Uiso 1 1 calc R U . . .
C19 C 0.32178(16) 0.7532(3) 0.65678(14) 0.0329(5) Uani 1 1 d . . . . .
H19 H 0.289338 0.847168 0.660946 0.040 Uiso 1 1 calc R U . . .
C20 C 0.40003(17) 0.7460(3) 0.61122(14) 0.0333(5) Uani 1 1 d . . . . .
H20 H 0.421435 0.834593 0.584228 0.040 Uiso 1 1 calc R U . . .
C21 C 0.44731(15) 0.6085(2) 0.60502(12) 0.0259(4) Uani 1 1 d . . . . .
H21 H 0.501444 0.603424 0.574043 0.031 Uiso 1 1 calc R U . . .
 
loop_
 _atom_site_aniso_label
 _atom_site_aniso_U_11
 _atom_site_aniso_U_22
 _atom_site_aniso_U_33
 _atom_site_aniso_U_23
 _atom_site_aniso_U_13
 _atom_site_aniso_U_12
Ge1 0.01873(10) 0.01838(10) 0.01877(10) -0.00167(7) 0.00221(7) -0.00075(7)
Cu1 0.02599(13) 0.01911(12) 0.02559(13) -0.00349(9) 0.00639(9) -0.00280(9)
Cl1 0.0350(3) 0.0203(2) 0.0303(2) -0.00594(18) 0.00302(19) 0.00245(19)
O1 0.0202(7) 0.0335(8) 0.0365(8) -0.0148(6) 0.0080(6) -0.0052(6)
O2 0.0399(8) 0.0185(6) 0.0219(7) -0.0024(5) -0.0007(6) 0.0039(6)
O3 0.0230(7) 0.0288(7) 0.0226(7) -0.0047(5) 0.0024(5) -0.0040(6)
N1 0.0185(7) 0.0234(8) 0.0240(8) 0.0002(6) -0.0002(6) -0.0023(6)
N2 0.0204(7) 0.0181(7) 0.0225(8) -0.0005(6) 0.0025(6) 0.0015(6)
N3 0.0263(8) 0.0242(8) 0.0260(8) 0.0013(7) 0.0019(6) -0.0025(7)
C1 0.0180(8) 0.0277(10) 0.0279(10) -0.0044(8) 0.0018(7) -0.0016(7)
C2 0.0285(11) 0.0505(15) 0.0409(13) -0.0145(11) 0.0129(9) -0.0084(10)
C3 0.0302(12) 0.0663(18) 0.0517(15) -0.0125(14) 0.0159(11) -0.0195(12)
C4 0.0308(11) 0.0497(15) 0.0433(13) -0.0096(11) 0.0042(10) -0.0192(11)
C5 0.0276(10) 0.0306(10) 0.0285(10) -0.0017(8) -0.0004(8) -0.0081(8)
C6 0.0207(8) 0.0199(9) 0.0217(8) 0.0010(7) -0.0028(7) 0.0015(7)
C7 0.0357(11) 0.0175(9) 0.0301(10) 0.0011(7) -0.0066(8) -0.0017(8)
C8 0.0362(11) 0.0249(10) 0.0300(10) 0.0076(8) -0.0026(8) -0.0052(9)
C9 0.0312(10) 0.0301(10) 0.0244(9) 0.0042(8) 0.0025(8) -0.0015(9)
C10 0.0268(9) 0.0230(9) 0.0252(9) -0.0023(7) 0.0044(7) 0.0013(8)
C11 0.0243(9) 0.0202(9) 0.0230(9) 0.0020(7) -0.0009(7) -0.0042(7)
C12 0.0399(12) 0.0388(12) 0.0250(10) -0.0059(9) -0.0016(9) -0.0070(10)
C13 0.0503(15) 0.0525(16) 0.0362(13) -0.0039(12) -0.0146(11) -0.0197(13)
C14 0.0305(11) 0.0484(14) 0.0459(14) 0.0119(11) -0.0091(10) -0.0157(10)
C15 0.0270(10) 0.0332(11) 0.0366(11) 0.0088(9) 0.0051(8) -0.0022(9)
C16 0.0198(8) 0.0203(8) 0.0185(8) -0.0008(7) -0.0004(6) 0.0002(7)
C17 0.0235(9) 0.0252(10) 0.0316(10) -0.0004(8) 0.0070(8) -0.0025(8)
C18 0.0224(9) 0.0351(11) 0.0369(11) -0.0042(9) 0.0057(8) 0.0033(9)
C19 0.0357(11) 0.0271(10) 0.0359(11) -0.0015(9) -0.0002(9) 0.0119(9)
C20 0.0425(12) 0.0241(10) 0.0334(11) 0.0078(8) 0.0051(9) 0.0056(9)
C21 0.0296(10) 0.0241(9) 0.0244(9) 0.0038(7) 0.0050(7) 0.0009(8)
 
_geom_special_details
;
 All esds (except the esd in the dihedral angle between two l.s. planes)
 are estimated using the full covariance matrix.  The cell esds are taken
 into account individually in the estimation of esds in distances, angles
 and torsion angles; correlations between esds in cell parameters are only
 used when they are defined by crystal symmetry.  An approximate (isotropic)
 treatment of cell esds is used for estimating esds involving l.s. planes.
;
 
loop_
 _geom_bond_atom_site_label_1
 _geom_bond_atom_site_label_2
 _geom_bond_distance
 _geom_bond_site_symmetry_2
 _geom_bond_publ_flag
Ge1 O2 1.7794(14) . ?
Ge1 O3 1.7894(14) . ?
Ge1 O1 1.7919(14) . ?
Ge1 C16 1.9217(19) . ?
Ge1 Cu1 2.7886(3) . ?
Cu1 N1 1.9767(16) . ?
Cu1 N2 1.9782(16) . ?
Cu1 Cl1 2.2669(5) . ?
O1 C1 1.335(2) . ?
O2 C6 1.342(2) . ?
O3 C11 1.355(2) . ?
N1 C1 1.337(3) . ?
N1 C5 1.359(3) . ?
N2 C6 1.334(2) . ?
N2 C10 1.357(2) . ?
N3 C11 1.327(3) . ?
N3 C15 1.346(3) . ?
C1 C2 1.396(3) . ?
C2 C3 1.375(4) . ?
C2 H2 0.9500 . ?
C3 C4 1.390(4) . ?
C3 H3 0.9500 . ?
C4 C5 1.369(3) . ?
C4 H4 0.9500 . ?
C5 H5 0.9500 . ?
C6 C7 1.395(3) . ?
C7 C8 1.373(3) . ?
C7 H7 0.9500 . ?
C8 C9 1.389(3) . ?
C8 H8 0.9500 . ?
C9 C10 1.373(3) . ?
C9 H9 0.9500 . ?
C10 H10 0.9500 . ?
C11 C12 1.388(3) . ?
C12 C13 1.378(4) . ?
C12 H12 0.9500 . ?
C13 C14 1.385(4) . ?
C13 H13 0.9500 . ?
C14 C15 1.372(4) . ?
C14 H14 0.9500 . ?
C15 H15 0.9500 . ?
C16 C21 1.393(3) . ?
C16 C17 1.394(3) . ?
C17 C18 1.386(3) . ?
C17 H17 0.9500 . ?
C18 C19 1.383(3) . ?
C18 H18 0.9500 . ?
C19 C20 1.380(3) . ?
C19 H19 0.9500 . ?
C20 C21 1.389(3) . ?
C20 H20 0.9500 . ?
C21 H21 0.9500 . ?
 
loop_
 _geom_angle_atom_site_label_1
 _geom_angle_atom_site_label_2
 _geom_angle_atom_site_label_3
 _geom_angle
 _geom_angle_site_symmetry_1
 _geom_angle_site_symmetry_3
 _geom_angle_publ_flag
O2 Ge1 O3 98.94(6) . . ?
O2 Ge1 O1 104.58(7) . . ?
O3 Ge1 O1 90.72(6) . . ?
O2 Ge1 C16 126.41(7) . . ?
O3 Ge1 C16 117.10(7) . . ?
O1 Ge1 C16 112.66(8) . . ?
O2 Ge1 Cu1 83.63(4) . . ?
O3 Ge1 Cu1 174.78(5) . . ?
O1 Ge1 Cu1 84.23(5) . . ?
C16 Ge1 Cu1 64.07(5) . . ?
N1 Cu1 N2 135.69(7) . . ?
N1 Cu1 Cl1 108.80(5) . . ?
N2 Cu1 Cl1 106.63(5) . . ?
N1 Cu1 Ge1 79.84(5) . . ?
N2 Cu1 Ge1 78.26(5) . . ?
Cl1 Cu1 Ge1 156.377(18) . . ?
C1 O1 Ge1 127.63(13) . . ?
C6 O2 Ge1 125.24(12) . . ?
C11 O3 Ge1 113.68(12) . . ?
C1 N1 C5 117.63(17) . . ?
C1 N1 Cu1 124.73(13) . . ?
C5 N1 Cu1 117.58(14) . . ?
C6 N2 C10 117.54(17) . . ?
C6 N2 Cu1 124.16(13) . . ?
C10 N2 Cu1 117.86(13) . . ?
C11 N3 C15 117.26(18) . . ?
O1 C1 N1 119.63(17) . . ?
O1 C1 C2 117.46(18) . . ?
N1 C1 C2 122.91(19) . . ?
C3 C2 C1 118.4(2) . . ?
C3 C2 H2 120.8 . . ?
C1 C2 H2 120.8 . . ?
C2 C3 C4 119.4(2) . . ?
C2 C3 H3 120.3 . . ?
C4 C3 H3 120.3 . . ?
C5 C4 C3 118.9(2) . . ?
C5 C4 H4 120.6 . . ?
C3 C4 H4 120.6 . . ?
N1 C5 C4 122.8(2) . . ?
N1 C5 H5 118.6 . . ?
C4 C5 H5 118.6 . . ?
N2 C6 O2 118.96(17) . . ?
N2 C6 C7 123.08(18) . . ?
O2 C6 C7 117.94(17) . . ?
C8 C7 C6 118.19(19) . . ?
C8 C7 H7 120.9 . . ?
C6 C7 H7 120.9 . . ?
C7 C8 C9 119.75(19) . . ?
C7 C8 H8 120.1 . . ?
C9 C8 H8 120.1 . . ?
C10 C9 C8 118.39(19) . . ?
C10 C9 H9 120.8 . . ?
C8 C9 H9 120.8 . . ?
N2 C10 C9 122.98(19) . . ?
N2 C10 H10 118.5 . . ?
C9 C10 H10 118.5 . . ?
N3 C11 O3 115.61(17) . . ?
N3 C11 C12 124.79(19) . . ?
O3 C11 C12 119.60(19) . . ?
C13 C12 C11 116.5(2) . . ?
C13 C12 H12 121.8 . . ?
C11 C12 H12 121.8 . . ?
C12 C13 C14 120.1(2) . . ?
C12 C13 H13 120.0 . . ?
C14 C13 H13 120.0 . . ?
C15 C14 C13 118.8(2) . . ?
C15 C14 H14 120.6 . . ?
C13 C14 H14 120.6 . . ?
N3 C15 C14 122.5(2) . . ?
N3 C15 H15 118.7 . . ?
C14 C15 H15 118.7 . . ?
C21 C16 C17 119.49(18) . . ?
C21 C16 Ge1 118.00(14) . . ?
C17 C16 Ge1 122.46(15) . . ?
C18 C17 C16 119.90(19) . . ?
C18 C17 H17 120.1 . . ?
C16 C17 H17 120.1 . . ?
C19 C18 C17 120.12(19) . . ?
C19 C18 H18 119.9 . . ?
C17 C18 H18 119.9 . . ?
C20 C19 C18 120.5(2) . . ?
C20 C19 H19 119.7 . . ?
C18 C19 H19 119.7 . . ?
C19 C20 C21 119.7(2) . . ?
C19 C20 H20 120.1 . . ?
C21 C20 H20 120.1 . . ?
C20 C21 C16 120.27(19) . . ?
C20 C21 H21 119.9 . . ?
C16 C21 H21 119.9 . . ?
 
loop_
 _geom_torsion_atom_site_label_1
 _geom_torsion_atom_site_label_2
 _geom_torsion_atom_site_label_3
 _geom_torsion_atom_site_label_4
 _geom_torsion
 _geom_torsion_site_symmetry_1
 _geom_torsion_site_symmetry_2
 _geom_torsion_site_symmetry_3
 _geom_torsion_site_symmetry_4
 _geom_torsion_publ_flag
O2 Ge1 O1 C1 -101.54(18) . . . . ?
O3 Ge1 O1 C1 159.02(18) . . . . ?
C16 Ge1 O1 C1 39.1(2) . . . . ?
Cu1 Ge1 O1 C1 -19.68(17) . . . . ?
O3 Ge1 O2 C6 -154.58(15) . . . . ?
O1 Ge1 O2 C6 112.32(16) . . . . ?
C16 Ge1 O2 C6 -21.03(19) . . . . ?
Cu1 Ge1 O2 C6 30.00(15) . . . . ?
O2 Ge1 O3 C11 77.52(14) . . . . ?
O1 Ge1 O3 C11 -177.61(14) . . . . ?
C16 Ge1 O3 C11 -61.55(15) . . . . ?
Ge1 O1 C1 N1 15.7(3) . . . . ?
Ge1 O1 C1 C2 -164.10(18) . . . . ?
C5 N1 C1 O1 -177.94(19) . . . . ?
Cu1 N1 C1 O1 5.0(3) . . . . ?
C5 N1 C1 C2 1.9(3) . . . . ?
Cu1 N1 C1 C2 -175.15(18) . . . . ?
O1 C1 C2 C3 179.8(3) . . . . ?
N1 C1 C2 C3 0.0(4) . . . . ?
C1 C2 C3 C4 -1.5(5) . . . . ?
C2 C3 C4 C5 1.1(5) . . . . ?
C1 N1 C5 C4 -2.3(3) . . . . ?
Cu1 N1 C5 C4 174.9(2) . . . . ?
C3 C4 C5 N1 0.9(4) . . . . ?
C10 N2 C6 O2 178.66(17) . . . . ?
Cu1 N2 C6 O2 -9.1(2) . . . . ?
C10 N2 C6 C7 -3.1(3) . . . . ?
Cu1 N2 C6 C7 169.12(15) . . . . ?
Ge1 O2 C6 N2 -23.1(2) . . . . ?
Ge1 O2 C6 C7 158.55(15) . . . . ?
N2 C6 C7 C8 2.8(3) . . . . ?
O2 C6 C7 C8 -178.95(19) . . . . ?
C6 C7 C8 C9 -0.5(3) . . . . ?
C7 C8 C9 C10 -1.2(3) . . . . ?
C6 N2 C10 C9 1.2(3) . . . . ?
Cu1 N2 C10 C9 -171.48(16) . . . . ?
C8 C9 C10 N2 0.9(3) . . . . ?
C15 N3 C11 O3 177.46(18) . . . . ?
C15 N3 C11 C12 -2.9(3) . . . . ?
Ge1 O3 C11 N3 -2.1(2) . . . . ?
Ge1 O3 C11 C12 178.18(16) . . . . ?
N3 C11 C12 C13 1.8(4) . . . . ?
O3 C11 C12 C13 -178.6(2) . . . . ?
C11 C12 C13 C14 0.8(4) . . . . ?
C12 C13 C14 C15 -2.1(4) . . . . ?
C11 N3 C15 C14 1.4(3) . . . . ?
C13 C14 C15 N3 1.0(4) . . . . ?
C21 C16 C17 C18 -0.4(3) . . . . ?
Ge1 C16 C17 C18 -177.87(16) . . . . ?
C16 C17 C18 C19 1.0(3) . . . . ?
C17 C18 C19 C20 -0.9(4) . . . . ?
C18 C19 C20 C21 0.1(4) . . . . ?
C19 C20 C21 C16 0.5(3) . . . . ?
C17 C16 C21 C20 -0.3(3) . . . . ?
Ge1 C16 C21 C20 177.24(17) . . . . ?
 
_refine_diff_density_max    0.380
_refine_diff_density_min   -0.452
_refine_diff_density_rms    0.072

_shelx_res_file
;
TITL JW1121A-Cu_01
    shelx.res
    created by SHELXL-2018/3 at 13:46:32 on 11-Oct-2022
CELL  0.71073   14.4369   8.7499  16.2903   90.000   92.555   90.000
ZERR     4.00    0.0002   0.0001   0.0003    0.000    0.001    0.000
LATT 1
SYMM 1/2-X, 1/2+Y, 1/2-Z
SFAC C  H  N  O  Ge Cu Cl
UNIT 84  68  12  12  4  4  4
OMIT 0 56
REM Old TITL JW1121A-CU_01
REM SHELXT solution in P2(1)/n: R1 0.080, Rweak 0.004, Alpha 0.039
REM <I/s>   0.573 for  131 systematic absences,  Orientation as input
REM Formula found by SHELXT:  C21 N3 O3 Ge2
L.S. 4
ACTA
BOND $h
FMAP 2
PLAN 20
size 0.35 0.20 0.15
conf
temp -93
WGHT    0.032300    1.746900
EXTI    0.003157
FVAR       0.39841
GE1   5    0.481291    0.289861    0.628742    11.00000    0.01873    0.01838 =
         0.01877   -0.00167    0.00221   -0.00075
CU1   6    0.533945    0.456775    0.768995    11.00000    0.02599    0.01911 =
         0.02559   -0.00349    0.00639   -0.00280
CL1   7    0.524031    0.644555    0.864072    11.00000    0.03502    0.02035 =
         0.03029   -0.00594    0.00302    0.00245
O1    4    0.598868    0.319582    0.601620    11.00000    0.02017    0.03350 =
         0.03646   -0.01481    0.00804   -0.00524
O2    4    0.486802    0.131695    0.697443    11.00000    0.03986    0.01849 =
         0.02194   -0.00241   -0.00065    0.00388
O3    4    0.456982    0.188795    0.534745    11.00000    0.02298    0.02876 =
         0.02261   -0.00472    0.00238   -0.00399
N1    3    0.639630    0.501019    0.699656    11.00000    0.01849    0.02339 =
         0.02400    0.00023   -0.00016   -0.00229
N2    3    0.479790    0.271278    0.817062    11.00000    0.02043    0.01808 =
         0.02247   -0.00047    0.00249    0.00154
N3    3    0.313437    0.176061    0.585718    11.00000    0.02627    0.02419 =
         0.02596    0.00125    0.00189   -0.00250
C1    1    0.657985    0.425784    0.630853    11.00000    0.01795    0.02775 =
         0.02792   -0.00440    0.00181   -0.00165
C2    1    0.737139    0.453109    0.586887    11.00000    0.02849    0.05047 =
         0.04086   -0.01445    0.01291   -0.00839
AFIX  43
H2    2    0.748135    0.397537    0.538177    11.00000   -1.20000
AFIX   0
C3    1    0.798781    0.562335    0.615759    11.00000    0.03018    0.06632 =
         0.05167   -0.01253    0.01589   -0.01954
AFIX  43
H3    2    0.853961    0.581798    0.587858    11.00000   -1.20000
AFIX   0
C4    1    0.779589    0.644056    0.686191    11.00000    0.03085    0.04967 =
         0.04335   -0.00964    0.00420   -0.01920
AFIX  43
H4    2    0.820855    0.721167    0.706547    11.00000   -1.20000
AFIX   0
C5    1    0.700200    0.611526    0.725732    11.00000    0.02764    0.03062 =
         0.02850   -0.00166   -0.00041   -0.00805
AFIX  43
H5    2    0.686908    0.668610    0.773397    11.00000   -1.20000
AFIX   0
C6    1    0.470347    0.137947    0.777818    11.00000    0.02075    0.01990 =
         0.02174    0.00103   -0.00283    0.00150
C7    1    0.446381    0.002647    0.816858    11.00000    0.03565    0.01747 =
         0.03006    0.00107   -0.00664   -0.00167
AFIX  43
H7    2    0.442879   -0.091219    0.787576    11.00000   -1.20000
AFIX   0
C8    1    0.427984    0.008813    0.898783    11.00000    0.03623    0.02493 =
         0.03005    0.00764   -0.00262   -0.00517
AFIX  43
H8    2    0.410966   -0.081303    0.926937    11.00000   -1.20000
AFIX   0
C9    1    0.434356    0.147347    0.940329    11.00000    0.03116    0.03011 =
         0.02442    0.00418    0.00247   -0.00149
AFIX  43
H9    2    0.420751    0.153934    0.996741    11.00000   -1.20000
AFIX   0
C10   1    0.460797    0.274531    0.897873    11.00000    0.02683    0.02302 =
         0.02518   -0.00229    0.00441    0.00128
AFIX  43
H10   2    0.466027    0.369075    0.926374    11.00000   -1.20000
AFIX   0
C11   1    0.367520    0.143470    0.524313    11.00000    0.02432    0.02025 =
         0.02302    0.00196   -0.00092   -0.00420
C12   1    0.338684    0.067607    0.452833    11.00000    0.03991    0.03884 =
         0.02499   -0.00587   -0.00164   -0.00701
AFIX  43
H12   2    0.380435    0.044262    0.411155    11.00000   -1.20000
AFIX   0
C13   1    0.246324    0.027935    0.445499    11.00000    0.05026    0.05247 =
         0.03617   -0.00392   -0.01462   -0.01966
AFIX  43
H13   2    0.223074   -0.025346    0.398124    11.00000   -1.20000
AFIX   0
C14   1    0.187350    0.065671    0.507136    11.00000    0.03046    0.04839 =
         0.04592    0.01192   -0.00913   -0.01573
AFIX  43
H14   2    0.123171    0.041826    0.501733    11.00000   -1.20000
AFIX   0
C15   1    0.223285    0.138106    0.576135    11.00000    0.02704    0.03322 =
         0.03656    0.00883    0.00508   -0.00218
AFIX  43
H15   2    0.182974    0.162396    0.618779    11.00000   -1.20000
AFIX   0
C16   1    0.415691    0.478096    0.644041    11.00000    0.01977    0.02028 =
         0.01853   -0.00083   -0.00040    0.00021
C17   1    0.336481    0.486775    0.689723    11.00000    0.02349    0.02520 =
         0.03161   -0.00038    0.00704   -0.00252
AFIX  43
H17   2    0.314199    0.398243    0.716237    11.00000   -1.20000
AFIX   0
C18   1    0.290272    0.624803    0.696404    11.00000    0.02242    0.03515 =
         0.03691   -0.00422    0.00568    0.00332
AFIX  43
H18   2    0.236866    0.631177    0.728257    11.00000   -1.20000
AFIX   0
C19   1    0.321785    0.753228    0.656780    11.00000    0.03565    0.02706 =
         0.03592   -0.00152   -0.00022    0.01194
AFIX  43
H19   2    0.289338    0.847168    0.660946    11.00000   -1.20000
AFIX   0
C20   1    0.400027    0.745957    0.611223    11.00000    0.04251    0.02413 =
         0.03345    0.00783    0.00507    0.00560
AFIX  43
H20   2    0.421435    0.834593    0.584228    11.00000   -1.20000
AFIX   0
C21   1    0.447314    0.608522    0.605020    11.00000    0.02957    0.02415 =
         0.02440    0.00384    0.00504    0.00088
AFIX  43
H21   2    0.501444    0.603424    0.574043    11.00000   -1.20000
AFIX   0
HKLF 4


REM  JW1121A-Cu_01
REM wR2 = 0.0671, GooF = S = 1.097, Restrained GooF = 1.097 for all data
REM R1 = 0.0263 for 4507 Fo > 4sig(Fo) and 0.0309 for all 4971 data
REM 272 parameters refined using 0 restraints

END

WGHT      0.0323      1.7499

REM Highest difference peak  0.380,  deepest hole -0.452,  1-sigma level  0.072
Q1    1   0.5828  0.2849  0.6321  11.00000  0.05    0.38
Q2    1   0.4230  0.4033  0.6245  11.00000  0.05    0.33
Q3    1   0.4749  0.2598  0.8550  11.00000  0.05    0.33
Q4    1   0.5148  0.3763  0.6937  11.00000  0.05    0.33
Q5    1   0.4423  0.4189  0.6453  11.00000  0.05    0.30
Q6    1   0.5035  0.3130  0.8003  11.00000  0.05    0.29
Q7    1   0.4593  0.0655  0.7974  11.00000  0.05    0.29
Q8    1   0.5087  0.4167  0.6762  11.00000  0.05    0.29
Q9    1   0.5439  0.6056  0.7880  11.00000  0.05    0.29
Q10   1   0.4237  0.5392  0.6162  11.00000  0.05    0.28
Q11   1   0.6174  0.4655  0.7231  11.00000  0.05    0.28
Q12   1   0.4650  0.2221  0.7953  11.00000  0.05    0.28
Q13   1   0.6426  0.4635  0.6722  11.00000  0.05    0.26
Q14   1   0.4770  0.1788  0.5633  11.00000  0.05    0.26
Q15   1   0.4234  0.6745  0.6051  11.00000  0.05    0.26
Q16   1   0.4798  0.1452  0.7372  11.00000  0.05    0.26
Q17   1   0.6695  0.5486  0.7057  11.00000  0.05    0.25
Q18   1   0.5590  0.3606  0.5875  11.00000  0.05    0.25
Q19   1   0.4377  0.0149  0.8575  11.00000  0.05    0.25
Q20   1   0.3798  0.4724  0.6601  11.00000  0.05    0.25
;
_shelx_res_checksum   21470

_shelx_hkl_file
;
 -19  -1   1   -0.69    3.67   0
 -18  -3  -2   55.51    5.96   0
 -18  -2   0   -4.27    5.21   0
 -18   0   3   13.24    4.28   0
 -18   1   4  172.21    5.08   0
 -18   3   5    4.20    3.65   0
 -17  -4  -4  139.03    7.33   0
 -17  -1   2   60.19    3.92   0
 -17   1   4   74.01    3.94   0
 -17   2   5  177.50    4.50   0
 -17   4   6   16.29    3.76   0
 -16  -3  -1    4.26    3.58   0
 -16  -2   1   -0.17    4.86   0
 -16   4   6  162.97    4.16   0
 -15   0   4   -6.46    4.75   0
 -15   1   5  198.05    4.64   0
 -15   3   6    9.82    3.44   0
 -15   6   7   16.43    4.49   0
 -14  -1   3   68.45    4.45   0
 -14   0   4   59.42    3.29   0
 -14   1   5   89.11    3.60   0
 -14   5   7  -10.57    4.79   0
 -14   6   7  490.29    5.09   0
 -14   7   7   32.98    4.82   0
 -13  -3   0   18.85    4.12   0
 -13  -1   3   59.91    3.31   0
 -13   1   5  353.30    4.38   0
 -13   2   6  243.64    4.67   0
 -13   5   7  159.02    3.94   0
 -13   6   7   18.36    3.51   0
 -13   7   7   49.79    3.89   0
 -12  -6 -10    2.22    4.88   0
 -12  -3   0  168.84    4.81   0
 -12   2   6  327.29    4.14   0
 -12   4   7  114.93    4.58   0
 -12   5   7   12.27    3.17   0
 -12   6   7  344.86    4.32   0
 -12   7   7   23.01    3.70   0
 -12   8   7   43.79    4.51   0
 -11  -6 -10   61.84    5.81   0
 -11   2   6   47.18    3.00   0
 -11   4   7  210.66    4.49   0
 -11   5   7  297.88    4.23   0
 -11   6   7    3.56    3.22   0
 -11   7   7   12.97    3.35   0
 -11   8   7    9.70    4.12   0
 -10  -6 -10   -0.78    4.85   0
 -10  -3   0 1094.16    9.92   0
 -10   2   6  425.31    5.33   0
 -10   5   7  467.13    4.36   0
 -10   6   7  182.15    3.93   0
  -9  -6 -10    7.74    3.79   0
  -9  -1   3    8.78    2.65   0
  -9   1   5  584.88    4.93   0
  -9   5   7    3.35    3.16   0
  -9   6   7   -3.86    3.09   0
  -9   7   7  160.57    4.68   0
  -8  -6 -11  821.63    8.57   0
  -8   0   4  337.30    4.41   0
  -8   1   5  132.13    3.80   0
  -8   6   7   -1.75    3.66   0
  -8   9   6  144.57    4.01   0
  -7  -6 -12   96.61    5.61   0
  -7  -5  -6  148.45    5.23   0
  -7   3   6 2010.46    7.80   0
  -7   9   6  241.74    5.18   0
  -6  -6 -14    7.01    5.57   0
  -6  -6 -13  194.09    4.80   0
  -6   4   6  108.11    3.20   0
  -6   8   6   79.58    3.54   0
  -6  10   5    9.57    3.46   0
  -5  -6 -17   -0.46    4.25   0
  -5  -6 -16    9.09    4.07   0
  -5  -6 -15    5.74    3.97   0
  -5   1   4  912.64    6.72   0
  -5   5   6  153.86    3.47   0
  -5   6   6   49.46    3.12   0
  -5   7   6  148.13    4.45   0
  -5  11   4   -3.24    5.04   0
  -4   3   5   88.63    4.09   0
  -4   9   5   61.53    4.07   0
  -3   5   5   16.51    2.72   0
  -3   7   5  269.17    4.03   0
  -3  11   3    1.32    3.69   0
  -2  -5 -12    9.11    4.43   0
  -2  -5 -11  286.81    4.82   0
  -2   3   4   60.91    4.14   0
  -2   9   4   34.18    4.08   0
  -1  -5 -19    9.31    4.12   0
  -1  -5 -18   -7.09    3.84   0
  -1  -5 -17   -0.62    3.67   0
  -1  -5 -16  175.35    4.42   0
  -1  -5 -15    1.51    3.51   0
  -1  -5 -14   40.71    3.90   0
  -1  -4  -8  618.31    6.18   0
  -1   5   4  339.03    4.38   0
  -1   6   4    5.50    2.41   0
  -1   7   4  108.45    4.51   0
   0  -4  -9    0.83    2.68   0
   0   2   2 1126.33   10.33   0
   0   4   3  941.29    7.49   0
   0   8   3  875.08    6.49   0
   0  10   2   62.36    4.35   0
   0  11   1   26.86    4.98   0
   1  -4 -20   41.69    5.51   0
   1  -4 -12  959.36    6.12   0
   1  -3  -7   14.12    2.70   0
   1  10   1  252.35    4.83   0
   1  11   0  300.08    5.49   0
   2  -3  -9 1128.01    6.38   0
   2   0  -2 4942.29   21.58   0
   2  10   0   -2.34    3.49   0
   2  11  -1    2.37    3.70   0
   3  -3 -20   49.89    5.41   0
   3  -3 -12   51.55    3.32   0
   3  -1  -5  250.27    4.37   0
   3  10  -1    7.54    4.53   0
   3  11  -2  126.37    6.06   0
   4  -2 -10    3.54    2.80   0
   5  -2 -20    3.59    3.84   0
   5  -2 -19  348.39    4.90   0
   5  -2 -18   11.05    4.18   0
   5  -2 -17    4.45    4.58   0
   5  -2 -16  340.43    5.72   0
   5  -2 -15  180.73    4.11   0
   5  -2 -14   89.29    3.22   0
   5  -2 -13  131.53    3.48   0
   5  -1  -9  133.81    3.20   0
   6  -1 -20   86.46    4.94   0
   6  -1 -13  113.72    4.57   0
   6  -1 -12  639.02    5.13   0
   6   0  -9   -2.39    3.74   0
   7   0 -20   -1.17    5.34   0
   7   0 -13  331.61    5.12   0
   7   0 -12   -2.05    2.91   0
   7   1  -9  822.74    5.69   0
   7   5  -5   17.33    4.08   0
   8   1 -20   37.87    3.96   0
   8   1 -19    6.62    4.64   0
   8   1 -15   45.77    4.63   0
   8   1 -14  105.74    4.18   0
   8   1 -13    2.69    2.72   0
   8   2 -10   61.19    3.15   0
   8   3  -9   94.65    4.56   0
   8   6  -7    1.26    3.79   0
   8   8  -8   90.39    5.72   0
   8   9  -9  100.74    6.42   0
   9   2 -18   30.15    3.80   0
   9   2 -17   10.21    3.74   0
   9   2 -16   92.37    3.65   0
   9   3 -13  422.77    5.85   0
   9   3 -12   33.22    3.01   0
   9   4 -11   72.00    3.49   0
   9   5 -10  111.48    3.99   0
   9   6 -10  523.89    6.58   0
   9   8 -11   47.13    4.21   0
 -19   1   4    8.25    4.52   0
 -18  -1   2  114.56    5.24   0
 -18   2   5   51.96    3.89   0
 -17  -3  -1   19.01    4.79   0
 -17  -2   1   83.11    5.00   0
 -17   3   6    8.50    3.72   0
 -16   0   4    2.47    3.33   0
 -16   1   5   11.08    3.49   0
 -16   5   7   19.43    3.70   0
 -15  -1   3   43.11    3.66   0
 -15   2   6   61.01    3.32   0
 -15   4   7    9.45    3.48   0
 -15   5   7  135.19    3.96   0
 -14  -3   0   96.14    5.27   0
 -14   2   6  223.02    4.33   0
 -14   4   7    7.96    3.37   0
 -13  -2   2  138.88    4.89   0
 -13   3   7  108.82    4.48   0
 -13   4   7   25.26    3.19   0
 -12  -6 -11  272.71    8.03   0
 -12  -4  -2  137.77    6.49   0
 -12  -2   2  903.42    7.19   0
 -12   3   7  198.06    4.59   0
 -11  -6 -11   21.39    5.87   0
 -11  -4  -2  234.54    8.66   0
 -11  -2   2  192.30    4.26   0
 -11   3   7  208.59    4.52   0
 -10  -6 -11  769.57    9.53   0
 -10  -2   2  959.62    7.91   0
 -10   4   7  101.38    3.17   0
 -10   8   7  229.58    4.10   0
 -10   9   7  206.30    5.42   0
  -9  -6 -11    4.68    4.59   0
  -9  -3   0  400.77    7.35   0
  -9   2   6    3.44    2.69   0
  -9   4   7   56.03    3.07   0
  -9   8   7    9.09    3.28   0
  -8  -6 -12   -4.57    4.55   0
  -8  -1   3  546.40    5.74   0
  -8   2   6 1704.71    7.81   0
  -8   4   7  364.63    5.05   0
  -8   5   7  290.08    4.06   0
  -8   7   7  137.62    3.65   0
  -8   8   7  399.60    4.60   0
  -8  10   6   69.33    3.85   0
  -7  -6 -16   34.71    6.38   0
  -7  -6 -15   32.08    5.83   0
  -7  -6 -14   53.60    5.66   0
  -7  -6 -13   12.53    4.02   0
  -7  -4  -3   20.70    4.91   0
  -7   0   4   -3.61    2.85   0
  -7   1   5  748.27    6.18   0
  -7   5   7   77.53    4.10   0
  -7   6   7  103.05    3.24   0
  -7   7   7  128.28    4.61   0
  -6  -6 -17    5.96    4.24   0
  -6  -6 -16    1.93    4.20   0
  -6  -6 -15   95.68    4.50   0
  -6  -5  -7   10.46    4.42   0
  -6   3   6  583.75    4.64   0
  -6   9   6   86.18    3.55   0
  -5  -5  -8  180.52    5.31   0
  -5  -4  -4   80.62    3.71   0
  -5  -1   2 1783.77   11.83   0
  -5   2   5  524.12    4.99   0
  -5   4   6  825.30    5.43   0
  -5   8   6  380.34    4.76   0
  -5  10   5    1.15    3.48   0
  -4  -5  -9  104.70    4.62   0
  -4   6   6   38.77    4.13   0
  -4  11   4   15.84    5.15   0
  -3  -5 -11  123.81    5.03   0
  -3  -5 -10    2.50    3.19   0
  -3   2   4  620.52    5.84   0
  -3   4   5    3.57    2.51   0
  -3   8   5    6.40    2.99   0
  -3  10   4   30.98    3.52   0
  -2  -5 -18    2.53    4.03   0
  -2  -5 -17   57.92    5.56   0
  -2  -5 -16   13.38    4.83   0
  -2  -5 -15  386.83    6.09   0
  -2  -5 -14   42.57    4.71   0
  -2  -5 -13  343.63    4.54   0
  -2  -4  -7  249.77    5.01   0
  -2   6   5   82.07    3.93   0
  -1   1   2 1470.49   12.31   0
  -1   4   4  129.97    4.54   0
  -1   8   4    4.03    3.92   0
  -1  10   3  251.63    5.63   0
   0  -4 -10   16.05    2.81   0
   0  -3  -6   56.07    3.28   0
   1  -4 -19   19.41    3.87   0
   1  -4 -18  379.20    5.00   0
   1  -4 -17   -6.02    3.71   0
   1  -4 -16   -3.10    3.47   0
   1  -4 -15  738.52    5.71   0
   1  -4 -14   -0.62    3.16   0
   1  -4 -13   19.92    3.13   0
   1  -3  -8  613.32    5.72   0
   1   9   2  288.90    5.80   0
   2  -3 -10 1181.80    6.44   0
   2  -2  -6  669.08    5.65   0
   2   3   1   95.70    5.46   0
   2   9   1  325.25    5.44   0
   3  -3 -19   -5.51    4.12   0
   3  -3 -18  273.10    4.42   0
   3  -3 -17  202.00    4.10   0
   3  -3 -16   69.20    3.75   0
   3  -3 -15    4.06    2.94   0
   3  -3 -14  519.33    4.85   0
   3  -3 -13  291.63    4.02   0
   3  -2  -8  200.30    3.64   0
   3   1  -2 1978.82   14.59   0
   3   9   0   -0.35    4.81   0
   4  -2 -21    5.14    3.92   0
   4  -2 -11  138.70    3.32   0
   4  -1  -7  292.65    4.09   0
   4   0  -5    0.65    2.83   0
   4  10  -2   95.95    5.35   0
   5  -1 -10 1529.11    7.04   0
   5   0  -7    5.14    2.70   0
   5   1  -5  147.76    4.08   0
   5   8  -2    2.41    4.91   0
   6  -1 -19    5.72    3.99   0
   6  -1 -18   40.54    3.55   0
   6  -1 -17   29.75    3.58   0
   6  -1 -16  393.43    4.58   0
   6  -1 -15  205.12    3.59   0
   6  -1 -14  291.38    4.04   0
   6   0 -10 2896.35    9.68   0
   6   1  -7   79.60    3.24   0
   7   0 -19   -1.49    3.67   0
   7   0 -18   -3.01    3.37   0
   7   0 -17    4.33    3.53   0
   7   0 -16    7.47    3.44   0
   7   0 -15  664.84    5.33   0
   7   0 -14   -4.71    2.87   0
   7   1 -10  529.98    4.75   0
   7   2  -8  246.18    4.50   0
   7   6  -5    5.32    3.61   0
   8   1 -18    9.39    3.90   0
   8   1 -17    8.05    3.67   0
   8   1 -16  268.17    4.44   0
   8   2 -12  188.17    4.75   0
   8   2 -11    2.88    2.91   0
   8   4  -8   67.69    3.34   0
   9   3 -18   -6.27    3.88   0
   9   3 -17   20.01    3.78   0
   9   3 -16  122.29    4.07   0
   9   3 -15  273.54    4.57   0
   9   3 -14  395.91    4.77   0
   9   4 -13  114.53    4.75   0
   9   4 -12   48.85    3.80   0
   9   5 -11  882.06    6.96   0
   9   6 -11    3.66    4.74   0
   9   7 -11   76.73    4.39   0
   9   8 -12    3.30    3.97   0
 -19  -1   2   -0.37    4.50   0
 -19   0   3    1.01    3.69   0
 -18   3   6   16.17    3.76   0
 -17   0   4   -1.14    3.63   0
 -17   1   5   88.33    3.98   0
 -17   2   6   85.50    5.23   0
 -17   4   7   -1.14    3.66   0
 -16  -4  -3    8.65    5.46   0
 -16  -1   3   17.94    3.35   0
 -16   2   6   25.77    3.42   0
 -16   4   7   21.06    3.81   0
 -15  -3   0    7.28    4.51   0
 -15  -2   2   31.04    4.39   0
 -15   3   7   48.31    3.55   0
 -15   6   8   -3.89    4.35   0
 -14  -2   2  564.40    5.89   0
 -14   3   7  210.40    3.86   0
 -14   5   8   67.57    4.32   0
 -14   6   8   28.15    3.76   0
 -13  -4  -2    0.57    4.73   0
 -13   0   5 1027.62    7.17   0
 -13   1   6  118.49    4.27   0
 -13   5   8   37.26    4.49   0
 -13   6   8    2.27    3.48   0
 -13   7   8    6.65    3.61   0
 -12  -6 -12   -0.05    6.27   0
 -12   0   5   -1.29    2.85   0
 -12   1   6    9.69    4.25   0
 -12   5   8  103.24    3.46   0
 -12   6   8    5.09    3.28   0
 -12   7   8   32.67    3.58   0
 -12   8   8    5.59    4.39   0
 -11  -6 -12    4.72    6.30   0
 -11   0   5  203.23    4.65   0
 -11   1   6  552.08    5.66   0
 -11   5   8    1.59    4.36   0
 -11   6   8   16.06    3.40   0
 -11   7   8    2.13    3.17   0
 -10  -6 -12   13.49    5.82   0
 -10  -4  -2   58.18    7.26   0
 -10   3   7  368.10    4.19   0
 -10   5   8  107.72    3.78   0
 -10   6   8    5.95    3.11   0
 -10   7   8   74.71    4.66   0
  -9  -6 -13    7.47    5.59   0
  -9  -6 -12   12.70    4.28   0
  -9  -2   2  801.37    7.26   0
  -9   3   7  602.13    4.81   0
  -9   9   7   52.45    3.76   0
  -8  -6 -15   47.18    5.44   0
  -8  -6 -14    0.24    4.05   0
  -8  -6 -13  129.22    4.98   0
  -8  -5  -6  253.84    6.18   0
  -8   9   7  323.33    4.70   0
  -7  -1   3    8.28    3.96   0
  -7   2   6   72.44    2.72   0
  -7   4   7    5.66    2.70   0
  -7  10   6    5.56    3.69   0
  -6  -2   1    2.82    2.91   0
  -6   5   7  485.54    4.57   0
  -6   6   7   10.02    3.34   0
  -6   7   7  847.94    5.57   0
  -6  10   6   49.74    5.14   0
  -5   9   6  112.19    3.84   0
  -4  -5 -10  226.22    5.80   0
  -4  -4  -5  513.85    6.45   0
  -4   1   4  353.01    4.72   0
  -4   5   6    9.71    2.50   0
  -4   8   6  128.35    3.65   0
  -4  10   5   16.04    3.41   0
  -3  -5 -19   63.19    4.34   0
  -3  -5 -18    8.12    4.85   0
  -3  -5 -13  326.58    5.91   0
  -3  -5 -12  275.85    4.40   0
  -3  -4  -6  109.94    3.63   0
  -3  -3  -3 2233.09   15.30   0
  -3  -1   1  993.53   12.78   0
  -3   3   5 4296.95   12.95   0
  -3   9   5  470.18    5.05   0
  -2  -3  -4    9.40    4.20   0
  -2   5   5   50.31    2.89   0
  -2   7   5   96.85    3.50   0
  -2   8   5  955.61    6.86   0
  -2  10   4  472.67    6.17   0
  -2  11   3   11.53    3.70   0
  -1  -4  -9   20.53    2.79   0
  -1  -3  -5  717.80    6.88   0
  -1   2   3 1573.51   10.17   0
  -1   9   4  552.79    6.09   0
   0  -4 -20   10.57    4.06   0
   0  -4 -19    1.46    3.87   0
   0  -4 -18    2.72    5.17   0
   0  -4 -13   28.15    4.51   0
   0  -4 -12   -2.24    3.12   0
   0  -4 -11  347.78    4.55   0
   0   9   3  284.10    4.87   0
   1  -2  -5  648.50    6.29   0
   1   0  -1 1684.25   17.85   0
   1   3   2    3.36    3.09   0
   1   6   3  164.24    4.58   0
   1   7   3   -2.83    3.98   0
   2  -3 -20   84.85    4.12   0
   2  -3 -19  130.76    5.46   0
   2  -3 -12  469.21    5.56   0
   2  -3 -11  427.61    4.51   0
   2  -1  -4  213.71    4.47   0
   2   5   2  312.62    5.70   0
   2   6   2    2.21    2.62   0
   2   7   2   40.93    4.26   0
   3  -2  -9   75.27    2.89   0
   3   6   1   84.09    4.55   0
   3   7   1   18.63    3.87   0
   4  -2 -20   30.10    3.78   0
   4  -2 -19   11.39    3.63   0
   4  -2 -18  196.93    4.09   0
   4  -2 -17   61.57    4.71   0
   4  -2 -16   81.22    4.97   0
   4  -2 -15    2.02    4.05   0
   4  -2 -14  809.65    6.24   0
   4  -2 -13   59.63    3.25   0
   4  -2 -12 1577.19    7.15   0
   4  -1  -8  533.30    4.97   0
   4   9  -1   39.02    4.67   0
   4  11  -3    8.00    5.68   0
   5  -1 -21  135.54    4.37   0
   5  -1 -20   21.87    3.96   0
   5  -1 -11    8.53    2.73   0
   5   2  -4 1025.87    9.07   0
   6   0 -20   -2.57    5.31   0
   6   0 -11    1.26    3.62   0
   6   1  -8  709.04    6.13   0
   6   2  -6 1554.39    9.28   0
   6   4  -4   12.56    3.69   0
   7   1 -20   36.32    3.99   0
   7   1 -12  112.40    4.39   0
   7   1 -11   -4.82    3.10   0
   7   3  -7  483.18    5.28   0
   7   4  -6  749.58    7.28   0
   7  10  -8   -0.07    5.85   0
   8   2 -19    6.00    3.76   0
   8   2 -18   -0.69    3.86   0
   8   2 -17   70.88    4.45   0
   8   2 -16   54.78    4.87   0
   8   2 -15  107.36    4.85   0
   8   2 -14  660.55    5.54   0
   8   2 -13    2.77    3.16   0
   8   3 -10    2.88    2.97   0
   8   4  -9   26.96    4.48   0
   8   5  -8  213.38    4.60   0
   8   6  -8    5.89    3.94   0
   8   7  -8   26.23    4.94   0
   8   9 -10    2.44    5.45   0
   9   4 -18    4.35    3.82   0
   9   4 -17   74.81    4.06   0
   9   4 -16  116.77    4.27   0
   9   4 -15   40.67    3.74   0
   9   4 -14   15.57    3.56   0
   9   5 -13   62.43    4.50   0
   9   5 -12   -1.95    3.35   0
   9   6 -12  169.70    5.10   0
   9   7 -13   -0.23    5.35   0
   9   7 -12   38.25    3.78   0
 -18  -3  -1   -3.31    5.77   0
 -18  -2   1    2.11    3.90   0
 -18   0   4    0.24    3.71   0
 -18   1   5   12.76    3.78   0
 -18   2   6    8.69    3.93   0
 -17   3   7    9.88    3.68   0
 -16  -3   0   22.63    4.34   0
 -16  -2   2  463.86    6.83   0
 -16   1   6  168.93    4.77   0
 -16   5   8    4.48    3.82   0
 -15   0   5  573.22    5.91   0
 -15   1   6  288.93    4.50   0
 -15   2   7  113.90    4.54   0
 -15   4   8  271.35    5.63   0
 -15   5   8   16.25    3.60   0
 -14  -4  -2  156.19    6.03   0
 -14  -1   4  617.72    6.22   0
 -14   0   5    3.67    2.87   0
 -14   1   6  151.35    3.95   0
 -14   2   7   24.77    3.46   0
 -14   4   8   -2.61    3.32   0
 -13  -1   4  110.70    3.73   0
 -13   2   7  384.21    4.25   0
 -13   4   8  568.20    4.88   0
 -12  -1   4 1302.83    7.61   0
 -12   2   7   62.34    3.32   0
 -11  -6 -13    4.16    4.47   0
 -11  -1   4    3.81    2.85   0
 -11   2   7  683.74    5.16   0
 -11   4   8  802.13    5.10   0
 -10  -6 -14    5.94    4.37   0
 -10  -6 -13    2.32    4.64   0
 -10  -1   4  905.42    6.83   0
 -10   0   5   -0.40    2.37   0
 -10   1   6   24.61    2.84   0
 -10   2   7   66.06    4.08   0
 -10   4   8  543.64    4.78   0
 -10   8   8   -0.63    3.45   0
 -10   9   8    7.88    4.39   0
  -9  -6 -15    9.50    4.15   0
  -9  -6 -14   14.77    4.41   0
  -9   0   5  380.31    4.38   0
  -9   1   6    2.30    2.59   0
  -9   5   8  141.26    3.44   0
  -9   6   8   -2.53    3.25   0
  -8  -3   0 1048.29   12.16   0
  -8  -2   2  923.01    8.33   0
  -8   3   7 1245.81    6.24   0
  -8   5   8  222.79    4.50   0
  -8   6   8   -1.54    2.70   0
  -8   7   8   24.03    3.44   0
  -8  10   7    2.02    3.61   0
  -7  -5  -7    8.38    3.86   0
  -7   3   7  492.31    5.11   0
  -7   9   7   47.95    3.81   0
  -6   0   4  237.54    4.33   0
  -6   1   5  883.20    6.22   0
  -6   2   6 1570.13    7.83   0
  -6   4   7  469.70    4.33   0
  -6   8   7  192.73    3.99   0
  -5  -5  -9    4.36    3.22   0
  -5   3   6 2620.10    9.08   0
  -5   5   7  335.29    4.59   0
  -5   6   7  112.88    3.28   0
  -5   7   7  167.52    3.39   0
  -5  10   6    8.25    3.64   0
  -4  -5 -18   -0.54    5.02   0
  -4  -5 -11  165.51    4.19   0
  -4  -2   0  572.75   14.80   0
  -4   0   3    0.49    2.36   0
  -4   2   5  158.49    3.74   0
  -4   4   6  252.80    3.54   0
  -4   9   6    3.74    3.16   0
  -3  -5 -17   -5.76    3.83   0
  -3  -5 -16  183.91    4.52   0
  -3  -5 -15   -3.39    3.81   0
  -3  -5 -14   27.64    3.65   0
  -3   5   6   59.45    3.85   0
  -3   6   6  460.03    4.78   0
  -3   7   6   31.02    3.13   0
  -3   8   6   67.20    3.70   0
  -3  10   5   10.90    4.55   0
  -3  11   4    0.26    3.64   0
  -2  -4  -8  198.38    4.05   0
  -2   4   5 2258.27    9.37   0
  -2   9   5   51.33    4.19   0
  -1  -4 -20    6.37    4.21   0
  -1  -4 -19    8.62    5.75   0
  -1  -4 -10 2003.84    8.64   0
   0  -4 -17  104.27    3.99   0
   0  -4 -16   32.20    3.71   0
   0  -4 -15  148.57    4.19   0
   0  -4 -14   62.23    3.41   0
   0  -3  -7   57.10    3.33   0
   0   3   3   18.94    2.78   0
   0   6   4    4.37    2.51   0
   0   7   4   74.34    3.40   0
   0  11   2   55.81    5.20   0
   1  -3 -20   39.23    5.63   0
   1  -3  -9   90.03    3.16   0
   1   5   3  236.03    4.36   0
   1   8   3   46.16    4.25   0
   1  10   2   38.78    4.28   0
   2  -3 -18  123.71    4.18   0
   2  -3 -17  138.23    4.12   0
   2  -3 -16    0.19    3.49   0
   2  -3 -15   -1.40    3.07   0
   2  -3 -14   39.98    3.41   0
   2  -3 -13  202.33    3.90   0
   2  -2  -7  756.42    5.93   0
   2   8   2   75.63    4.49   0
   2  11   0   19.50    4.67   0
   3  -2 -21   52.14    4.08   0
   3  -2 -20   -1.46    3.96   0
   3  -2 -10   50.38    2.97   0
   3  -1  -6  412.84    4.91   0
   3   2  -1    3.78    3.96   0
   3   5   1  477.15    7.91   0
   4  -1 -21  115.75    5.69   0
   4  -1  -9   65.52    3.76   0
   5  -1 -19    6.10    3.77   0
   5  -1 -18   99.44    3.87   0
   5  -1 -17  183.09    4.09   0
   5  -1 -16  106.79    4.07   0
   5  -1 -15   34.32    3.22   0
   5  -1 -14   11.41    2.97   0
   5  -1 -13  150.09    3.58   0
   5  -1 -12  360.13    4.27   0
   5   0  -8    0.92    2.55   0
   5   3  -3  932.67    9.82   0
   6   0 -19   -1.52    3.86   0
   6   0 -17    6.89    3.85   0
   6   0 -16  325.16    5.54   0
   6   0 -15    5.66    4.03   0
   6   0 -14  349.48    5.26   0
   6   0 -13   -3.97    2.99   0
   6   0 -12   17.17    3.07   0
   6   3  -5  137.92    4.44   0
   7   1 -19    7.77    3.82   0
   7   1 -15   11.74    3.42   0
   7   1 -14  122.91    3.40   0
   7   1 -13  240.20    4.17   0
   7   2  -9  366.94    4.33   0
   7   8  -6  215.21    7.63   0
   8   3 -18   51.63    5.46   0
   8   3 -12  147.87    4.23   0
   8   3 -11   11.63    3.20   0
   8   4 -10  122.58    4.74   0
   8   5  -9   43.14    4.43   0
   8   8  -9   25.25    5.23   0
   9   5 -16    0.18    3.88   0
   9   5 -15   -0.48    3.93   0
   9   5 -14   44.51    3.71   0
   9   6 -16   47.36    4.05   0
   9   6 -15   -1.39    4.60   0
   9   6 -14   -0.38    3.70   0
   9   6 -13   23.50    3.95   0
   9   7 -14   13.86    4.02   0
 -19   0   4   -6.21    3.75   0
 -18  -1   3   21.03    3.88   0
 -17  -4  -3   49.44    5.52   0
 -17  -2   2   80.56    5.69   0
 -17   0   5   87.33    5.27   0
 -17   1   6  182.37    4.44   0
 -17   2   7   15.70    4.46   0
 -16  -1   4  377.78    5.66   0
 -16   0   5    4.34    3.50   0
 -16   2   7   76.20    3.75   0
 -16   4   8   10.97    3.73   0
 -15  -1   4   11.22    3.24   0
 -15   3   8    6.73    4.57   0
 -14   3   8  195.71    3.99   0
 -14   6   9   -6.17    3.59   0
 -13   3   8   40.56    3.47   0
 -13   5   9   -3.48    4.04   0
 -13   6   9   13.87    3.48   0
 -13   7   9    5.15    3.68   0
 -12   3   8  477.83    4.45   0
 -12   5   9    4.85    4.16   0
 -12   6   9   83.80    3.43   0
 -11   3   8   29.02    2.85   0
 -11   6   9   -2.18    4.39   0
 -11   7   9   39.60    5.04   0
 -10   3   8  174.05    4.74   0
  -9  -5  -6  165.85    5.79   0
  -9  -1   4    7.55    3.82   0
  -9   2   7  972.79    5.79   0
  -9   4   8 1120.04    6.13   0
  -9   9   8    5.59    3.69   0
  -8   0   5    4.35    2.55   0
  -8   1   6  120.30    3.10   0
  -8   4   8   71.51    3.02   0
  -8   8   8   81.75    3.60   0
  -8   9   8   64.29    3.91   0
  -7   5   8   55.60    2.98   0
  -7   6   8   16.56    2.81   0
  -7   7   8  269.14    4.37   0
  -7   8   8  105.89    3.79   0
  -7  10   7  234.93    4.53   0
  -6  -1   3  954.34    8.56   0
  -6  10   7   19.89    4.42   0
  -5  -5 -18    3.41    5.26   0
  -5  -5 -10   19.04    3.26   0
  -5   4   7  499.02    5.05   0
  -5   8   7   40.41    3.41   0
  -5   9   7   93.61    4.93   0
  -4  -5 -17  123.88    4.67   0
  -4  -5 -16    5.68    3.86   0
  -4  -5 -15  309.58    5.10   0
  -4  -5 -14   15.93    3.81   0
  -4  -5 -13  279.38    4.98   0
  -4  -5 -12   69.92    3.63   0
  -4   3   6  508.82    5.41   0
  -4   6   7  501.84    5.50   0
  -4   7   7  528.86    5.48   0
  -4  10   6   94.11    5.24   0
  -4  11   5    3.33    3.55   0
  -3  -4  -7  663.31    6.25   0
  -3   4   6  875.77    6.15   0
  -3   9   6  239.88    4.81   0
  -2  -4 -20   66.31    4.12   0
  -2  -4  -9   14.58    3.81   0
  -2   1   3  380.88    5.60   0
  -2   2   4 3786.85   13.62   0
  -2  11   4   28.31    5.21   0
  -1  -4 -18  234.42    4.72   0
  -1  -4 -17   28.07    3.67   0
  -1  -4 -16   65.67    4.45   0
  -1  -4 -15  471.21    6.22   0
  -1  -4 -14   40.92    4.53   0
  -1  -4 -13    9.81    4.50   0
  -1  -4 -12  594.36    5.30   0
  -1  -4 -11  534.35    5.17   0
  -1  -3  -6    6.02    4.07   0
  -1   0   1 1646.16   18.63   0
  -1   3   4 4834.21   15.34   0
  -1   5   5    3.62    3.34   0
  -1   6   5   19.91    2.58   0
  -1   7   5  248.89    4.10   0
  -1   8   5  310.13    4.84   0
  -1  10   4    0.67    4.78   0
  -1  11   3    8.87    3.59   0
   0  -3  -8  409.14    5.38   0
   0  -2  -4 4917.22   17.03   0
   0   5   4    8.42    2.68   0
   0   8   4   18.62    2.99   0
   0  10   3   -0.34    3.42   0
   1  -3 -19   35.90    3.94   0
   1  -3 -18   47.68    4.42   0
   1  -3 -11  316.72    5.06   0
   1  -3 -10   -2.63    2.71   0
   1  -1  -3 1208.93    9.69   0
   2  -2 -21   43.12    4.89   0
   2  -2  -8    4.03    2.65   0
   2  10   1   19.90    3.66   0
   3  -2 -19  543.31    5.33   0
   3  -2 -18   28.21    3.64   0
   3  -2 -17  103.57    4.57   0
   3  -2 -16  479.07    5.67   0
   3  -2 -13    3.52    4.27   0
   3  -2 -12   81.72    3.25   0
   3  -2 -11 2047.27    7.92   0
   3   0  -4    5.11    2.53   0
   3   8   1    5.84    3.09   0
   3  10   0   16.55    4.37   0
   3  11  -1  213.52    6.42   0
   4  -1 -20   78.13    3.92   0
   4  -1 -19   56.97    4.85   0
   4  -1 -10  213.94    4.55   0
   4   0  -6    5.24    2.76   0
   4   1  -4  369.13    5.39   0
   4   6   0    2.32    3.72   0
   4   7   0  114.36    5.34   0
   5   0 -21   40.58    4.01   0
   5   0 -20    0.06    4.79   0
   5   0  -9    5.65    2.44   0
   5   1  -6  153.26    3.90   0
   6   1 -20   95.85    4.94   0
   6   1  -9   62.48    3.04   0
   6   2  -7  150.14    4.57   0
   7   2 -20   30.47    4.01   0
   7   2 -19  151.14    4.50   0
   7   2 -11  441.48    5.59   0
   7   2 -10  238.53    3.94   0
   7   3  -8    4.10    2.69   0
   7   4  -7    3.60    3.96   0
   7   5  -6  238.79    5.50   0
   7   9  -7   59.34    6.44   0
   8   3 -17    2.71    3.65   0
   8   3 -16   64.38    3.67   0
   8   3 -15   16.76    3.36   0
   8   3 -14   52.20    3.67   0
   8   3 -13   -2.70    3.31   0
   8   4 -11   24.63    3.84   0
   8   6  -9 1022.10    8.78   0
   8   7  -9    6.32    4.51   0
 -19  -1   3   66.87    4.09   0
 -18  -2   2  283.80    5.97   0
 -18   0   5   -2.17    3.68   0
 -18   1   6   76.99    4.11   0
 -18   2   7   57.68    3.92   0
 -17  -3   0    3.55    3.92   0
 -17  -1   4   82.08    4.11   0
 -17   3   8    1.25    3.62   0
 -16   3   8   80.86    3.91   0
 -15  -4  -2   39.58    5.45   0
 -15   1   7  224.09    4.90   0
 -15   4   9  107.63    4.63   0
 -15   5   9   12.15    3.72   0
 -14  -3   1   21.37    4.66   0
 -14  -2   3   25.47    4.24   0
 -14   0   6  957.37    7.23   0
 -14   1   7  268.73    4.54   0
 -14   4   9  108.09    3.71   0
 -14   5   9   68.70    3.83   0
 -13  -3   1  155.02    4.39   0
 -13  -2   3    5.82    2.99   0
 -13   0   6    1.02    2.92   0
 -13   1   7  125.67    3.44   0
 -13   2   8    1.10    4.18   0
 -13   4   9   42.08    3.52   0
 -12  -3   1   18.22    3.33   0
 -12  -2   3  120.43    3.88   0
 -12   0   6 1141.05    7.76   0
 -12   1   7   82.75    3.31   0
 -12   2   8   10.07    3.68   0
 -12   4   9   71.50    3.55   0
 -11  -3   1  221.57    5.84   0
 -11  -2   3   13.21    4.30   0
 -11   0   6    8.16    3.76   0
 -11   1   7   -1.02    4.09   0
 -11   4   9   56.35    4.48   0
 -11   5   9  399.89    4.43   0
 -11   8   9   -4.82    3.54   0
 -10  -5  -6    2.37    5.09   0
 -10   5   9   18.99    3.29   0
 -10   6   9  384.88    4.41   0
 -10   7   9  102.27    3.61   0
 -10   8   9   -4.61    3.73   0
  -9   3   8   12.85    2.93   0
  -9   5   9  310.29    4.58   0
  -9   6   9   14.60    3.13   0
  -9   7   9   97.63    3.66   0
  -9   8   9    5.78    3.82   0
  -8  -5  -7   46.75    4.51   0
  -8  -1   4 2264.06   10.49   0
  -8   2   7  367.63    3.95   0
  -8   7   9   15.96    3.93   0
  -7  -5  -8    9.76    4.42   0
  -7   0   5  546.21    5.72   0
  -7   1   6   45.58    2.65   0
  -7   4   8 1330.35    6.49   0
  -7   9   8   29.11    3.82   0
  -6  -5 -18   41.64    5.13   0
  -6  -5  -9  165.03    4.66   0
  -6  -4  -4    1.24    3.84   0
  -6   3   7  834.54    5.40   0
  -6   5   8  206.28    3.70   0
  -6   6   8   -4.84    3.09   0
  -6   7   8   -4.68    3.21   0
  -6   8   8  202.57    4.10   0
  -5  -5 -17    0.42    3.84   0
  -5  -5 -16  177.81    4.86   0
  -5  -5 -15    7.27    4.43   0
  -5  -5 -14   68.74    5.20   0
  -5  -5 -13  443.06    6.83   0
  -5  -5 -12  419.27    5.27   0
  -5  -5 -11 1041.34    7.39   0
  -5  -4  -5 2539.80   14.25   0
  -5   0   4   -2.70    2.80   0
  -5   1   5  140.57    3.65   0
  -5   2   6   37.06    2.71   0
  -4  -4  -6    2.43    2.66   0
  -4   5   7  793.70    5.50   0
  -4   8   7  182.16    4.19   0
  -3   1   4   -1.43    3.60   0
  -3  11   5   76.47    4.21   0
  -2  -4 -19    9.32    3.99   0
  -2  -4 -18    5.74    3.87   0
  -2  -4 -17  146.07    5.47   0
  -2  -4 -10   48.97    3.17   0
  -2   3   5  333.38    5.41   0
  -2   6   6    8.80    2.59   0
  -2   7   6   81.78    3.39   0
  -2   8   6  116.03    4.43   0
  -2  10   5   20.82    3.69   0
  -1  -2  -3    8.58    3.70   0
   0  -3 -20   21.86    4.01   0
   0  -3 -19   -0.11    5.15   0
   0   4   4  194.37    5.02   0
   0   9   4    5.60    3.44   0
   1  -3 -17   86.49    3.80   0
   1  -3 -16  162.41    4.04   0
   1  -3 -15   28.48    3.15   0
   1  -3 -14   96.86    3.58   0
   1  -3 -13  249.07    4.03   0
   1  -3 -12  190.82    3.92   0
   1  -2  -6 1578.09    8.54   0
   1   4   3  210.98    5.29   0
   1   9   3  532.59    6.28   0
   2  -2 -20   20.02    3.77   0
   2  -2 -19   60.62    4.58   0
   2  -2  -9    8.22    2.47   0
   2  -1  -5  243.43    4.62   0
   2   9   2   83.36    4.98   0
   3  -2 -15  133.81    3.48   0
   3  -2 -14   13.56    3.22   0
   3  -1 -21  114.68    4.41   0
   3  -1  -7   83.60    3.36   0
   3   3   0  657.90   21.43   0
   4  -1 -18   -2.68    3.73   0
   4  -1 -17   35.15    3.48   0
   4  -1 -16  699.97    6.29   0
   4  -1 -12  818.38    6.07   0
   4  -1 -11  200.58    3.65   0
   5   0 -19   -2.84    3.82   0
   5   0 -18   12.65    3.54   0
   5   0 -11  660.71    5.44   0
   5   0 -10    0.77    2.66   0
   6   1 -19   18.64    3.98   0
   6   1 -18   21.51    3.65   0
   6   1 -17   29.21    4.87   0
   6   1 -11  207.00    4.39   0
   6   1 -10  382.90    4.21   0
   7   2 -18   31.16    3.65   0
   7   2 -17   15.72    3.47   0
   7   2 -16  113.35    3.84   0
   7   2 -15   79.69    3.84   0
   7   2 -14   11.81    3.09   0
   7   2 -13  144.42    3.60   0
   7   2 -12  240.23    4.40   0
   7   3  -9   87.82    3.32   0
   7   6  -6   15.07    4.59   0
   7   7  -6   55.96    4.67   0
   8   4 -18   19.98    3.99   0
   8   4 -17    7.34    3.69   0
   8   4 -16  114.54    4.08   0
   8   4 -15  190.80    4.25   0
   8   4 -14   -0.15    4.06   0
   8   4 -13  594.78    5.67   0
   8   4 -12    2.08    3.20   0
   8   5 -11  465.41    6.29   0
   8   5 -10  114.58    3.87   0
   8   6 -10   11.34    4.87   0
   8   7 -10   26.14    4.96   0
   8   8 -10   75.44    4.47   0
 -18  -3   0   -2.70    5.66   0
 -18  -1   4  161.42    4.84   0
 -17   1   7  198.02    5.49   0
 -16  -4  -2   17.57    5.96   0
 -16  -2   3    3.75    5.05   0
 -16   0   6  805.29    6.36   0
 -16   1   7    7.32    3.61   0
 -16   2   8    3.29    3.66   0
 -16   4   9  179.68    4.36   0
 -15  -3   1  260.74    5.27   0
 -15  -2   3    1.28    3.46   0
 -15  -1   5  177.87    4.93   0
 -15   0   6   -0.32    3.38   0
 -15   2   8   78.27    3.69   0
 -15   3   9   70.89    4.56   0
 -14  -1   5  106.04    5.01   0
 -14   2   8    2.00    3.23   0
 -14   3   9  354.61    5.44   0
 -14   6  10   11.92    5.03   0
 -13  -1   5  367.52    4.77   0
 -13   3   9  111.46    4.53   0
 -13   6  10   99.06    3.93   0
 -13   7  10   72.64    3.74   0
 -12  -1   5  133.06    4.64   0
 -12   3   9  585.01    6.14   0
 -12   6  10   38.02    5.02   0
 -12   7  10    4.84    3.64   0
 -11  -1   5  466.52    5.57   0
 -11   2   8  224.17    3.75   0
 -11   6  10  282.11    4.85   0
 -11   7  10   48.13    4.35   0
 -10  -3   1  259.02    6.01   0
 -10  -2   3   94.55    3.54   0
 -10   0   6  603.95    5.08   0
 -10   1   7   70.86    3.32   0
 -10   2   8  150.35    3.47   0
 -10   4   9  194.11    3.51   0
  -9   1   7   47.20    3.58   0
  -9   4   9   -0.58    3.05   0
  -9   9   9    8.14    3.73   0
  -8   3   8 1378.94    6.59   0
  -8   5   9   51.39    3.19   0
  -8   6   9 1005.69    5.84   0
  -8   8   9   22.56    3.39   0
  -8   9   9  107.61    4.70   0
  -7  -5 -17   15.43    5.91   0
  -7  -5  -9  198.50    5.67   0
  -7  -2   2  429.78    6.86   0
  -7   2   7 1724.99    7.32   0
  -7   3   8   -1.30    3.59   0
  -7   6   9   58.57    4.16   0
  -7   7   9  313.61    4.34   0
  -7   8   9   -0.91    3.90   0
  -7  10   8    0.24    3.61   0
  -6  -5 -17   83.58    4.64   0
  -6  -5 -16   41.30    4.40   0
  -6  -5 -15  115.08    5.75   0
  -6  -5 -14   26.69    5.51   0
  -6  -5 -12   40.63    5.50   0
  -6  -5 -11   31.75    4.45   0
  -6  -5 -10   86.44    3.83   0
  -6   4   8   35.27    2.92   0
  -6   9   8   24.42    3.57   0
  -5   3   7  390.99    4.05   0
  -5   5   8  331.07    5.12   0
  -5   6   8   34.37    3.24   0
  -5   7   8  199.90    3.60   0
  -5   8   8   12.06    3.14   0
  -5  10   7  181.06    4.31   0
  -4  -1   2 1401.91   11.51   0
  -4   4   7  146.69    3.23   0
  -4   9   7  260.87    4.36   0
  -3  -4 -19  105.19    4.46   0
  -3  -4 -18  182.65    6.32   0
  -3  -4  -8  766.39    6.25   0
  -3   2   5    2.13    2.78   0
  -3   6   7  248.05    3.99   0
  -3   7   7  244.09    3.98   0
  -3   8   7   94.45    4.44   0
  -3  10   6   53.51    3.61   0
  -2  -4 -16    7.87    3.47   0
  -2  -4 -15  493.63    5.49   0
  -2  -4 -14    3.36    3.19   0
  -2  -4 -13    0.78    3.13   0
  -2  -4 -12  207.80    4.01   0
  -2  -4 -11  205.11    4.11   0
  -2  -3  -5  687.94    7.14   0
  -2   0   2 4808.54   21.71   0
  -2   5   6  121.84    3.25   0
  -2   9   6    3.62    4.22   0
  -1  -3 -20    8.39    4.78   0
  -1  -3  -7   40.93    4.29   0
  -1   4   5    7.20    2.88   0
  -1   9   5  625.00    5.78   0
  -1  11   4   11.05    5.19   0
   0  -3 -18  147.92    4.09   0
   0  -3 -17  547.75    5.79   0
   0  -3 -10 1421.63    7.77   0
   0  -3  -9  818.76    5.74   0
   0  -1  -2 1924.26   15.12   0
   0  11   3   83.33    5.28   0
   1  -2 -21    5.68    3.93   0
   1  -2 -20   10.34    5.22   0
   1  -2  -7  201.90    4.84   0
   1  11   2   46.36    5.24   0
   2  -2 -18   59.27    3.88   0
   2  -2 -17  102.38    3.80   0
   2  -2 -16  181.61    5.14   0
   2  -2 -11   68.03    4.21   0
   2  -2 -10   17.29    2.83   0
   2   1  -1 1491.16   17.70   0
   2   4   2  163.09    4.67   0
   3  -1 -20   10.65    3.78   0
   3  -1 -19    0.44    4.32   0
   3  -1  -8 2896.50   10.36   0
   3   9   1   63.65    5.12   0
   4  -1 -15   -8.86    3.24   0
   4  -1 -14  377.88    4.39   0
   4  -1 -13   73.10    3.33   0
   4   0 -21   -0.04    3.92   0
   4   0  -7   -0.08    2.75   0
   4   8   0   33.53    4.50   0
   5   0 -17   62.40    3.68   0
   5   0 -16   -7.03    3.65   0
   5   0 -15 1023.89    6.03   0
   5   0 -14    3.23    3.35   0
   5   0 -13   22.61    2.95   0
   5   0 -12   -0.73    2.94   0
   5   1 -21  142.89    4.42   0
   5   1 -20   11.80    4.75   0
   5   1  -7   15.26    3.01   0
   5   2  -5  554.57    6.22   0
   5  10  -3  103.10   10.10   0
   6   1 -16  394.85    4.80   0
   6   1 -15  217.01    3.67   0
   6   1 -14  281.59    4.24   0
   6   1 -13   92.68    3.91   0
   6   1 -12  652.07    5.26   0
   6   2 -20    6.91    3.91   0
   6   2 -19  -13.43    5.36   0
   6   2  -8  210.11    3.89   0
   6   3  -6  625.16    6.19   0
   6   5  -4  156.05    5.34   0
   7   3 -19    1.72    3.86   0
   7   3 -18   20.72    3.81   0
   7   3 -17    7.45    4.73   0
   7   3 -10  740.33    5.91   0
   7   4  -8 1331.81    8.66   0
   7   5  -7   67.83    4.53   0
   8   5 -17  109.22    4.39   0
   8   5 -16   15.90    3.71   0
   8   5 -15  162.12    4.43   0
   8   5 -14   16.07    4.21   0
   8   5 -13   30.15    3.33   0
   8   5 -12   15.88    3.54   0
   8   6 -16    1.79    5.62   0
   8   6 -11  295.32    5.49   0
   8   7 -11  254.83    5.79   0
   8   8 -13  151.89    6.03   0
   8   8 -12    1.99    4.69   0
   8   8 -11   -0.08    3.57   0
 -19  -1   4   26.11    3.94   0
 -18   0   6  398.06    6.57   0
 -18   1   7    3.34    3.95   0
 -17  -2   3   28.03    4.17   0
 -17   0   6   -7.41    3.87   0
 -17   2   8   40.76    3.84   0
 -17   3   9   39.76    3.99   0
 -16  -3   1   22.76    3.70   0
 -16  -1   5   18.17    3.46   0
 -16   3   9  121.68    4.29   0
 -15   4  10  214.17    5.06   0
 -15   5  10  173.77    4.23   0
 -14  -5  -6   -0.78    7.42   0
 -14   4  10   29.18    4.91   0
 -14   5  10   58.16    3.91   0
 -13   4  10  340.32    5.32   0
 -13   5  10  165.10    4.06   0
 -12   4  10  130.32    4.27   0
 -12   5  10  216.94    3.97   0
 -11  -5  -6   63.80    6.05   0
 -11   3   9    1.35    2.97   0
 -11   5  10  332.01    4.61   0
 -11   8  10   -4.71    3.72   0
 -10  -1   5  305.91    4.15   0
 -10   3   9    3.89    2.82   0
 -10   5  10  256.87    5.20   0
 -10   6  10    6.35    3.43   0
 -10   7  10   42.65    3.55   0
 -10   8  10    3.24    3.74   0
  -9  -5  -7   66.13    4.68   0
  -9  -2   3   48.97    4.14   0
  -9   0   6   -0.35    2.55   0
  -9   2   8   11.95    3.02   0
  -9   6  10  587.68    5.88   0
  -9   7  10  164.45    3.88   0
  -9   8  10   10.04    4.18   0
  -8  -5  -8   16.23    3.60   0
  -8   1   7   61.54    3.77   0
  -8   4   9   20.91    3.17   0
  -7  -5 -16   93.66    4.56   0
  -7  -5 -15    9.16    5.70   0
  -7  -5 -10  363.12    6.04   0
  -7  -1   4   28.11    4.19   0
  -7   5   9  959.61    5.73   0
  -7   9   9   30.40    3.56   0
  -6  -5 -13  564.29    6.06   0
  -6   0   5    2.29    3.75   0
  -6   1   6  815.60    5.94   0
  -6   2   7  153.99    3.10   0
  -6   6   9 1608.88    7.56   0
  -6   7   9   21.68    3.57   0
  -6   8   9   54.10    4.28   0
  -6  10   8   -3.91    3.79   0
  -5   4   8  581.56    5.13   0
  -5   9   8   12.28    3.36   0
  -4  -4 -19    3.55    4.30   0
  -4  -4  -7  174.13    4.11   0
  -4   1   5  149.87    3.68   0
  -4   2   6 3085.62   10.70   0
  -4   6   8   45.18    4.06   0
  -4   7   8   87.22    3.33   0
  -4   8   8   58.15    4.64   0
  -4  10   7   11.63    3.47   0
  -3  -4 -17   20.08    3.84   0
  -3  -4 -16   11.72    4.43   0
  -3  -4 -10 1709.66    9.16   0
  -3  -4  -9   55.19    3.14   0
  -3   0   3  413.58    5.88   0
  -3   3   6 1442.53    7.50   0
  -3   5   7  670.46    5.01   0
  -3   9   7   39.31    3.44   0
  -3  11   6    4.85    4.35   0
  -2  -2  -2 3677.06   22.11   0
  -2   4   6   10.78    2.74   0
  -2  11   5   -1.48    3.67   0
  -1  -3 -19    0.21    4.24   0
  -1  -3 -18   64.36    5.03   0
  -1   6   6  822.64    6.34   0
  -1   7   6   87.09    4.36   0
  -1  10   5    3.54    3.49   0
   0  -3 -16  156.47    4.29   0
   0  -3 -15   34.40    3.14   0
   0  -3 -14    7.59    3.23   0
   0  -3 -13   95.53    3.54   0
   0  -3 -12  489.75    5.09   0
   0  -3 -11  931.63    6.14   0
   0  -2 -21   29.48    4.24   0
   0  -2  -5   40.41    3.40   0
   0   6   5   42.20    2.68   0
   0   7   5 1046.70    6.89   0
   0   8   5  922.20    7.13   0
   0  10   4  219.39    4.89   0
   1  -2 -19  305.50    4.62   0
   1   6   4  189.64    3.82   0
   1   7   4   69.25    3.51   0
   1   8   4   70.64    4.56   0
   1  10   3  258.98    5.01   0
   2  -2 -15   12.50    3.24   0
   2  -2 -14  141.98    3.96   0
   2  -2 -13  253.54    4.11   0
   2  -2 -12 1394.18    6.95   0
   2  -1 -21  114.50    4.37   0
   2  -1 -20  139.73    5.73   0
   2  -1  -6 1125.49    8.06   0
   2   0  -3    2.10    3.07   0
   2   6   3  102.42    4.35   0
   2   7   3  144.00    4.17   0
   2   8   3  575.90    6.72   0
   2  10   2   97.04    4.83   0
   2  11   1   16.98    4.02   0
   3  -1 -18   16.34    3.65   0
   3  -1 -17   27.12    3.68   0
   3  -1  -9  190.24    3.51   0
   3   0 -21  172.42    5.98   0
   3   0  -5  610.93    6.31   0
   4   0 -19    6.65    3.59   0
   4   0 -18  323.27    5.36   0
   4   0  -8  569.12    5.18   0
   4   1  -5  153.18    4.02   0
   4   2  -3  185.88    5.03   0
   4  10  -1   55.69    4.99   0
   4  11  -2   47.95    6.76   0
   5   1 -19   21.19    3.84   0
   5   1 -18   82.74    5.01   0
   5   1  -8 1252.82    7.24   0
   6   2 -18   51.20    3.72   0
   6   2 -17  166.45    5.47   0
   6   2  -9  617.55    5.29   0
   6   3 -20  102.32    5.07   0
   6   4  -5 1935.74   11.55   0
   7   3 -16   27.72    3.73   0
   7   3 -15  174.97    4.12   0
   7   3 -14  817.10    6.01   0
   7   3 -13  702.77    5.61   0
   7   3 -12   47.81    3.33   0
   7   3 -11   12.81    3.22   0
   7   4 -19  -11.31    3.90   0
   7   4 -18   54.49    4.09   0
   7   4  -9   13.12    4.33   0
   7   8  -7  191.21    6.23   0
   7   9  -8   18.50    5.51   0
   8   6 -15   -5.36    3.76   0
   8   6 -14   23.22    3.72   0
   8   6 -13   -0.21    3.68   0
   8   6 -12   30.45    3.82   0
   8   7 -15   84.58    4.27   0
   8   7 -14    4.52    3.95   0
   8   7 -13   80.39    4.09   0
   8   7 -12   16.16    3.87   0
 -18  -2   3    4.18    3.95   0
 -18  -1   5   11.51    4.84   0
 -17  -4  -2   82.53    7.30   0
 -17  -3   1   40.63    4.38   0
 -17  -1   5   98.26    4.26   0
 -16   0   7    3.23    4.52   0
 -16   1   8   82.69    3.90   0
 -16   2   9    1.17    5.17   0
 -16   4  10   22.42    3.92   0
 -15   0   7   31.34    3.29   0
 -15   1   8  181.89    4.28   0
 -15   2   9  230.96    4.23   0
 -14  -2   4  186.14    5.40   0
 -14   0   7   -2.42    3.39   0
 -14   1   8  153.00    3.94   0
 -14   2   9   78.20    3.67   0
 -13  -5  -6   41.34    6.74   0
 -13  -2   4  231.32    5.20   0
 -13   0   7    2.89    2.98   0
 -13   1   8  110.63    3.70   0
 -13   2   9  357.63    4.54   0
 -13   6  11    1.78    3.66   0
 -12  -5  -6    9.20    5.13   0
 -12  -2   4   21.58    3.86   0
 -12   0   7    0.65    2.90   0
 -12   1   8   10.10    2.83   0
 -12   2   9  157.79    3.41   0
 -12   6  11  340.53    5.70   0
 -12   7  11   65.74    3.66   0
 -11   0   7  214.95    4.49   0
 -11   1   8   20.02    3.25   0
 -11   2   9  159.66    4.61   0
 -11   4  10   95.45    3.72   0
 -11   7  11   20.07    4.43   0
 -10  -5  -7   -0.73    4.69   0
 -10   4  10  309.96    4.15   0
  -9  -5 -16   22.65    5.89   0
  -9  -5  -8  143.61    5.69   0
  -9  -3   1  970.78   10.28   0
  -9  -1   5  588.87    5.42   0
  -9   3   9  183.57    3.54   0
  -9   5  10  113.81    3.69   0
  -8  -5 -16   63.66    4.53   0
  -8  -5 -15   -0.55    4.98   0
  -8  -5  -9  249.47    5.21   0
  -8   0   6  542.37    4.91   0
  -8   2   8   63.77    3.15   0
  -8   3   9   96.58    4.36   0
  -8   5  10  131.06    4.01   0
  -8   6  10    8.15    3.32   0
  -8   7  10   26.80    3.39   0
  -8   8  10   71.09    3.91   0
  -7  -5 -14   89.35    4.30   0
  -7  -5 -13  220.06    4.61   0
  -7  -5 -12  220.69    4.97   0
  -7  -5 -11  409.93    5.78   0
  -7   4   9   13.64    2.90   0
  -6   3   8  171.71    3.44   0
  -6   5   9   11.03    2.95   0
  -6   9   9    1.92    3.63   0
  -5  -4 -19   89.74    4.54   0
  -5  -4  -6   -4.28    4.06   0
  -5  -2   1  223.60    6.97   0
  -5  -1   3    4.23    3.03   0
  -5   6   9   29.76    3.84   0
  -5   7   9  348.11    5.06   0
  -5  10   8   43.56    3.73   0
  -4  -4 -18   42.91    4.16   0
  -4  -4 -17  154.72    4.41   0
  -4  -4  -8   99.51    4.38   0
  -4   0   4  290.27    5.38   0
  -4   3   7  413.99    4.23   0
  -4   5   8   34.61    3.21   0
  -4   9   8   61.32    3.71   0
  -3  -4 -14  107.69    3.62   0
  -3  -4 -13   16.31    3.31   0
  -3  -4 -12  311.80    4.96   0
  -3  -4 -11  464.73    5.42   0
  -3  -3  -4 3084.72   15.25   0
  -3   4   7 1245.64    6.60   0
  -3  10   7  237.22    5.64   0
  -2  -3 -20    6.45    3.95   0
  -2  -3 -19   32.59    4.12   0
  -2  -3  -6   58.83    4.69   0
  -2   6   7  758.07    5.59   0
  -2   7   7  845.92    6.03   0
  -2   8   7   64.33    4.46   0
  -2  10   6   75.34    3.85   0
  -1  -3 -17  335.90    4.57   0
  -1  -3 -16  416.08    6.19   0
  -1  -3  -9  174.13    4.55   0
  -1  -3  -8  919.68    6.40   0
  -1   5   6   28.00    3.93   0
  -1   8   6   95.98    3.46   0
  -1   9   6  152.53    4.47   0
   0  -2 -20   52.89    3.92   0
   0   5   5  241.35    4.03   0
   0   9   5    7.39    4.59   0
   1  -2 -18   45.41    4.03   0
   1  -2 -17  297.11    4.81   0
   1  -2 -16  247.73    4.77   0
   1  -2  -9 1186.11    7.22   0
   1  -2  -8  662.35    5.50   0
   1  -1 -21  161.63    5.22   0
   1  -1  -4   14.50    2.88   0
   1   5   4  641.40    6.16   0
   1   9   4  298.09    5.82   0
   2  -1 -19  156.34    4.11   0
   3  -1 -16   21.02    3.00   0
   3  -1 -15   42.74    3.53   0
   3  -1 -14  119.55    3.44   0
   3  -1 -13  273.90    4.15   0
   3  -1 -12  210.06    3.83   0
   3  -1 -11    9.48    2.69   0
   3   0 -20    3.93    3.89   0
   3   1  -3   42.80    3.21   0
   3   7   2  337.72    6.37   0
   4   0 -17   -3.16    3.58   0
   4   0 -16  313.57    4.37   0
   4   0 -15    4.47    4.13   0
   4   0 -10 4681.72   12.49   0
   4   0  -9   -1.88    2.54   0
   4   1 -21   92.91    4.27   0
   4   1 -20   93.64    4.75   0
   4   5   0  256.33    9.62   0
   5   1 -17  206.28    4.20   0
   5   1 -16  128.42    4.21   0
   5   1 -15   48.38    4.34   0
   5   1 -10 1551.13    7.83   0
   5   1  -9  137.04    3.55   0
   5   2 -20   18.53    4.04   0
   5   2  -6   34.71    4.37   0
   5   3  -4 1707.99   11.73   0
   5   5  -2  480.40   11.80   0
   5   9  -2    5.79    6.83   0
   6   2 -16   69.71    4.01   0
   6   2 -15  222.09    4.21   0
   6   2 -14  685.70    5.39   0
   6   2 -13   96.29    4.46   0
   6   2 -12  305.23    4.83   0
   6   2 -11  363.70    4.57   0
   6   2 -10   28.28    2.82   0
   6   3 -19  152.19    4.43   0
   6   3 -18   61.81    5.29   0
   6   3  -7  859.44    6.75   0
   6   8  -4   57.96    6.91   0
   7   4 -17  116.17    4.39   0
   7   4 -16  136.27    4.25   0
   7   4 -15   81.92    5.03   0
   7   4 -11   90.06    4.53   0
   7   4 -10   40.65    3.74   0
   7   5 -18  220.41    4.78   0
   7   5  -8   49.32    3.51   0
   7   6  -7   98.42    4.06   0
   7   7  -7  138.19    5.64   0
 -18  -3   1   -2.35    5.65   0
 -18   0   7    6.68    4.81   0
 -18   1   8    7.51    3.96   0
 -17   0   7   -1.60    3.87   0
 -17   1   8  125.92    4.33   0
 -17   2   9   94.79    4.22   0
 -16  -2   4  241.18    4.93   0
 -16  -1   6  195.26    5.23   0
 -16   3  10   77.14    4.05   0
 -15  -3   2  619.86    7.44   0
 -15  -2   4  132.40    4.30   0
 -15  -1   6  330.93    5.88   0
 -15   3  10  163.38    4.42   0
 -14  -4  -1   -0.74    4.80   0
 -14  -3   2    1.38    4.76   0
 -14  -1   6  143.67    4.22   0
 -14   3  10  154.90    3.90   0
 -14   4  11  134.18    4.80   0
 -14   5  11   92.33    4.07   0
 -13  -4  -1  254.58    7.78   0
 -13  -3   2  212.21    5.72   0
 -13  -1   6  115.70    3.56   0
 -13   3  10  289.06    4.20   0
 -13   5  11  133.95    4.01   0
 -12  -4  -1   84.11    6.35   0
 -12  -3   2  110.10    5.43   0
 -12  -1   6   11.31    4.56   0
 -12   3  10  165.95    4.08   0
 -12   5  11  161.59    3.91   0
 -11  -2   4  806.05    6.79   0
 -11   3  10  183.22    3.89   0
 -11   5  11  196.38    3.88   0
 -11   6  11   35.81    3.66   0
 -10   0   7   -3.30    3.11   0
 -10   1   8  352.68    4.32   0
 -10   2   9  309.66    4.19   0
 -10   3  10   37.79    3.69   0
 -10   6  11  417.39    4.68   0
 -10   7  11  202.77    4.34   0
 -10   8  11   39.81    3.93   0
  -9  -5 -15    5.87    4.22   0
  -9  -5 -14  107.97    6.13   0
  -9  -5  -9  124.04    5.90   0
  -9   1   8   70.94    3.91   0
  -9   2   9  134.48    4.25   0
  -9   4  10   -3.05    2.88   0
  -9   7  11  102.97    5.26   0
  -8  -5 -14   92.62    4.63   0
  -8  -5 -13  175.03    4.98   0
  -8  -5 -12   -1.20    3.59   0
  -8  -5 -11    0.59    3.80   0
  -8  -5 -10   32.94    3.86   0
  -8  -2   3   15.86    2.89   0
  -8   4  10  119.03    4.20   0
  -8   9  10    7.02    3.80   0
  -7  -3   0   15.63    4.89   0
  -7   0   6    1.42    3.68   0
  -7   1   7   41.89    2.59   0
  -7   2   8  255.37    3.79   0
  -7   3   9   94.12    4.41   0
  -7   5  10   76.42    4.13   0
  -7   6  10  340.81    4.41   0
  -7   7  10  121.91    3.46   0
  -7   8  10   31.49    3.44   0
  -7   9  10    1.80    5.20   0
  -6  -4  -5  127.64    5.15   0
  -6   4   9   17.31    2.96   0
  -6  10   9   25.57    3.67   0
  -5  -4 -18  134.49    4.59   0
  -5  -4 -17   59.79    5.09   0
  -5   1   6  168.35    3.59   0
  -5   2   7 1363.02    7.02   0
  -5   3   8   18.32    2.67   0
  -5   5   9 1034.54    5.83   0
  -5   8   9  168.88    4.02   0
  -5   9   9  109.48    3.81   0
  -4  -4 -16    0.39    3.75   0
  -4  -4 -15  581.00    5.94   0
  -4  -4 -14   17.06    4.97   0
  -4  -4 -10    3.81    4.35   0
  -4  -4  -9  292.94    4.53   0
  -4  -3  -3  840.11   10.76   0
  -4   4   8  453.75    4.33   0
  -4  10   8    3.10    3.58   0
  -3  -3 -20   -5.01    4.07   0
  -3  -3 -19    0.37    5.39   0
  -3   6   8   82.28    3.19   0
  -3   7   8   35.80    3.01   0
  -3   8   8    3.95    3.29   0
  -2  -3 -18  158.08    4.28   0
  -2   2   5  467.19    5.24   0
  -2   3   6  364.44    5.24   0
  -2   5   7  583.23    4.93   0
  -2   9   7  205.81    4.18   0
  -2  11   6   12.52    5.35   0
  -1  -3 -15  270.90    4.21   0
  -1  -3 -14   55.03    3.39   0
  -1  -3 -13   42.38    3.42   0
  -1  -3 -12  267.71    5.09   0
  -1  -3 -11  142.89    3.50   0
  -1  -3 -10   59.62    3.12   0
  -1  -2 -21    4.07    4.01   0
  -1  -2 -20   -7.86    4.60   0
  -1   2   4    1.76    2.40   0
  -1   3   5 2245.53   10.41   0
  -1  11   5  127.22    4.43   0
   0  -2 -19   31.47    3.63   0
   0  -2 -18   92.08    4.14   0
   0  -2  -6  544.92    5.85   0
   0   2   3   53.11    3.26   0
   0   3   4    2.31    3.11   0
   0  11   4    5.86    3.84   0
   1  -2 -15   11.63    3.19   0
   1  -2 -14  524.47    4.87   0
   1  -2 -13   75.08    3.47   0
   1  -2 -12  225.30    4.53   0
   1  -2 -11 1167.12    6.47   0
   1  -2 -10   43.27    2.76   0
   1  -1 -20   39.57    4.20   0
   1  11   3  124.50    5.58   0
   2  -1 -18   21.71    3.73   0
   2  -1 -17   39.85    3.75   0
   2  -1  -7  109.93    3.62   0
   2   0 -21    5.40    3.92   0
   2   5   3 1051.51    8.46   0
   2   9   3  122.93    4.33   0
   3   0 -19   -1.16    3.58   0
   3   0 -18   -1.88    4.50   0
   3   0  -6    5.43    2.93   0
   3   1 -21   99.68    5.83   0
   3   4   1  237.01    7.23   0
   3   6   2   12.27    3.96   0
   3   8   2  300.17    6.22   0
   3  10   1  583.77    8.14   0
   3  11   0  302.11    7.73   0
   4   0 -14  143.68    3.87   0
   4   0 -13   -4.22    3.02   0
   4   0 -12   81.96    3.22   0
   4   0 -11   -7.70    2.83   0
   4   1 -19   50.48    3.70   0
   4   1  -6  176.33    4.08   0
   4   9   0    2.53    4.54   0
   5   1 -14    1.73    3.09   0
   5   1 -13  157.71    3.61   0
   5   1 -12  384.68    4.58   0
   5   1 -11    8.31    2.99   0
   5   2 -19  336.42    5.06   0
   5   2 -18    8.08    4.34   0
   5   3 -20   40.23    5.74   0
   5   4  -3  500.45    8.31   0
   6   3 -17   17.88    3.52   0
   6   3 -16   12.64    4.63   0
   6   3  -8  170.21    3.68   0
   6   4 -19   42.11    4.15   0
   6   4  -6  121.69    4.52   0
   6   6  -4   16.56    4.25   0
   6  10  -6   40.60    6.56   0
   7   4 -14   -9.21    3.63   0
   7   4 -13    2.26    3.38   0
   7   4 -12  244.84    4.24   0
   7   5 -17  144.71    4.44   0
   7   5 -16   22.99    3.93   0
   7   5 -15   45.57    5.22   0
   7   5  -9  995.03    7.22   0
   7   6 -17   18.32    4.12   0
   7   6  -8   19.31    4.37   0
   7   8  -8  125.15    5.90   0
   7   9  -9   35.17    4.53   0
 -18  -2   4  130.95    5.58   0
 -17  -2   4   83.80    4.30   0
 -17  -1   6  186.71    4.82   0
 -16  -3   2    1.17    4.86   0
 -16   1   9    0.99    5.18   0
 -16   2  10  321.03    5.54   0
 -15  -4  -1    6.16    5.17   0
 -15   1   9   64.34    3.65   0
 -15   2  10   17.30    3.88   0
 -15   4  11   10.66    3.97   0
 -14   0   8  477.71    5.85   0
 -14   1   9  114.74    3.76   0
 -14   2  10  427.42    4.85   0
 -13   0   8    0.91    3.54   0
 -13   1   9   81.03    3.85   0
 -13   2  10   13.26    3.20   0
 -13   4  11   61.29    3.55   0
 -13   6  12  257.54    5.90   0
 -12  -5  -7   31.21    6.03   0
 -12   1   9  175.13    4.61   0
 -12   2  10  158.50    5.03   0
 -12   4  11   73.60    3.71   0
 -12   6  12    2.23    4.62   0
 -11  -5  -7   10.15    4.72   0
 -11  -3   2  719.77    8.31   0
 -11  -1   6  532.42    5.30   0
 -11   4  11   94.68    3.47   0
 -10  -5 -15    7.31    4.62   0
 -10  -5 -14   26.27    4.34   0
 -10  -5 -13   91.60    6.19   0
 -10  -5  -8   92.49    4.64   0
 -10  -2   4   77.93    3.50   0
 -10  -1   6   23.14    3.57   0
 -10   4  11   94.93    4.53   0
 -10   5  11  356.19    4.42   0
  -9  -5 -13  250.11    5.45   0
  -9  -5 -12  130.81    4.78   0
  -9  -5 -11  310.98    5.57   0
  -9  -5 -10  169.79    4.82   0
  -9   0   7   44.48    2.69   0
  -9   3  10  166.25    3.51   0
  -9   5  11  930.71    5.83   0
  -9   6  11    2.83    3.67   0
  -9   8  11   41.76    3.81   0
  -8  -4  -3  187.83    7.70   0
  -8  -1   5  136.71    3.57   0
  -8   1   8  336.14    4.61   0
  -8   2   9  302.66    4.88   0
  -8   6  11  304.53    5.17   0
  -8   7  11  253.76    4.15   0
  -8   8  11    2.32    3.50   0
  -7  -4  -4   41.30    4.41   0
  -7   4  10   48.22    4.27   0
  -6  -4 -18   42.02    4.36   0
  -6  -4 -17  119.71    5.98   0
  -6  -2   2   76.67    4.86   0
  -6  -1   4 1456.07    9.13   0
  -6   1   7   85.58    2.91   0
  -6   2   8  190.27    3.50   0
  -6   5  10  182.56    4.28   0
  -6   6  10   13.08    2.87   0
  -6   7  10   11.79    3.26   0
  -6   8  10  158.76    4.07   0
  -6   9  10   13.15    4.99   0
  -5  -4 -16   -0.88    3.63   0
  -5  -4 -15   44.69    5.06   0
  -5  -4  -7  725.96    6.94   0
  -5   0   5  242.43    4.25   0
  -5  10   9    4.71    3.77   0
  -4  -4 -13   21.71    3.31   0
  -4  -4 -12   91.68    3.84   0
  -4  -4 -11   -6.75    3.39   0
  -4  -3 -20   -5.10    4.01   0
  -4   6   9 1159.54    6.41   0
  -4   7   9   11.40    2.93   0
  -4   8   9    2.84    3.21   0
  -4   9   9    1.71    4.15   0
  -3  -3 -18  103.78    3.96   0
  -3   1   5  256.30    5.34   0
  -3   2   6  547.56    5.39   0
  -3   3   7   76.20    2.98   0
  -3   5   8  532.04    4.91   0
  -3   9   8   28.98    3.43   0
  -2  -3 -16   51.16    3.79   0
  -2  -3 -15   80.77    4.42   0
  -2  -3  -7  340.57    4.96   0
  -2  -2 -21   37.25    4.04   0
  -2   1   4  197.83    4.17   0
  -2  10   7   18.80    3.73   0
  -1  -2 -19  199.90    4.25   0
  -1  -2  -4  191.01    4.28   0
  -1   1   3 1128.11    9.48   0
  -1   4   6  279.75    4.28   0
  -1   7   7  321.51    5.52   0
  -1  10   6  105.57    4.28   0
   0  -2 -17   18.73    3.78   0
   0  -2 -16  126.60    4.30   0
   0  -2  -7  734.14    7.03   0
   0  -1 -21    8.57    4.03   0
   0   4   5 2644.56   11.02   0
   0   7   6  372.48    5.57   0
   0   8   6  137.14    4.72   0
   0  10   5    3.52    3.56   0
   1  -1 -19    6.64    3.62   0
   1  -1 -18   -1.12    4.75   0
   1   3   3 2733.72   14.27   0
   1   7   5  124.55    4.62   0
   1  10   4   32.32    3.74   0
   2  -1 -16  320.99    4.12   0
   2  -1 -15  262.03    3.99   0
   2  -1 -14  817.45    6.37   0
   2  -1  -9  516.39    5.60   0
   2  -1  -8  904.37    6.33   0
   2   0 -20   93.38    4.26   0
   2  11   2   97.01    5.18   0
   3   0 -17    1.37    3.41   0
   3   0 -16    1.61    3.88   0
   3   0  -7 1145.88    7.45   0
   3   1 -20   11.13    3.71   0
   3   9   2  211.69    5.84   0
   4   1 -18   -2.27    3.80   0
   4   1 -17   31.05    3.60   0
   4   2 -20   18.80    3.85   0
   4   3  -2    1.99    4.08   0
   5   2 -17   30.39    3.50   0
   5   2 -16  336.62    5.48   0
   5   2  -7 1371.64    8.14   0
   5   3 -19    9.53    3.84   0
   6   3 -15   29.27    3.74   0
   6   3 -13    4.13    4.34   0
   6   3 -12  256.70    5.28   0
   6   3 -11  319.98    5.17   0
   6   3 -10  398.54    5.30   0
   6   3  -9   55.70    3.07   0
   6   4 -18   48.40    3.99   0
   6   4 -17   39.81    4.59   0
   6   5  -5  260.95    5.86   0
   6   7  -4  317.88    8.02   0
   6   9  -5   15.86    6.10   0
   7   5 -14   72.53    3.73   0
   7   5 -13   34.09    3.57   0
   7   5 -12   44.58    3.88   0
   7   5 -11  685.80    6.14   0
   7   5 -10   77.30    3.34   0
   7   6 -16  204.83    4.82   0
   7   6 -15    8.99    3.94   0
   7   6 -14  183.45    5.79   0
   7   6  -9   53.80    4.35   0
   7   7 -15  148.89    6.34   0
   7   7  -8  257.58    5.39   0
   7   8  -9    6.26    4.79   0
   7   9 -11   20.70    4.89   0
   7   9 -10    8.71    4.03   0
 -18  -1   6   73.46    4.51   0
 -17  -3   2  349.21    6.52   0
 -17   0   8   -9.33    3.68   0
 -17   1   9   56.18    4.08   0
 -17   2  10   47.22    4.05   0
 -16  -4  -1    0.32    5.56   0
 -16   0   8  304.06    4.92   0
 -16   3  11   20.88    3.89   0
 -15  -2   5   40.08    4.72   0
 -15   0   8    4.34    3.45   0
 -15   3  11  233.95    4.52   0
 -14  -5  -7   54.55    6.87   0
 -14  -2   5  171.43    5.62   0
 -14   3  11   16.22    3.47   0
 -14   5  12   62.84    3.85   0
 -13  -5  -7    4.44    5.61   0
 -13  -2   5    2.50    4.03   0
 -13   3  11  208.54    4.10   0
 -13   5  12   -3.49    3.83   0
 -12  -5 -13  128.83    6.91   0
 -12   0   8   20.69    3.11   0
 -12   3  11   -5.05    3.30   0
 -12   5  12  114.86    4.05   0
 -11  -5 -14   50.67    4.78   0
 -11  -5 -13  100.80    5.70   0
 -11  -5 -12  130.22    6.47   0
 -11  -5  -9  156.53    6.25   0
 -11  -5  -8    7.58    4.66   0
 -11   0   8   -2.40    4.09   0
 -11   1   9   44.96    3.15   0
 -11   2  10   40.47    3.04   0
 -11   3  11  124.56    5.00   0
 -11   5  12   10.74    4.59   0
 -11   6  12  457.24    5.03   0
 -11   7  12   15.93    3.66   0
 -10  -5 -12  107.54    4.78   0
 -10  -5 -11    0.84    3.81   0
 -10  -5 -10    3.19    3.69   0
 -10  -5  -9  177.28    5.05   0
 -10   1   9  380.56    5.22   0
 -10   2  10   35.01    4.32   0
 -10   6  12    9.48    3.72   0
 -10   7  12  152.21    4.17   0
  -9  -2   4 1145.74    8.46   0
  -9   4  11   77.04    3.11   0
  -9   7  12   40.19    4.51   0
  -8   0   7    2.96    2.62   0
  -8   3  10   -0.30    2.85   0
  -8   5  11  447.87    4.54   0
  -7  -4 -18   -0.66    4.31   0
  -7  -4 -17  128.03    5.44   0
  -7  -1   5  766.50    6.82   0
  -7   6  11   20.16    3.20   0
  -7   7  11   52.17    3.56   0
  -7   8  11  178.90    4.29   0
  -7   9  11   16.40    4.55   0
  -6  -4 -16    9.04    3.94   0
  -6  -4  -6  160.12    5.20   0
  -6   0   6 1316.81    8.02   0
  -6   3   9   58.95    3.04   0
  -5  -4 -14   97.35    4.46   0
  -5  -4 -13   26.56    4.15   0
  -5  -4 -12  250.02    5.49   0
  -5  -4  -9   55.59    4.65   0
  -5  -4  -8  305.78    4.96   0
  -5   6  10  177.62    3.53   0
  -5   7  10   44.91    3.58   0
  -5   8  10  102.63    3.75   0
  -5   9  10   23.63    4.36   0
  -4  -3 -19    2.46    4.06   0
  -4  -3 -18   70.28    5.59   0
  -4   1   6  171.39    3.85   0
  -4   2   7  526.31    4.92   0
  -4   3   8   34.73    2.60   0
  -4   5   9    5.11    3.06   0
  -4  10   9   72.96    4.65   0
  -3  -3 -17  232.87    4.70   0
  -3  -3  -5 2021.72   11.39   0
  -3   4   8  119.89    4.07   0
  -3   7   9  579.55    5.58   0
  -3  10   8   43.68    3.84   0
  -2  -3 -14   17.08    3.31   0
  -2  -3 -13  147.60    3.91   0
  -2  -3 -12  349.62    5.53   0
  -2  -3 -10  785.01    6.49   0
  -2  -3  -9  544.77    5.94   0
  -2  -3  -8  379.30    4.79   0
  -2  -2 -20    0.27    4.17   0
  -2   4   7   19.37    2.78   0
  -2   6   8    6.49    2.98   0
  -2   7   8  168.05    3.80   0
  -2   8   8  160.47    4.13   0
  -1  -2 -18   15.38    3.83   0
  -1  -2 -17  200.27    5.70   0
  -1  -1 -21  112.70    4.29   0
  -1   6   7   98.99    3.33   0
  -1   8   7  159.77    3.94   0
  -1   9   7   15.93    4.42   0
  -1  11   6    8.33    4.65   0
   0  -2 -15   52.73    3.64   0
   0  -2 -14   -3.49    3.62   0
   0  -2  -8  403.96    4.90   0
   0  -1 -20  157.19    4.56   0
   0  -1 -19   32.18    5.16   0
   0   6   6    1.71    2.52   0
   0   9   6    3.76    4.30   0
   1  -1 -17  107.11    4.18   0
   1  -1  -5  137.42    3.59   0
   1   0 -21  126.41    4.47   0
   1   2   2 4176.41   21.58   0
   1   4   4  578.83    6.31   0
   1   6   5  248.56    4.10   0
   1   8   5  240.53    4.40   0
   1   9   5  396.71    5.98   0
   2  -1 -13  155.75    3.76   0
   2  -1 -12  227.00    3.75   0
   2  -1 -11  392.91    4.45   0
   2  -1 -10  658.90    5.10   0
   2   0 -19   -2.92    3.71   0
   2   0 -18  125.58    4.53   0
   2   0  -4  167.89    4.26   0
   2   1 -21   82.98    4.33   0
   2   7   4  618.97    7.11   0
   2   8   4   35.89    4.05   0
   2  10   3   16.02    3.85   0
   3   0 -15 1257.29    6.65   0
   3   0 -14    4.50    3.02   0
   3   0  -8    2.51    2.79   0
   3   1 -19   -0.53    3.42   0
   3   2 -21   53.66    4.08   0
   4   1 -16  675.57    5.46   0
   4   1 -15    0.78    2.99   0
   4   1 -14  389.16    5.70   0
   4   1  -8  534.78    5.87   0
   4   1  -7  285.63    4.46   0
   4   2 -19    9.95    3.79   0
   4   2 -18  210.48    5.50   0
   4   2  -4 2504.83   13.42   0
   5   2 -15  178.14    3.70   0
   5   2 -14   82.90    3.43   0
   5   2 -13  132.34    4.85   0
   5   2  -9    9.93    3.98   0
   5   2  -8 1318.14    7.49   0
   5   3 -18  103.76    4.00   0
   5   3  -5 1506.83    9.92   0
   5   4 -19   13.43    5.54   0
   6   4 -16   86.58    3.92   0
   6   4 -15  151.17    5.22   0
   6   4  -7  489.94    5.60   0
   6   5 -18   23.63    4.20   0
   6   5 -17    8.76    4.73   0
   7   6 -13   45.91    3.91   0
   7   6 -12  112.48    4.00   0
   7   6 -11   29.25    3.63   0
   7   6 -10  306.89    5.02   0
   7   7 -14   36.58    4.06   0
   7   7 -13   45.49    3.92   0
   7   7 -11   55.72    4.70   0
   7   7 -10  122.25    4.81   0
   7   7  -9  288.98    5.28   0
   7   8 -13    1.58    4.09   0
   7   8 -12   35.96    4.11   0
   7   8 -11  180.75    5.18   0
   7   8 -10   41.42    4.17   0
 -18  -3   2    1.71    4.12   0
 -18   0   8  371.68    5.44   0
 -17  -4  -1    5.87    6.32   0
 -17  -2   5  186.20    6.11   0
 -17  -1   7  202.59    5.81   0
 -16  -2   5  163.54    4.61   0
 -16  -1   7   17.92    3.81   0
 -16   1  10   47.94    4.49   0
 -16   2  11   -0.34    4.66   0
 -15  -3   3  484.52    6.92   0
 -15  -1   7  222.39    4.54   0
 -15   1  10   13.21    4.98   0
 -15   2  11    9.45    5.22   0
 -15   4  12   23.18    3.82   0
 -14  -5  -8   15.89    6.03   0
 -14  -3   3   16.51    4.48   0
 -14  -1   7  268.14    4.82   0
 -14   1  10   10.24    4.89   0
 -14   2  11   -3.48    4.70   0
 -14   4  12   15.94    3.75   0
 -13  -5 -12   16.06    5.29   0
 -13  -5 -11  127.38    7.03   0
 -13  -5  -8    1.52    5.96   0
 -13  -1   7  128.42    3.70   0
 -13   1  10  117.38    4.94   0
 -13   2  11   38.96    4.25   0
 -13   4  12    3.66    3.89   0
 -12  -5 -12   21.73    4.47   0
 -12  -5 -11   43.99    5.43   0
 -12  -5 -10   96.48    6.53   0
 -12  -5  -9  169.27    6.99   0
 -12  -5  -8    0.95    4.91   0
 -12  -2   5    2.91    3.36   0
 -12  -1   7   84.96    3.63   0
 -12   4  12    6.29    3.42   0
 -12   6  13    1.02    4.58   0
 -11  -5 -11  298.51    6.06   0
 -11  -5 -10  148.49    5.28   0
 -11  -4  -1   75.94    8.29   0
 -11  -2   5   85.08    4.40   0
 -11   4  12    3.56    3.36   0
 -10  -3   2   51.74    3.51   0
 -10   0   8   56.29    3.28   0
 -10   3  11   59.78    3.00   0
 -10   5  12   46.09    3.59   0
  -9  -1   6    5.77    2.61   0
  -9   1   9  255.57    4.00   0
  -9   2  10   50.43    3.14   0
  -9   5  12    3.17    4.48   0
  -9   6  12  171.85    4.08   0
  -9   8  12    1.46    3.80   0
  -8  -4 -17   38.08    5.17   0
  -8  -3   1   93.30    4.94   0
  -8   4  11   15.94    2.95   0
  -8   6  12   30.03    4.39   0
  -8   7  12   -1.16    3.78   0
  -8   8  12    0.19    5.19   0
  -7  -4 -16    7.35    4.21   0
  -7  -2   3    8.31    2.77   0
  -7   1   8  718.86    5.30   0
  -7   2   9  370.39    4.16   0
  -7   3  10  750.53    5.28   0
  -7   5  11  722.30    5.11   0
  -6  -4 -15  360.02    5.17   0
  -6  -4 -14   35.07    4.88   0
  -6   4  10  361.29    4.13   0
  -6   6  11  167.05    3.94   0
  -6   7  11  375.43    4.58   0
  -6   8  11    5.59    3.76   0
  -6   9  11   91.72    4.80   0
  -5  -4 -11   13.07    3.61   0
  -5  -4 -10  685.70    6.23   0
  -5  -3 -19    0.77    4.14   0
  -5  -3  -2  209.96    7.65   0
  -5   1   7   16.79    2.72   0
  -5   2   8 1324.97    6.61   0
  -5   3   9   41.98    3.01   0
  -5   5  10  143.70    3.61   0
  -4  -3 -17   67.46    4.82   0
  -4   4   9   26.92    2.90   0
  -4   7  10   26.01    4.74   0
  -4   8  10   60.54    4.93   0
  -3  -3 -15  425.50    5.12   0
  -3  -3  -6  263.98    5.77   0
  -3  -2 -20    2.73    4.07   0
  -3  -2  -1 1107.58   19.86   0
  -3   6   9   44.31    3.43   0
  -3   8   9   15.77    3.38   0
  -3   9   9   78.91    3.69   0
  -2  -3 -11  199.99    4.01   0
  -2  -2 -18  127.88    4.80   0
  -2   5   8   13.34    2.91   0
  -2   9   8   58.88    3.51   0
  -2  11   7   31.61    3.81   0
  -1  -2 -16  107.10    3.93   0
  -1  -2  -5   -1.79    2.71   0
  -1  -1 -20   80.95    4.13   0
  -1  -1  -1 2550.47   25.45   0
  -1   5   7  786.23    5.72   0
  -1  10   7   30.58    5.13   0
   0  -2 -13    1.88    3.32   0
   0  -2 -12  416.37    4.65   0
   0  -2 -11   52.01    2.95   0
   0  -2 -10   -4.85    2.59   0
   0  -2  -9  275.60    4.10   0
   0  -1 -18  118.47    4.18   0
   0  -1  -3 2983.63   16.41   0
   0   0 -21    1.50    4.10   0
   0   1   2 1861.79   14.92   0
   0   5   6  193.63    3.88   0
   0  10   6   39.05    4.64   0
   0  11   5   47.82    4.07   0
   1  -1 -16  101.19    3.46   0
   1  -1 -15   81.36    4.11   0
   1  -1  -6  721.06    6.55   0
   1   0 -20   -0.74    4.10   0
   1   0 -19   -4.29    4.75   0
   1   5   5  340.76    5.32   0
   1  11   4   18.80    5.43   0
   2   0 -17   -7.84    3.80   0
   2   1 -20  142.66    4.50   0
   2   6   4   -0.31    2.75   0
   2   9   4   -3.26    4.40   0
   3   0 -13  616.45    5.07   0
   3   0 -12   -2.73    3.06   0
   3   0 -11  128.53    3.44   0
   3   0 -10   -5.00    2.58   0
   3   0  -9   15.88    2.72   0
   3   1 -18   28.48    3.71   0
   3   1 -17   27.55    4.65   0
   3   1  -4    0.22    2.55   0
   3   2 -20   -6.53    3.98   0
   3   5   2   35.04    3.15   0
   4   1 -13   84.05    3.54   0
   4   1 -12  807.05    5.65   0
   4   1 -11  168.31    3.50   0
   4   1 -10  223.09    3.92   0
   4   1  -9   62.34    3.16   0
   4   2 -17   58.21    3.52   0
   4   3 -20   65.71    4.27   0
   4   3 -19  209.09    5.83   0
   4   7   1 1134.41   12.21   0
   4   8   1  101.62    5.83   0
   5   2 -12  201.86    4.01   0
   5   2 -11  946.24    6.01   0
   5   2 -10  117.22    3.28   0
   5   3 -17   37.17    3.84   0
   5   3 -16   -0.31    3.60   0
   5   4 -18  124.42    4.58   0
   6   4 -14   75.74    4.03   0
   6   4 -13  696.88    5.77   0
   6   4 -12  296.97    5.51   0
   6   4 -11  171.07    5.25   0
   6   4 -10  334.80    5.42   0
   6   4  -9   17.26    4.18   0
   6   4  -8   37.78    3.19   0
   6   5 -16   41.04    3.95   0
   6   5  -6   54.31    4.33   0
   6   6 -17  368.58    5.49   0
   6   6  -5  214.95    5.77   0
   6  10  -7   21.79    5.86   0
 -18  -2   5   50.44    4.40   0
 -18  -1   7    4.84    4.12   0
 -17  -3   3  189.02    6.12   0
 -17   0   9   26.96    5.41   0
 -17   1  10   24.93    3.97   0
 -16  -3   3    4.35    3.93   0
 -16   0   9    1.16    3.59   0
 -15   0   9   13.64    3.52   0
 -15   3  12   48.87    3.85   0
 -14  -5 -10   24.93    4.83   0
 -14  -5  -9   43.47    5.76   0
 -14   0   9   -6.66    3.38   0
 -14   3  12    7.91    3.88   0
 -13  -5 -10  121.94    5.18   0
 -13  -5  -9   69.44    5.05   0
 -13  -3   3  412.18    6.04   0
 -13   0   9  114.97    4.00   0
 -13   3  12   71.68    3.75   0
 -13   5  13   35.80    3.87   0
 -12  -3   3  178.57    5.89   0
 -12   0   9   -2.56    4.27   0
 -12   1  10    1.80    3.42   0
 -12   2  11    7.34    3.55   0
 -12   3  12   -1.69    3.47   0
 -12   5  13   95.64    4.12   0
 -11  -1   7    2.92    3.24   0
 -11   1  10  415.63    4.48   0
 -11   2  11    2.74    3.24   0
 -11   5  13   24.31    5.11   0
 -11   6  13    4.34    3.66   0
 -10  -2   5  178.61    4.46   0
 -10  -1   7   75.23    3.94   0
 -10   4  12   28.92    3.39   0
 -10   6  13   54.12    4.99   0
 -10   7  13   77.87    3.99   0
  -9  -4 -17  165.94    5.01   0
  -9   0   8    3.85    2.63   0
  -9   3  11  145.44    3.52   0
  -9   4  12   47.11    4.98   0
  -8  -4 -16   -5.02    4.16   0
  -8  -2   4  706.85    7.12   0
  -8  -1   6  118.38    3.46   0
  -8   1   9  339.67    4.16   0
  -8   2  10   62.42    3.23   0
  -8   3  11   21.09    4.14   0
  -8   5  12   13.22    3.49   0
  -7  -4 -15   -4.07    3.81   0
  -7  -4 -14  118.10    5.41   0
  -7   0   7   71.49    3.05   0
  -7   4  11   84.06    3.27   0
  -7   6  12  127.88    4.35   0
  -7   7  12    4.90    3.37   0
  -7   8  12   37.60    3.90   0
  -6  -4 -13   46.73    3.73   0
  -6  -4 -12  292.77    4.80   0
  -6  -4 -11    1.50    4.72   0
  -6  -4  -8   10.74    4.55   0
  -6  -4  -7  465.20    5.97   0
  -6  -3 -19    1.34    4.10   0
  -6   1   8  736.28    5.75   0
  -6   2   9  609.01    4.81   0
  -6   3  10  395.94    5.14   0
  -6   5  11  409.32    4.28   0
  -5  -3 -18   23.57    4.19   0
  -5  -1   4 1008.57    8.47   0
  -5   4  10  711.82    5.24   0
  -5   7  11  261.74    4.11   0
  -5   8  11   37.87    3.71   0
  -4  -3 -16    4.25    3.63   0
  -4  -2 -20    6.26    3.97   0
  -4  -1   3    9.74    2.54   0
  -4   0   5    1.29    2.91   0
  -4   5  10   22.78    4.23   0
  -4   6  10  115.38    3.33   0
  -4   9  10   64.23    4.02   0
  -3  -3 -14  103.29    3.52   0
  -3  -3 -13   13.47    3.48   0
  -3  -3 -12  475.41    6.07   0
  -3  -2 -19   96.98    4.02   0
  -3   0   4    0.54    2.98   0
  -3   2   7   11.36    3.86   0
  -3   3   8   27.90    3.52   0
  -3   5   9 1117.87    6.45   0
  -3  10   9   14.53    3.91   0
  -2  -2 -17   22.44    3.76   0
  -2  -2  -3  405.16    7.23   0
  -2  -1 -21   -1.52    4.04   0
  -2   2   6  686.30    5.90   0
  -2   3   7    3.36    2.66   0
  -2   7   9   14.12    3.76   0
  -2  10   8    4.50    3.64   0
  -1  -2 -15   17.28    3.14   0
  -1  -2 -14  506.47    6.12   0
  -1  -2  -6 4609.59   15.69   0
  -1  -1 -19  121.46    4.05   0
  -1   2   5  703.33    6.97   0
  -1   3   6  565.41    5.49   0
  -1   7   8  225.21    4.92   0
  -1   8   8   28.65    4.77   0
   0  -1 -17   55.93    3.65   0
   0   0 -20  180.55    4.68   0
   0   7   7 1265.62    8.05   0
   0   8   7    4.03    4.19   0
   1  -1 -14  220.40    3.95   0
   1  -1 -13   89.93    3.50   0
   1  -1  -7  320.33    4.66   0
   1   0 -18   -3.56    3.52   0
   1   0  -2   -0.70    3.74   0
   1   1 -21  172.42    4.50   0
   1  10   5   20.90    3.81   0
   2   0 -16  143.16    3.58   0
   2   0 -15    5.08    3.10   0
   2   0  -5   -0.32    2.93   0
   2   1 -19  165.58    4.02   0
   2   2 -21   72.72    4.18   0
   2   3   2  600.19    8.69   0
   2   4   3 2394.85   13.52   0
   2  11   3  172.89    5.95   0
   3   1 -16   21.40    2.98   0
   3   2 -19  573.10    5.48   0
   3   7   3   25.80    4.36   0
   3   8   3   18.79    4.03   0
   3  10   2   12.51    5.23   0
   3  11   1   31.99    5.65   0
   4   2 -16   80.66    3.88   0
   4   2 -15    0.04    4.39   0
   4   2  -5  177.58    5.35   0
   4   3 -18  272.52    4.67   0
   4   4 -20   51.22    4.25   0
   4  10   0   12.74    5.17   0
   4  11  -1   51.81    7.11   0
   5   3 -15   56.20    3.73   0
   5   3 -14  651.77    5.39   0
   5   3  -6 2780.26   12.16   0
   5   4 -17  134.48    4.26   0
   5   5 -18   63.53    5.17   0
   6   5 -15  289.83    4.65   0
   6   5 -14  170.67    4.31   0
   6   5 -13    7.34    5.07   0
   6   5  -7  496.92    6.61   0
   6   6 -16   16.57    3.63   0
   6   6 -15    3.22    5.30   0
   6   7 -16    0.77    4.15   0
   6   8  -5  946.49   12.30   0
   6  10  -8   12.10    5.84   0
 -18  -3   3   62.06    5.56   0
 -17  -2   6   81.10    4.96   0
 -17  -1   8  151.44    5.28   0
 -16  -2   6   16.26    5.40   0
 -16  -1   8   77.02    5.48   0
 -16   2  12   38.19    4.76   0
 -15  -4   0  181.14    6.90   0
 -15  -2   6   72.74    3.76   0
 -15  -1   8  184.75    4.43   0
 -15   1  11  125.35    4.92   0
 -15   2  12   68.15    5.35   0
 -14  -4   0   76.37    5.67   0
 -14  -2   6  220.83    4.83   0
 -14  -1   8  172.89    4.18   0
 -14   1  11  128.50    4.64   0
 -14   2  12   80.22    4.58   0
 -14   4  13   23.25    3.96   0
 -13  -2   6  265.34    5.45   0
 -13  -1   8  118.40    5.13   0
 -13   4  13  147.75    4.20   0
 -12   4  13  128.35    3.89   0
 -11  -3   3  242.68    6.00   0
 -11   0   9   95.75    3.44   0
 -11   3  12   27.05    3.18   0
 -11   4  13  122.95    5.11   0
 -10  -4 -16   15.05    6.20   0
 -10   1  10    2.52    3.19   0
 -10   2  11   82.06    3.27   0
 -10   3  12   -0.50    3.47   0
 -10   5  13   33.55    3.49   0
  -9  -4 -16    5.59    4.43   0
  -9  -3   2  754.55    8.90   0
  -9   2  11  195.73    4.54   0
  -9   6  13   37.69    3.92   0
  -9   7  13    0.63    3.63   0
  -8  -4 -15  286.49    5.40   0
  -8  -4 -14    4.28    5.42   0
  -8   0   8  521.65    4.76   0
  -8   4  12    0.67    3.20   0
  -8   7  13  100.62    5.14   0
  -8   8  13  164.08    5.49   0
  -7  -4 -13  180.97    4.75   0
  -7  -3 -19   20.18    4.40   0
  -7   1   9  882.27    6.01   0
  -7   2  10  241.47    3.87   0
  -7   3  11   26.16    3.74   0
  -7   5  12   41.53    3.52   0
  -6  -4  -9  115.77    4.12   0
  -6  -3 -18   18.50    3.99   0
  -6  -1   5  936.50    7.25   0
  -6   4  11  149.81    3.69   0
  -6   7  12    7.41    3.42   0
  -6   8  12   14.33    3.75   0
  -5  -3 -16  580.88    6.09   0
  -5  -2 -20    9.46    4.22   0
  -5   0   6    2.01    2.64   0
  -5   5  11  750.52    6.17   0
  -5   6  11   92.92    3.55   0
  -5   9  11    4.23    3.64   0
  -4  -3 -15    6.23    3.93   0
  -4  -3 -14   -0.54    4.49   0
  -4  -2 -19  117.72    4.52   0
  -4   2   8   85.49    2.94   0
  -4   3   9  217.71    3.50   0
  -4  10  10    1.90    3.68   0
  -3  -3 -11  269.56    4.41   0
  -3  -3 -10    2.05    2.78   0
  -3  -3  -9  625.41    5.77   0
  -3  -3  -8  566.59    5.73   0
  -3  -2 -18  170.04    4.37   0
  -3  -1 -21   25.17    3.99   0
  -3  -1   2 1881.53   14.76   0
  -3   1   6  422.33    5.71   0
  -3   4   9   28.18    2.85   0
  -3   6  10    5.80    4.18   0
  -3   7  10   18.72    3.22   0
  -3   8  10  232.30    4.37   0
  -3   9  10   -3.26    4.39   0
  -2  -2 -16  678.28    5.68   0
  -2  -1 -20    6.13    3.99   0
  -2  -1 -19   50.36    5.05   0
  -2   0   3   -0.15    3.02   0
  -2   4   8  181.11    3.54   0
  -2   6   9 1427.18    7.24   0
  -2   8   9   74.15    3.74   0
  -2   9   9   52.85    3.76   0
  -1  -2 -13    4.13    3.23   0
  -1  -2 -12   55.91    3.36   0
  -1  -2 -11 1277.66    7.43   0
  -1  -2  -7    2.71    4.12   0
  -1  -1 -18    3.20    3.62   0
  -1   0 -21   51.52    4.29   0
  -1   4   7 1400.43    7.38   0
  -1   6   8  178.86    3.83   0
  -1   9   8   18.08    3.27   0
  -1  11   7    5.92    3.89   0
   0  -1 -16  644.18    5.21   0
   0  -1 -15  255.78    5.15   0
   0   0 -19   -0.26    3.73   0
   0   1 -21   13.83    4.86   0
   0   3   5   10.57    3.03   0
   0   4   6    2.01    2.93   0
   0   6   7  704.32    5.90   0
   0   9   7   -3.95    3.46   0
   0  11   6   61.82    5.78   0
   1  -1 -12   20.47    2.95   0
   1  -1 -11  276.47    4.11   0
   1  -1 -10  247.42    3.80   0
   1  -1  -9  173.55    3.70   0
   1  -1  -8 1386.09    7.90   0
   1   0 -17  349.98    4.70   0
   1   1 -20   45.54    4.15   0
   1   6   6 1735.93    9.12   0
   1   7   6   -0.69    3.05   0
   1   8   6   37.67    3.29   0
   1   9   6   -0.50    4.07   0
   2   0 -14    2.27    3.09   0
   2   0 -13    6.08    4.00   0
   2   0  -6   18.87    4.24   0
   2   1 -18    8.51    3.61   0
   2   1 -17   57.83    5.04   0
   2   2 -20   33.93    3.78   0
   2   5   4 1421.53    9.49   0
   2  10   4  121.33    5.63   0
   3   1 -15   54.80    3.20   0
   3   1 -14  127.10    3.76   0
   3   1  -5  249.94    4.81   0
   3   2 -18    9.96    3.90   0
   3   2 -17  108.78    5.27   0
   3   3 -20   34.86    4.10   0
   3   3 -19   20.13    5.53   0
   3   6   3    4.07    3.57   0
   4   2 -14  823.70    5.76   0
   4   2 -13   67.69    4.54   0
   4   3 -17  146.94    4.14   0
   4   4 -19    4.02    3.96   0
   4   6   1 1216.14   14.10   0
   4   9   1  472.13    9.42   0
   5   3 -13  658.08    5.47   0
   5   3 -12  419.73    4.75   0
   5   3 -11  109.45    4.61   0
   5   3 -10  375.24    5.36   0
   5   3  -9   43.19    3.95   0
   5   3  -8   22.73    3.83   0
   5   3  -7  385.52    5.01   0
   5   4 -16   32.60    3.66   0
   5   4 -15  145.74    4.93   0
   5   4  -4  566.92    7.12   0
   5   5 -17  150.53    4.52   0
   6   5 -12   33.04    3.19   0
   6   5 -11  367.66    5.40   0
   6   5 -10  178.55    4.96   0
   6   5  -9   11.92    4.31   0
   6   5  -8  202.57    4.52   0
   6   6 -14    3.76    3.63   0
   6   6 -13   89.42    5.05   0
   6   6  -6    3.16    4.18   0
   6   7 -15  312.34    5.50   0
   6   7 -14   33.80    5.55   0
   6   7  -5   67.13    4.73   0
   6   8 -14   25.02    5.89   0
   6   9  -6   90.79    5.45   0
   6  10  -9    8.92    4.72   0
 -18  -2   6   14.98    6.04   0
 -18  -1   8   20.84    4.01   0
 -17   0  10   -3.65    5.49   0
 -16  -4   0    7.03    5.69   0
 -16   0  10   46.46    3.83   0
 -16   1  11   60.67    4.06   0
 -15  -3   4  190.17    5.28   0
 -15   0  10    1.24    3.62   0
 -15   3  13   -6.51    3.85   0
 -14  -3   4   38.01    4.95   0
 -14   0  10  128.13    4.01   0
 -14   3  13   22.74    3.83   0
 -13  -4   0  632.24   11.12   0
 -13   0  10    1.32    4.97   0
 -13   1  11  144.23    3.87   0
 -13   2  12  205.87    4.18   0
 -13   3  13   32.18    4.04   0
 -12  -2   6  350.62    4.92   0
 -12  -1   8   16.99    3.13   0
 -12   1  11  281.38    4.45   0
 -12   2  12   39.07    3.40   0
 -12   3  13   10.11    4.65   0
 -12   5  14   16.50    3.80   0
 -11  -2   6   43.25    4.09   0
 -11  -1   8   26.47    4.85   0
 -11   1  11  218.63    4.25   0
 -11   2  12  183.24    5.19   0
 -11   5  14   24.60    4.65   0
 -11   6  14    6.03    3.96   0
 -10  -4 -15  251.18    6.60   0
 -10   0   9    0.29    3.00   0
 -10   4  13  231.10    4.36   0
 -10   6  14   -3.66    5.11   0
  -9  -4 -15   42.02    4.36   0
  -9  -4 -14  232.33    6.23   0
  -9  -2   5  420.38    5.30   0
  -9  -1   7   37.71    2.80   0
  -9   1  10  862.49    5.66   0
  -9   3  12   33.72    2.92   0
  -9   5  13   65.23    3.69   0
  -8  -4 -13   42.20    4.57   0
  -8  -4  -4  122.37    5.74   0
  -8   2  11   -2.80    3.72   0
  -8   5  13   29.27    4.68   0
  -8   6  13   -3.33    3.54   0
  -7  -4 -12   19.23    3.67   0
  -7  -4 -11   13.20    3.34   0
  -7  -4 -10  477.45    6.64   0
  -7  -4  -7  242.49    5.99   0
  -7  -3 -18   -7.14    4.21   0
  -7  -1   6   38.57    3.06   0
  -7   4  12  292.07    4.80   0
  -7   7  13   34.94    4.83   0
  -7   8  13    9.18    5.09   0
  -6  -3 -17   43.20    4.05   0
  -6   0   7    2.96    2.74   0
  -6   5  12   33.09    3.95   0
  -6   6  12   -0.39    3.30   0
  -6   9  12   25.99    3.85   0
  -5  -3 -15  249.10    4.67   0
  -5  -2 -19    5.25    4.67   0
  -5   1   8 1271.42    7.31   0
  -5   2   9    5.59    2.70   0
  -5   3  10  356.59    4.21   0
  -5   7  12    8.05    4.27   0
  -5   8  12   83.49    4.60   0
  -4  -3 -13   55.37    3.69   0
  -4  -3 -12  109.75    5.05   0
  -4  -3  -5  305.77    6.18   0
  -4  -2 -18  119.04    4.15   0
  -4   1   7  293.34    4.25   0
  -4   4  10  428.82    4.69   0
  -4   6  11  271.90    3.91   0
  -4   7  11  341.95    4.58   0
  -4   8  11   32.63    3.54   0
  -4   9  11  283.22    4.70   0
  -3  -2 -17  148.01    4.22   0
  -3  -2 -16   29.93    5.10   0
  -3  -1 -20  169.44    4.64   0
  -3  10  10   94.59    5.62   0
  -2  -2 -15   12.12    3.03   0
  -2  -2 -14   58.34    3.66   0
  -2  -1 -18  235.78    5.62   0
  -2   0 -21    2.24    4.09   0
  -2   1   5  242.29    4.44   0
  -2   5   9   13.76    3.13   0
  -2  10   9   88.56    4.27   0
  -1  -2 -10  176.54    3.71   0
  -1  -2  -9 1918.48    8.61   0
  -1  -2  -8  207.44    4.22   0
  -1  -1 -17   98.59    4.16   0
  -1   0 -20   -0.16    3.92   0
  -1   5   8  343.30    4.21   0
  -1  10   8   82.42    4.03   0
   0  -1 -14  612.50    5.20   0
   0  -1  -4  710.05    7.61   0
   0   0 -18   87.55    3.79   0
   0   1 -20  133.60    5.89   0
   0   2   4 4801.20   17.13   0
   0   5   7  774.93    5.81   0
   0  10   7   11.42    3.82   0
   1   0 -16    0.44    3.10   0
   1   0 -15  509.80    5.76   0
   1   1 -19   -0.88    3.63   0
   1   2 -21    0.03    3.92   0
   1   3   4 8570.95   22.93   0
   1   4   5 1954.20   10.16   0
   1  11   5  101.77    5.97   0
   2   0 -12  634.51    5.08   0
   2   0 -11    0.76    2.80   0
   2   0 -10 1438.42    7.53   0
   2   0  -9    1.75    3.84   0
   2   0  -8 2567.11   10.76   0
   2   0  -7   -0.23    2.92   0
   2   1 -16  337.50    4.85   0
   2   2 -19   66.04    3.83   0
   2   3 -20   99.15    5.64   0
   2   7   5  185.09    4.27   0
   2   8   5  489.99    5.91   0
   3   1 -13  265.94    4.17   0
   3   1 -12  226.55    3.94   0
   3   1  -6  395.83    5.31   0
   3   2 -16  502.43    5.69   0
   3   2  -2  351.45    7.79   0
   3   3 -18  309.07    5.92   0
   3   4 -20  225.52    4.76   0
   3   9   3  332.34    6.08   0
   4   2 -12 1634.02    7.80   0
   4   2 -11  133.19    4.30   0
   4   2  -7  534.65    6.32   0
   4   2  -6 3158.45   12.29   0
   4   3 -16   71.21    4.02   0
   4   3 -15   29.82    4.87   0
   4   4 -18    7.12    3.82   0
   4   4 -17  125.98    5.15   0
   4   5 -19  112.14    4.36   0
   5   4 -14    5.59    3.47   0
   5   5 -16  100.87    4.17   0
   5   6 -17   55.86    4.23   0
   6   6 -12    9.86    3.60   0
   6   6 -11  172.11    5.74   0
   6   6  -7   15.11    4.45   0
   6   7 -13   30.52    4.06   0
   6   7 -12   -3.99    5.27   0
   6   7  -6  123.79    5.35   0
   6   8 -13  338.97    5.62   0
   6   8 -12    6.31    5.43   0
   6   8  -6   71.05    5.46   0
   6   9 -12   26.99    4.30   0
   6   9 -11  107.59    6.14   0
   6   9  -8   21.36    5.64   0
   6   9  -7  133.91    6.37   0
 -17  -4   0   29.43    5.61   0
 -17  -3   4  239.42    6.62   0
 -16  -3   4   50.85    4.23   0
 -16  -2   7   80.66    4.92   0
 -16  -1   9    1.80    4.79   0
 -15  -2   7  127.86    5.59   0
 -15  -1   9   51.74    5.05   0
 -15   1  12    3.39    4.47   0
 -15   2  13   -9.82    5.26   0
 -14  -2   7   28.82    4.58   0
 -14  -1   9  129.61    4.69   0
 -14   2  13   28.01    4.41   0
 -13  -3   4  157.40    4.59   0
 -13   4  14   -0.58    3.73   0
 -12  -4   0   45.55    6.04   0
 -12   0  10  701.35    5.61   0
 -12   4  14    6.03    3.47   0
 -11  -4 -15   65.12    4.71   0
 -11   0  10   -0.52    4.20   0
 -11   3  13  164.10    4.17   0
 -11   4  14   -3.15    4.26   0
 -10  -4 -14   33.31    4.91   0
 -10  -3   3   24.74    4.21   0
 -10  -1   8  379.78    5.75   0
 -10   1  11  362.18    4.18   0
 -10   2  12   78.00    3.50   0
 -10   3  13   56.19    4.80   0
 -10   5  14    5.74    3.85   0
  -9  -4 -13   73.54    5.04   0
  -9   0   9  346.47    4.38   0
  -9   4  13  115.39    3.56   0
  -9   6  14    7.49    3.70   0
  -9   7  14   12.77    3.92   0
  -8  -4 -12  150.89    4.76   0
  -8  -4 -11    0.45    4.63   0
  -8  -3 -18    1.45    4.21   0
  -8  -1   7   58.92    3.08   0
  -8   1  10  463.77    4.80   0
  -8   3  12  185.07    3.61   0
  -8   4  13  605.50    5.78   0
  -8   7  14   17.28    4.65   0
  -7  -4  -9  384.81    5.39   0
  -7  -4  -8  966.93    8.00   0
  -7  -3 -17   82.36    4.38   0
  -7  -2   4 2069.56   11.84   0
  -7   0   8   -4.01    2.73   0
  -7   5  13   34.76    4.59   0
  -7   6  13   39.20    3.54   0
  -6  -3 -15   41.29    5.14   0
  -6  -2 -19   58.11    5.15   0
  -6  -2   3   70.07    3.65   0
  -6   1   9   63.91    3.00   0
  -6   2  10   14.98    3.01   0
  -6   3  11  290.86    4.01   0
  -6   4  12  308.79    4.66   0
  -6   7  13   21.32    4.81   0
  -6   8  13  355.84    6.12   0
  -5  -3 -14   10.52    3.22   0
  -5  -2 -18  228.42    5.31   0
  -5  -2   2  881.38   10.75   0
  -5   4  11  440.69    4.36   0
  -5   6  12   22.09    3.43   0
  -5   9  12  143.92    4.40   0
  -4  -3 -11  324.02    4.66   0
  -4  -3 -10 1732.85    9.11   0
  -4  -3  -6    4.67    4.41   0
  -4  -2 -17   50.13    3.90   0
  -4  -1 -20   -8.72    4.03   0
  -4   5  11  322.03    4.26   0
  -3  -2 -15   23.08    3.97   0
  -3  -1 -19  192.83    4.57   0
  -3   0 -21   76.37    4.97   0
  -3   3   9  111.00    4.17   0
  -3   7  11  130.75    4.93   0
  -3   8  11   -2.76    4.60   0
  -2  -2 -13   68.54    3.61   0
  -2  -2 -12  512.75    5.81   0
  -2  -2  -4 2440.09   14.23   0
  -2  -1 -17    8.54    5.18   0
  -2   0 -20  407.58    5.16   0
  -2   3   8   10.04    2.53   0
  -2   7  10   39.21    3.44   0
  -2   8  10   38.05    3.21   0
  -2   9  10   82.76    4.80   0
  -1  -1 -16   16.88    3.15   0
  -1  -1 -15  111.18    4.97   0
  -1   0 -19   16.01    3.59   0
  -1   1 -21  107.11    4.32   0
  -1   1   4   13.96    3.41   0
  -1   3   7   11.37    3.86   0
  -1   6   9    5.51    3.73   0
  -1   7   9  145.08    3.75   0
  -1   8   9   18.96    3.51   0
  -1   9   9  134.22    5.53   0
   0  -1 -13  665.21    5.41   0
   0  -1 -12   14.70    3.02   0
   0   0 -17    2.58    3.45   0
   0   1 -19   41.10    5.19   0
   0   2 -21   42.78    4.12   0
   0   7   8   67.50    3.48   0
   0   8   8  245.51    4.56   0
   1   0 -14   -6.18    3.10   0
   1   1 -18    2.40    3.51   0
   1   2 -20   17.83    3.82   0
   1   5   6    1.76    2.74   0
   1  10   6  180.05    4.99   0
   2   1 -15  279.09    4.19   0
   2   1  -2 3520.47   20.90   0
   2   2 -18   69.68    4.04   0
   2   3 -19  157.54    5.90   0
   2   6   5  553.77    5.97   0
   2   9   5   40.00    3.68   0
   3   1 -11   13.54    2.72   0
   3   1 -10 1462.46    7.41   0
   3   1  -9  184.05    3.63   0
   3   1  -8 2810.60   10.79   0
   3   1  -7   84.74    3.59   0
   3   2 -15  124.86    3.56   0
   3   3 -17  222.72    4.93   0
   3   4 -19    1.02    4.33   0
   3  11   2   12.73    4.92   0
   4   2 -10    4.80    2.76   0
   4   2  -9  316.32    4.39   0
   4   2  -8   85.56    3.36   0
   4   3 -14   31.53    3.20   0
   4   3  -3    7.01    3.37   0
   4   4 -16   25.92    4.22   0
   4   4  -1   63.31    7.45   0
   4   5 -18   60.89    4.17   0
   4   6 -18   -5.89    5.59   0
   5   4 -13    4.07    3.24   0
   5   4 -12  501.31    5.24   0
   5   4  -5   54.07    3.30   0
   5   5 -15   42.99    3.67   0
   5   5 -14   60.80    4.68   0
   5   5  -3   82.06    5.28   0
   5   6 -16  255.76    5.01   0
   5   6 -15   26.18    5.48   0
   5   7 -16   49.98    4.46   0
   6   6 -10    7.00    3.26   0
   6   6  -9 1459.28    8.73   0
   6   6  -8   -5.10    3.09   0
   6   7 -11  408.53    5.65   0
   6   7 -10    5.96    4.48   0
   6   7  -9   29.89    5.24   0
   6   7  -8   -2.73    4.89   0
   6   7  -7  892.61    8.82   0
   6   8 -11   -2.96    4.11   0
   6   8 -10  157.31    6.11   0
   6   8  -9   47.12    5.37   0
   6   8  -8  197.34    5.92   0
   6   8  -7  204.88    6.21   0
   6   9 -10   15.75    4.01   0
   6   9  -9   11.61    4.08   0
 -18  -3   4   30.89    4.53   0
 -18  -2   7   69.09    5.85   0
 -17  -2   7   16.26    4.10   0
 -17  -1   9   49.04    4.18   0
 -17   0  11   18.51    5.54   0
 -16   0  11   -2.34    3.93   0
 -16   1  12   37.00    4.12   0
 -15   0  11  209.78    4.56   0
 -14   0  11    3.01    5.00   0
 -14   1  12  332.08    4.77   0
 -14   3  14    6.06    3.96   0
 -13  -2   7  416.65    5.15   0
 -13  -1   9   79.50    3.92   0
 -13   0  11  604.93    5.97   0
 -13   1  12   62.01    3.74   0
 -13   2  13   -1.59    3.73   0
 -13   3  14   54.20    4.11   0
 -12  -4 -14   -6.99    6.34   0
 -12  -3   4   83.49    3.94   0
 -12  -2   7   71.88    4.47   0
 -12  -1   9  138.98    3.84   0
 -12   1  12  289.19    4.39   0
 -12   2  13    1.81    3.48   0
 -12   3  14   47.75    5.21   0
 -11  -4 -14  142.68    4.95   0
 -11   2  13   14.62    4.21   0
 -11   5  15   13.37    4.59   0
 -10  -4 -13   -9.27    5.01   0
 -10  -2   6  406.81    5.24   0
 -10   0  10 1464.27    7.43   0
 -10   4  14   37.15    3.38   0
 -10   6  15   25.65    5.18   0
  -9  -4 -12  189.18    4.69   0
  -9  -3 -17   57.47    6.07   0
  -9  -1   8   74.83    4.18   0
  -9   1  11   98.12    3.56   0
  -9   2  12   43.02    3.19   0
  -9   3  13  424.43    4.91   0
  -9   5  14   53.00    3.47   0
  -8  -4 -10   72.62    4.06   0
  -8  -4  -9  129.95    5.38   0
  -8  -3 -17    0.35    4.10   0
  -8  -2   5   40.91    3.18   0
  -8   0   9    1.64    2.66   0
  -8   5  14   22.55    4.20   0
  -8   6  14   29.59    3.70   0
  -7  -3 -16  333.49    5.25   0
  -7  -2 -19    4.15    5.05   0
  -7   1  10  521.73    4.74   0
  -7   2  11  442.42    4.51   0
  -7   3  12   48.38    3.12   0
  -7   4  13   10.42    4.01   0
  -7   7  14   49.77    5.13   0
  -6  -3 -14    7.75    5.16   0
  -6  -2 -18   28.03    5.69   0
  -6  -1   6  844.12    7.11   0
  -6   6  13   78.05    3.53   0
  -5  -3 -13   -0.50    3.46   0
  -5  -3 -12  447.96    6.47   0
  -5  -2 -17   42.28    4.78   0
  -5  -1 -20  125.44    4.49   0
  -5  -1   5  149.82    5.24   0
  -5   0   7    1.22    2.72   0
  -5   2  10  129.84    4.04   0
  -5   3  11  109.09    4.35   0
  -5   5  12   25.91    2.99   0
  -4  -3  -9  350.88    4.76   0
  -4  -3  -8  198.39    4.32   0
  -4  -3  -7  468.25    5.67   0
  -4  -2 -16  551.17    5.67   0
  -4  -1 -19   -3.01    3.71   0
  -4   0   6    3.13    2.84   0
  -4   2   9  314.01    3.96   0
  -4   3  10  546.73    4.64   0
  -4   4  11  636.33    5.81   0
  -4   6  12    7.53    4.72   0
  -4   7  12    7.87    3.35   0
  -4   8  12    5.18    3.57   0
  -4   9  12   36.62    3.93   0
  -3  -2 -14  413.81    4.86   0
  -3  -1 -18   91.81    4.27   0
  -3   0 -20   -6.83    5.24   0
  -3   0   5  603.82    6.39   0
  -3   2   8  193.05    3.64   0
  -3   4  10 1154.16    6.30   0
  -3   6  11    5.96    2.78   0
  -3   9  11   28.49    3.61   0
  -2  -2 -11   90.71    3.47   0
  -2  -2 -10   21.82    4.28   0
  -2  -2  -5   91.67    4.53   0
  -2  -1 -16  139.33    4.71   0
  -2   0 -19   -0.90    3.73   0
  -2   1 -21    1.86    4.16   0
  -2   2   7  745.77    5.96   0
  -2   4   9  256.22    3.81   0
  -2   6  10  105.35    3.43   0
  -2  10  10   52.77    5.63   0
  -1  -1 -14   54.44    3.45   0
  -1   0 -18    5.76    3.52   0
  -1   0   2   -0.33    3.73   0
  -1   2   6 1599.58    9.32   0
  -1   4   8  219.32    3.85   0
  -1  10   9  164.86    5.66   0
   0  -1 -11  760.57    5.68   0
   0  -1 -10 1128.19    6.70   0
   0  -1  -9   16.02    4.04   0
   0  -1  -6 2904.62   12.66   0
   0  -1  -5  634.89    6.56   0
   0   0 -16  232.18    3.97   0
   0   1 -18  124.88    5.24   0
   0   2 -20   44.03    4.82   0
   0   3   6   53.92    4.21   0
   0   4   7  194.40    4.67   0
   0   6   8   69.70    3.54   0
   0   9   8   78.13    3.91   0
   0  11   7   26.83    4.04   0
   1   0 -13 2285.41    8.78   0
   1   0  -3  494.93    7.33   0
   1   1 -16  106.70    4.59   0
   1   2 -19  290.58    4.75   0
   1   3 -20   33.56    4.14   0
   1   7   7  346.71    5.01   0
   1   8   7  248.69    4.73   0
   1   9   7   57.89    4.81   0
   2   1 -14  764.96    5.64   0
   2   2 -17   95.92    4.16   0
   2   3 -18  171.86    5.24   0
   2   4 -20   68.60    4.39   0
   2  10   5   -2.97    5.17   0
   2  11   4   23.74    4.20   0
   3   2 -14   15.85    3.67   0
   3   2 -13    2.75    4.54   0
   3   3 -16   60.97    3.87   0
   3   4 -18  316.93    5.03   0
   3   5 -19    5.38    4.25   0
   3   7   4  104.89    4.63   0
   3   8   4  187.66    5.66   0
   3  10   3  170.66    5.23   0
   4   3 -13   46.15    3.52   0
   4   3 -12  370.20    5.66   0
   4   4 -15   29.51    3.82   0
   4   5 -17   16.53    3.94   0
   4   6 -17  295.50    6.28   0
   5   4 -10  715.49    6.12   0
   5   4  -9   64.58    3.35   0
   5   4  -8  614.30    6.38   0
   5   4  -7  475.93    6.04   0
   5   4  -6  857.78    7.32   0
   5   5 -13   86.95    3.85   0
   5   6 -14  316.01    5.75   0
   5   6  -2  595.66   12.41   0
   5   7 -15   63.61    4.25   0
   5  10  -3  101.85   10.10   0
 -17  -3   5   -2.01    4.72   0
 -16  -4   1  201.14    7.58   0
 -16  -3   5    7.37    5.35   0
 -16  -1  10   35.83    4.70   0
 -15  -4   1  165.94    7.26   0
 -15  -3   5    1.56    3.53   0
 -15  -1  10   14.52    4.57   0
 -15   1  13   35.04    4.87   0
 -14  -4   1  465.80    9.28   0
 -14  -3   5   42.50    5.27   0
 -14   2  14  197.31    5.29   0
 -12   0  11   -2.90    3.77   0
 -12   4  15  188.62    4.55   0
 -11  -4 -13   81.14    4.49   0
 -11  -3   4  176.01    4.67   0
 -11  -2   7  737.27    7.09   0
 -11  -1   9   45.75    3.49   0
 -11   0  11  707.33    5.95   0
 -11   1  12  206.62    4.39   0
 -11   3  14  226.95    4.24   0
 -10  -4 -12   89.19    4.61   0
 -10  -3 -17    4.04    4.09   0
 -10   1  12  733.89    6.08   0
 -10   2  13   77.68    3.90   0
 -10   3  14   56.52    4.97   0
 -10   5  15   24.01    4.13   0
  -9  -4 -11    0.99    4.13   0
  -9  -4  -3  209.38    8.45   0
  -9  -2   6    5.33    2.66   0
  -9   0  10    5.49    3.08   0
  -9   4  14    6.96    3.80   0
  -9   6  15    5.23    3.79   0
  -8  -4  -8    7.26    3.51   0
  -8  -4  -7  808.99    8.19   0
  -8  -4  -6    6.93    3.37   0
  -8  -3 -16    2.39    4.21   0
  -8  -3   2  214.04    5.99   0
  -8   1  11   27.22    3.24   0
  -8   2  12  183.50    3.68   0
  -8   3  13    2.00    3.48   0
  -7  -3 -15  499.19    5.72   0
  -7  -2 -18   87.14    5.54   0
  -7  -1   7   48.86    3.03   0
  -7   0   9  641.88    5.84   0
  -7   5  14   57.69    4.34   0
  -7   6  14  175.49    3.91   0
  -6  -3 -13  126.50    4.60   0
  -6  -2 -17   59.95    5.33   0
  -6  -1 -20    2.57    3.83   0
  -6   0   8 1234.81    6.86   0
  -6   2  11  349.65    4.37   0
  -6   3  12  241.83    4.21   0
  -6   5  13    3.49    3.72   0
  -6   7  14   36.64    4.72   0
  -6   8  14   39.24    5.46   0
  -5  -3 -11   96.24    3.67   0
  -5  -3  -3  568.95    8.87   0
  -5  -2 -16    2.45    4.93   0
  -5  -1 -19  132.05    5.14   0
  -5   1   9  137.43    3.31   0
  -5   4  12  455.95    4.63   0
  -5   6  13   48.14    3.52   0
  -5   7  13    5.02    3.50   0
  -5   8  13    3.03    3.67   0
  -4  -2 -15    7.17    3.05   0
  -4  -1 -18  244.87    5.25   0
  -4  -1   4  367.01    5.59   0
  -4   1   8  515.39    5.02   0
  -4   5  12  418.15    5.20   0
  -3  -2 -13   94.42    3.63   0
  -3  -1 -17   65.40    3.66   0
  -3   1 -21   30.03    5.61   0
  -3   1   7   75.76    3.44   0
  -3   5  11  316.62    4.42   0
  -2  -2  -9    9.60    2.99   0
  -2  -2  -8  597.18    5.93   0
  -2  -2  -7  329.79    5.70   0
  -2  -2  -6  249.78    5.02   0
  -2  -1 -15   51.12    4.19   0
  -2   0 -18    4.49    4.31   0
  -2   1   6 1170.77    8.25   0
  -2   5  10   70.47    3.38   0
  -2   7  11  475.06    6.11   0
  -2   8  11   95.45    5.03   0
  -1  -1 -13  158.68    3.86   0
  -1   0 -17   45.31    3.70   0
  -1   1 -19  105.64    3.83   0
  -1   2 -21   24.94    4.01   0
  -1   5   9  857.10    6.08   0
  -1   7  10   24.56    4.12   0
  -1   8  10  441.21    5.84   0
   0  -1  -8  601.70    5.68   0
   0  -1  -7  142.68    3.83   0
   0   0 -15    4.86    3.45   0
   0   1 -17   65.28    5.21   0
   0   2 -19   48.43    5.12   0
   0   5   8  200.68    3.68   0
   0  10   8    4.21    3.68   0
   1   0 -12   -4.70    2.88   0
   1   0 -11    3.54    2.85   0
   1   1 -15   66.97    4.66   0
   1   2 -18   53.98    3.93   0
   1   2   3   12.45    2.88   0
   1   3 -19   35.16    5.27   0
   1   6   7  122.45    3.58   0
   1  10   7   -0.31    4.70   0
   1  11   6   11.01    4.04   0
   2   1 -12  256.53    3.99   0
   2   2 -16  199.77    4.07   0
   2   4   4    0.23    2.93   0
   2   5   5 1085.00    8.02   0
   2   7   6  612.92    7.39   0
   2   8   6    8.44    4.28   0
   3   2 -12   89.86    3.57   0
   3   3 -15    6.14    3.11   0
   3   4 -17   86.33    3.90   0
   3   4   2 5029.06   25.20   0
   3   5 -18   82.96    4.21   0
   3   5   3  233.64    5.20   0
   3   9   4  270.24    6.36   0
   4   3 -11  509.66    5.18   0
   4   3  -4   17.53    4.37   0
   4   4 -14   16.83    3.28   0
   4   5 -16   -5.63    3.74   0
   4   5 -15  318.12    5.59   0
   4   6 -16   11.30    5.56   0
   4   7   2  294.92    6.84   0
   4   8   2   14.35    4.45   0
   4  10   1   30.59    5.22   0
   5   5 -12   20.84    3.38   0
   5   5 -11  736.49    6.88   0
   5   5  -4  124.00    5.15   0
   5   6 -13   35.26    3.75   0
   5   7 -14   24.23    3.84   0
   5   8 -14   16.48    4.12   0
 -18  -3   5   13.18    6.05   0
 -17  -4   1   55.11    6.00   0
 -17  -2   8   32.16    4.28   0
 -17  -1  10   30.84    4.21   0
 -16  -2   8   20.12    4.03   0
 -16   0  12   97.06    4.29   0
 -15  -2   8   89.54    4.28   0
 -15   0  12    5.44    3.94   0
 -14  -2   8    2.73    3.45   0
 -14  -1  10    7.12    3.67   0
 -14   0  12  107.46    5.33   0
 -14   1  13   66.67    4.30   0
 -13  -4 -13   25.45    4.32   0
 -13  -4   1   72.41    6.33   0
 -13  -3   5   18.91    3.39   0
 -13  -2   8   17.75    3.82   0
 -13  -1  10  108.29    4.12   0
 -13   1  13   93.10    3.86   0
 -13   2  14  109.40    4.17   0
 -13   3  15  136.55    4.26   0
 -12  -3   5  110.53    4.69   0
 -12  -1  10    3.00    4.57   0
 -12   1  13  167.97    5.38   0
 -12   2  14  265.49    4.53   0
 -12   3  15   93.71    5.70   0
 -11  -4 -12  253.33    5.55   0
 -10  -4 -11   -3.94    3.66   0
 -10  -3 -16   -2.70    5.10   0
 -10  -3   4   47.91    4.51   0
 -10  -2   7   68.28    4.81   0
 -10  -1   9  380.44    4.80   0
 -10   0  11    5.74    4.41   0
 -10   4  15  146.70    4.01   0
  -9  -4  -9  254.72    5.61   0
  -9  -3 -16  168.53    4.80   0
  -9  -3   3  266.37    5.40   0
  -9   1  12  485.93    5.64   0
  -9   2  13    7.71    3.38   0
  -9   3  14  383.70    4.63   0
  -9   5  15   -1.20    3.75   0
  -8  -3 -15    7.03    3.83   0
  -8  -1   8  316.68    4.21   0
  -8   0  10 2049.53    9.03   0
  -8   4  14   -8.20    3.45   0
  -8   6  15   -0.04    3.75   0
  -7  -3 -14  107.81    3.93   0
  -7  -3   1  368.51    8.96   0
  -7   1  11    6.87    3.84   0
  -7   2  12  249.88    4.15   0
  -7   3  13  728.45    5.17   0
  -7   7  15  146.39    5.68   0
  -6  -3 -12    9.20    3.46   0
  -6  -1 -19   18.31    5.63   0
  -6   1  10  356.27    4.21   0
  -6   4  13  678.80    5.12   0
  -6   6  14   -0.18    3.35   0
  -5  -3 -10  103.56    3.70   0
  -5  -3  -9  356.49    5.40   0
  -5  -3  -4  456.23    7.71   0
  -5  -2 -15   20.14    4.81   0
  -5   5  13   88.69    3.59   0
  -4  -2 -14  221.23    4.30   0
  -4  -1 -17  -13.33    4.79   0
  -4   0 -20  545.84    5.75   0
  -4   2  10    2.54    3.88   0
  -4   3  11  484.54    4.78   0
  -4   7  13    7.53    3.42   0
  -4   8  13  396.21    5.18   0
  -4   9  13   89.99    5.68   0
  -3  -2 -12   65.05    3.70   0
  -3  -2 -11  901.25    6.90   0
  -3  -1 -16   60.16    3.67   0
  -3   0 -19   -0.08    3.66   0
  -3   2   9   79.87    3.77   0
  -3   3  10   63.96    3.17   0
  -3   4  11  745.53    6.18   0
  -3   6  12   24.85    3.44   0
  -3   7  12  144.76    3.81   0
  -3   8  12  108.86    3.92   0
  -3   9  12  117.29    4.31   0
  -2  -1 -14 1240.67    6.90   0
  -2  -1   1 1466.74   19.17   0
  -2   0 -17   -5.83    5.16   0
  -2   0   4  163.89    4.26   0
  -2   2 -21   37.64    3.98   0
  -2   3   9 1133.35    6.39   0
  -2   4  10   37.74    3.12   0
  -2   6  11    4.76    3.04   0
  -2   9  11  298.89    5.06   0
  -2  10  11    9.40    4.69   0
  -1  -1 -12  200.87    3.83   0
  -1  -1 -11  556.40    5.80   0
  -1   0 -16    0.99    3.18   0
  -1   1 -18   -2.25    3.68   0
  -1   2 -20   12.37    3.90   0
  -1   3   8  630.80    5.98   0
  -1   4   9   99.58    3.92   0
  -1   6  10    9.73    3.02   0
  -1   9  10    8.15    3.80   0
  -1  10  10   30.38    4.91   0
   0   0 -14   36.43    3.29   0
   0   0 -13    3.38    4.64   0
   0   1   3 2861.86   16.00   0
   0   2   5   38.08    3.42   0
   0   3 -20   40.50    4.19   0
   0   6   9  638.68    6.08   0
   0   7   9   86.43    3.52   0
   0   8   9  112.63    4.00   0
   0   9   9  231.12    4.82   0
   1   0 -10    3.60    2.59   0
   1   0  -9    3.58    2.80   0
   1   0  -4   -0.98    3.07   0
   1   1 -14  224.92    4.78   0
   1   2 -17  288.03    4.63   0
   1   3 -18   41.33    5.12   0
   1   3   5  709.57    7.56   0
   1   4 -20   44.49    4.30   0
   1   4   6  631.20    6.06   0
   1   5   7  673.65    6.46   0
   1   8   8   33.85    4.44   0
   2   1 -11  370.19    4.36   0
   2   1 -10  679.29    5.96   0
   2   1  -3  393.28    7.36   0
   2   2 -15    4.59    3.25   0
   2   2 -14  157.30    5.51   0
   2   3 -17  139.03    4.26   0
   2   3   3  750.33    9.18   0
   2   4 -18   24.26    4.12   0
   2   5 -19  126.13    4.69   0
   2   6   6   67.69    4.27   0
   2   9   6   42.55    3.59   0
   2  11   5   60.87    5.32   0
   3   2 -11 2058.79    8.36   0
   3   2 -10   52.07    4.28   0
   3   2  -3   21.15    3.31   0
   3   3 -14  519.89    5.14   0
   3   4 -16   27.73    3.61   0
   3   5 -17   37.21    4.18   0
   3   6 -18   -1.76    4.19   0
   3   6   4  575.38    6.73   0
   4   3 -10  527.33    4.98   0
   4   3  -9  224.35    4.01   0
   4   3  -8   42.33    4.23   0
   4   3  -6  545.64    6.88   0
   4   3  -5   95.05    4.71   0
   4   4 -13  406.05    4.84   0
   4   6 -15   25.91    5.26   0
   4   7 -16   51.73    4.47   0
   4   9   2   49.05    5.10   0
   4  11   0    0.25    7.66   0
   5   5 -10  124.49    4.28   0
   5   5  -9 1052.81    8.02   0
   5   5  -5    5.67    3.87   0
   5   6 -12   21.74    3.81   0
   5   7 -13   -2.09    4.08   0
   5   7 -12   11.32    5.17   0
   5   8 -13   -4.52    3.91   0
   5   9 -12  129.24    5.92   0
 -16  -3   6    1.74    4.94   0
 -16  -1  11   55.61    5.03   0
 -15  -3   6   13.99    4.66   0
 -15  -1  11  111.04    5.22   0
 -15   1  14   -9.36    4.85   0
 -14  -4 -12   -0.61    5.19   0
 -14   2  15   -6.20    5.47   0
 -13  -4 -12  407.86    6.51   0
 -12  -4 -12   -2.56    4.23   0
 -12  -2   8   12.17    3.31   0
 -12   0  12  333.29    4.65   0
 -11  -4 -11    6.11    3.98   0
 -11  -4   0  581.97   16.01   0
 -11  -3 -16   28.25    4.30   0
 -11  -1  10  417.30    4.78   0
 -11   1  13   59.29    3.53   0
 -11   2  14   53.98    3.72   0
 -11   3  15  338.22    4.90   0
 -11   4  16  171.99    5.62   0
 -10  -4 -10   20.66    3.89   0
 -10  -3 -15   -8.70    5.91   0
 -10   2  14  627.62    5.32   0
 -10   3  15   71.76    4.96   0
 -10   5  16    6.56    3.94   0
  -9  -4  -8  240.40    5.08   0
  -9  -4  -7   16.79    5.32   0
  -9  -4  -6    5.64    4.69   0
  -9  -4  -5 1737.17   13.78   0
  -9  -4  -4  687.24   10.31   0
  -9  -3 -15  178.87    4.66   0
  -9  -2 -18   68.55    4.48   0
  -9  -1   9  243.51    4.10   0
  -9   0  11  944.50    7.18   0
  -9   4  15   39.40    3.66   0
  -9   6  16   62.43    4.05   0
  -8  -3 -14   35.67    3.86   0
  -8  -2   6 1711.32    9.30   0
  -8   1  12  820.80    6.61   0
  -8   2  13    1.58    3.13   0
  -8   3  14   48.93    3.65   0
  -7  -3 -13   55.57    3.79   0
  -7  -2 -17   -2.56    3.97   0
  -7  -2   5  271.47    4.80   0
  -7  -1 -19   90.50    5.72   0
  -7   5  15   45.11    4.50   0
  -7   6  15    0.56    4.04   0
  -6  -3 -11  125.81    4.14   0
  -6  -2 -16  385.66    4.98   0
  -6  -2   4 2511.65   13.29   0
  -6  -1   7   83.68    4.49   0
  -6   0   9   -3.20    2.80   0
  -6   2  12  327.61    5.02   0
  -6   3  13    5.44    4.37   0
  -6   5  14  154.79    4.00   0
  -6   7  15  327.92    5.63   0
  -5  -3  -8 1057.76    7.64   0
  -5  -3  -7  711.40    6.82   0
  -5  -3  -6  179.26    5.31   0
  -5  -3  -5    8.79    4.31   0
  -5  -2 -14  239.79    5.28   0
  -5  -1 -18   90.93    3.96   0
  -5  -1   6  161.00    4.82   0
  -5   0 -20    7.96    4.04   0
  -5   0   8    0.24    2.66   0
  -5   2  11  988.61    5.88   0
  -5   3  12  405.57    4.42   0
  -5   4  13    4.65    3.03   0
  -5   6  14  306.79    4.52   0
  -5   7  14   32.56    3.71   0
  -5   8  14    6.25    3.84   0
  -4  -2 -13    4.39    3.26   0
  -4  -2   1  146.17    7.86   0
  -4   0 -19    3.21    3.63   0
  -4   0   7    1.75    2.80   0
  -4   1   9   64.52    3.78   0
  -4   4  12  151.97    3.78   0
  -4   5  13   50.13    4.16   0
  -4   6  13   59.60    3.74   0
  -3  -2 -10  267.22    4.33   0
  -3  -1 -15  168.12    3.73   0
  -3  -1   3   45.66    3.35   0
  -3   0 -18   17.50    3.86   0
  -3   1 -20  181.60    4.65   0
  -3   5  12   55.23    3.24   0
  -2  -1 -13  182.74    4.10   0
  -2   1 -19   48.46    3.67   0
  -2   2 -20   -0.88    5.00   0
  -2   2   8    5.60    2.69   0
  -2   5  11  192.56    4.08   0
  -2   8  12   -9.18    4.37   0
  -1  -1 -10  144.10    3.45   0
  -1  -1  -2 3049.14   20.81   0
  -1   0 -15  924.46    6.15   0
  -1   1 -17  103.83    4.83   0
  -1   1   5  134.22    3.66   0
  -1   2 -19  202.27    4.45   0
  -1   2   7  199.59    4.89   0
  -1   5  10   78.51    3.49   0
   0   0 -12 1453.03    7.53   0
   0   2 -18   79.70    4.05   0
   0   3 -19    5.76    3.77   0
   0   4 -20   10.89    5.00   0
   0   4   8  264.92    5.01   0
   0  10   9   64.67    4.15   0
   1   0  -8    2.09    2.89   0
   1   0  -7  928.15    7.06   0
   1   0  -6   -2.93    3.29   0
   1   0  -5  602.32    6.48   0
   1   1 -13   86.24    3.58   0
   1   2 -16  257.76    4.13   0
   1   4 -19   29.50    3.92   0
   1   6   8  291.09    5.49   0
   1   7   8  145.37    3.79   0
   1   9   8   10.41    3.67   0
   2   1  -9  487.54    5.06   0
   2   1  -8  904.46    7.26   0
   2   2 -13  259.32    5.13   0
   2   3 -16    0.29    3.82   0
   2   4 -17  230.56    4.43   0
   2   5 -18   61.04    4.13   0
   2  10   6   10.53    3.85   0
   3   2  -9   82.78    3.30   0
   3   2  -8  214.93    5.02   0
   3   2  -4  645.15    7.91   0
   3   3 -13  320.79    4.42   0
   3   4 -15  339.32    4.95   0
   3   5 -16   51.63    3.92   0
   3   6 -17   16.19    4.10   0
   3   7 -17   14.99    4.98   0
   3  10   4  117.20    6.20   0
   3  11   3  109.03    6.55   0
   4   3  -7  389.65    4.94   0
   4   4 -12  151.94    4.08   0
   4   4 -11  604.33    6.53   0
   4   5 -13   53.82    4.87   0
   4   6 -14   20.10    5.15   0
   4   7 -15  625.10    6.25   0
   4   8 -15   95.34    4.43   0
   5   5  -8  309.14    5.01   0
   5   5  -7  333.56    5.14   0
   5   5  -6  156.34    4.36   0
   5   6 -11   88.65    4.08   0
   5   6 -10  181.03    5.04   0
   5   7 -11  272.26    5.56   0
   5   8 -12   83.03    4.28   0
   5   8 -11   60.14    5.40   0
   5   9 -11    3.48    4.06   0
   5   9  -2    6.02    7.37   0
   5  10  -9   -1.16    5.10   0
 -18  -3   6    4.23    6.13   0
 -17  -3   6    8.46    4.06   0
 -17  -2   9   92.88    4.68   0
 -16  -4   2   -4.74    5.44   0
 -16  -2   9    6.57    3.90   0
 -15  -4   2   31.29    6.14   0
 -15  -2   9  243.94    5.17   0
 -15   0  13  554.04    5.95   0
 -14  -4 -11   18.86    6.17   0
 -14  -4   2   34.90    6.34   0
 -14  -3   6   49.62    4.07   0
 -14  -2   9   85.02    4.08   0
 -14  -1  11  120.74    4.08   0
 -14   0  13  -10.60    5.53   0
 -14   1  14  134.19    4.46   0
 -13  -4 -11   26.34    5.22   0
 -13  -3   6   88.65    5.32   0
 -13  -2   9  402.71    6.44   0
 -13  -1  11  153.95    4.03   0
 -13   1  14   -9.75    4.05   0
 -13   2  15  124.36    4.35   0
 -12  -4 -11   35.04    4.17   0
 -12  -4   1  123.42    7.27   0
 -12  -1  11  302.83    5.51   0
 -12   1  14   77.43    3.94   0
 -12   2  15   19.39    3.96   0
 -12   3  16  157.10    4.57   0
 -11  -4 -10   39.10    3.97   0
 -11  -3 -15  150.67    4.68   0
 -11  -3   5   17.25    3.43   0
 -11  -2   8  214.78    4.47   0
 -11   0  12    2.07    3.60   0
 -10  -4  -9   68.53    4.21   0
 -10  -4  -8    2.30    4.92   0
 -10  -1  10    1.03    3.49   0
 -10   0  12  215.51    4.95   0
 -10   1  13   28.80    3.64   0
 -10   4  16   72.53    4.03   0
  -9  -3 -14   65.25    4.08   0
  -9  -2 -17   42.09    5.87   0
  -9  -2   7  962.58    7.03   0
  -9   1  13  157.93    4.48   0
  -9   2  14   90.36    3.78   0
  -9   3  15  306.88    4.71   0
  -9   5  16    7.65    3.95   0
  -8  -3 -13   50.52    4.13   0
  -8  -2 -17   63.85    4.40   0
  -8  -1   9  343.93    5.11   0
  -8   0  11    3.62    3.98   0
  -8   4  15  198.25    4.15   0
  -8   5  16    4.12    4.63   0
  -8   6  16    7.48    3.82   0
  -7  -3 -12  117.88    3.79   0
  -7  -2 -16   56.22    3.94   0
  -7  -1   8  716.44    5.81   0
  -7   0  10    3.65    3.03   0
  -7   2  13  149.58    3.51   0
  -7   3  14  848.29    5.71   0
  -6  -3 -10  163.21    4.40   0
  -6  -2 -15    8.94    3.81   0
  -6  -1 -18  237.04    4.82   0
  -6   0 -20  464.63    5.54   0
  -6   1  11  216.29    3.77   0
  -6   4  14   99.77    3.77   0
  -6   6  15    9.13    3.61   0
  -5  -2   3   85.24    5.14   0
  -5  -1 -17   29.92    3.59   0
  -5   1  10 1529.39    7.11   0
  -5   5  14   43.81    3.50   0
  -4  -2 -12   69.71    3.70   0
  -4  -1 -16    3.85    3.73   0
  -4  -1   5  149.25    4.92   0
  -4   0 -18   48.33    3.82   0
  -4   1 -20   -1.98    3.93   0
  -4   3  12  363.27    4.93   0
  -4   7  14   45.57    3.84   0
  -4   8  14    2.82    3.86   0
  -3  -2  -9 1576.11    8.36   0
  -3  -2  -2    2.59    4.13   0
  -3  -1 -14  153.27    4.12   0
  -3   0 -17   -2.63    3.74   0
  -3   0   6    2.75    3.05   0
  -3   1 -19  173.22    4.61   0
  -3   1   8 2847.77   10.41   0
  -3   3  11  105.71    4.25   0
  -3   6  13    6.44    4.58   0
  -3   7  13    2.38    3.75   0
  -3   8  13   10.82    3.93   0
  -3   9  13  171.98    4.66   0
  -2  -1 -12   10.00    3.24   0
  -2   1 -18  232.37    4.63   0
  -2   1   7  109.80    4.79   0
  -2   3  10 1220.22    6.91   0
  -2   6  12   -2.79    3.43   0
  -2   7  12   89.70    3.75   0
  -2   9  12    4.63    3.85   0
  -1  -1  -9  139.70    3.64   0
  -1  -1  -8 2539.35   11.12   0
  -1   0 -14   -1.84    3.18   0
  -1   1 -16   10.65    4.24   0
  -1   2 -18    4.31    4.76   0
  -1   3 -20    0.70    4.05   0
  -1   6  11  105.35    4.41   0
  -1   7  11    2.12    3.74   0
  -1   8  11    8.00    3.64   0
  -1   9  11   63.31    4.22   0
   0   0 -11   -0.26    2.88   0
   0   1 -15  243.02    4.23   0
   0   2 -17   14.22    3.81   0
   0   3 -18  167.50    5.41   0
   0   3   7   55.06    3.41   0
   0   5   9   55.30    3.23   0
   0   7  10   67.49    3.29   0
   0   8  10   59.37    3.55   0
   0   9  10  138.02    5.67   0
   1   1 -12   13.91    2.98   0
   1   2 -15   32.92    3.32   0
   1   3 -17  104.81    3.93   0
   1   4 -18  371.20    4.96   0
   1   5 -19   20.36    4.15   0
   1  10   8   31.89    3.97   0
   2   1  -7  101.78    3.82   0
   2   1  -6 1041.85    7.91   0
   2   1  -5  253.18    5.12   0
   2   1  -4  199.97    4.55   0
   2   2 -12 1482.25    7.84   0
   2   2   1 1946.25   23.48   0
   2   3 -15    4.44    3.20   0
   2   4 -16   68.54    4.52   0
   2   4   5  545.55    6.94   0
   2   5 -17    7.34    4.48   0
   2   5   6  431.78    5.95   0
   2   6 -18    0.38    4.13   0
   2   7   7  870.59    7.68   0
   2   8   7   79.14    3.95   0
   2   9   7    5.60    4.66   0
   3   2  -7   10.13    3.22   0
   3   2  -6  557.09    6.32   0
   3   2  -5    4.48    3.24   0
   3   3 -12   52.42    3.53   0
   3   4 -14   -3.26    3.33   0
   3   5 -15   -0.05    3.43   0
   3   6 -16  282.94    4.89   0
   3   7 -16   65.91    5.85   0
   3   7   5   67.94    3.79   0
   3   8   5   60.38    3.86   0
   3   9   5   71.61    5.21   0
   4   4 -10  431.40    5.16   0
   4   5 -12  407.77    5.49   0
   4   6 -13   62.29    5.08   0
   4   6   2    8.03    4.06   0
   4   7 -14   59.43    4.33   0
   4   8 -14    1.16    4.26   0
   5   6  -9   35.15    3.46   0
   5   6  -8   28.32    5.03   0
   5   6  -3  225.96    6.65   0
   5   7 -10   44.51    4.02   0
   5   8 -10  111.87    5.14   0
   5   9 -10   27.59    4.11   0
   5   9  -9  114.41    6.01   0
   5  10  -8   29.71    4.47   0
   5  10  -7  195.35    7.04   0
   5  10  -6   24.11    5.61   0
   5  10  -5   -0.14    6.39   0
   5  10  -4   13.48    5.40   0
 -17  -4   2    8.54    6.10   0
 -16  -3   7   50.38    5.29   0
 -16  -1  12   33.67    5.09   0
 -15  -3   7   51.14    5.04   0
 -15  -1  12    2.72    4.58   0
 -14   1  15   16.47    4.84   0
 -13  -4 -10   -0.67    5.14   0
 -13   0  13  364.48    5.02   0
 -13   2  16   14.16    4.80   0
 -12  -4 -10   86.72    4.46   0
 -12  -3 -15    2.56    4.38   0
 -12  -3   6   65.68    3.68   0
 -12  -2   9  175.90    3.99   0
 -12   0  13   -0.86    3.76   0
 -11  -4  -9  218.21    5.26   0
 -11  -3 -14  300.83    6.72   0
 -11  -1  11  224.52    4.00   0
 -11   1  14   47.62    3.66   0
 -11   2  15  184.42    4.18   0
 -11   3  16  125.01    4.41   0
 -10  -4  -7  544.15    7.90   0
 -10  -4  -2   71.08    8.42   0
 -10  -3 -14   41.09    4.13   0
 -10  -3   5   18.66    4.71   0
 -10  -2 -17   45.14    4.45   0
 -10  -2   8  152.14    4.07   0
 -10   2  15   48.29    3.55   0
 -10   3  16  126.34    5.79   0
  -9  -3 -13   -2.78    3.72   0
  -9  -3   4   33.92    3.39   0
  -9  -1  10  889.94    6.25   0
  -9   0  12   -1.75    4.34   0
  -9   4  16  116.37    4.26   0
  -8  -3 -12    9.47    3.33   0
  -8  -3   3    3.80    4.15   0
  -8  -2 -16  529.62    5.90   0
  -8   1  13    6.89    3.81   0
  -8   2  14  699.17    5.46   0
  -8   3  15   18.31    3.43   0
  -7  -3 -11   51.11    3.85   0
  -7  -2 -15   44.86    3.88   0
  -7  -1 -18   45.72    4.33   0
  -7   1  12  100.07    3.49   0
  -7   4  15   67.82    3.79   0
  -7   5  16   38.07    4.59   0
  -6  -3  -9  236.46    4.38   0
  -6  -3  -8  591.20    6.73   0
  -6  -2 -14  109.35    3.68   0
  -6  -1 -17   75.58    3.93   0
  -6   0 -19    1.09    4.09   0
  -6   0  10 3030.47   10.16   0
  -6   3  14   90.27    3.86   0
  -6   5  15  295.75    4.34   0
  -5  -2 -13    2.29    3.54   0
  -5  -1 -16   16.04    3.57   0
  -5   0 -18    4.14    4.99   0
  -5   0   9    5.03    3.55   0
  -5   1 -20  104.50    4.55   0
  -5   2  12  178.18    3.81   0
  -5   3  13  638.23    5.11   0
  -5   4  14    9.44    3.49   0
  -5   6  15    4.64    3.67   0
  -5   7  15   54.05    4.12   0
  -5   8  15   61.40    4.18   0
  -4  -2 -11   81.22    3.44   0
  -4  -1 -15   28.46    3.23   0
  -4   0 -17   -2.34    4.83   0
  -4   1 -19    1.24    4.73   0
  -4   2  11  150.38    3.44   0
  -4   4  13  396.80    4.39   0
  -4   6  14   12.04    3.25   0
  -3  -2  -8  159.85    4.02   0
  -3  -2  -7  143.73    4.22   0
  -3  -1 -13  173.71    4.90   0
  -3   0 -16    2.34    3.54   0
  -3   1 -18  101.31    4.95   0
  -3   2 -20   -2.28    4.23   0
  -3   2  10   56.42    3.01   0
  -3   4  12  702.42    5.29   0
  -3   5  13  155.61    4.57   0
  -2  -1 -11  256.45    4.05   0
  -2   0 -15   -0.97    3.07   0
  -2   0   5    1.20    2.66   0
  -2   1 -17   -0.63    3.65   0
  -2   2 -19   53.40    4.36   0
  -2   2   9   16.31    2.65   0
  -2   3 -20   -6.23    4.01   0
  -2   4  11   70.29    3.48   0
  -2   5  12   34.61    3.16   0
  -1  -1  -7    3.70    3.11   0
  -1  -1  -6   27.39    4.13   0
  -1  -1  -3    3.25    3.32   0
  -1   0 -13 1087.40    6.57   0
  -1   0   3  508.86    8.51   0
  -1   3 -19   11.69    4.00   0
  -1   3   9   81.76    3.04   0
  -1   4 -20   21.96    4.26   0
  -1   4  10 1045.43    6.27   0
  -1   5  11  189.15    4.49   0
  -1  10  11  350.07    5.78   0
   0   0 -10   35.57    2.90   0
   0   1 -14  609.06    5.29   0
   0   2 -16  135.82    4.01   0
   0   2   6  540.38    5.80   0
   0   4 -19   -0.62    3.91   0
   0   6  10    2.26    3.19   0
   0  10  10   44.56    4.28   0
   1   1 -11  286.63    4.26   0
   1   1   1 2363.65   26.15   0
   1   2 -14  489.33    4.93   0
   1   2   4  189.29    5.13   0
   1   3 -16  149.95    4.36   0
   1   4 -17   -3.41    3.82   0
   1   4   7 1007.09    6.97   0
   1   5 -18   63.25    4.40   0
   1   5   8  669.57    5.69   0
   1   7   9  135.63    3.77   0
   1   8   9   11.06    3.57   0
   1   9   9  141.65    5.61   0
   2   2 -11   69.49    3.88   0
   2   3 -14   49.92    3.47   0
   2   4 -15    3.08    5.07   0
   2   5 -16   84.94    5.35   0
   2   6 -17  118.13    4.49   0
   2   6   7 1364.01    8.24   0
   2  10   7   20.23    4.82   0
   2  11   6   49.96    4.28   0
   3   3 -11  103.20    3.72   0
   3   4 -13   -1.74    3.30   0
   3   5 -14  172.35    5.38   0
   3   5   4  866.88    8.29   0
   3   6   5   64.49    4.54   0
   4   4  -9   15.56    2.97   0
   4   5 -11  303.29    5.55   0
   4   5   1  118.54    7.79   0
   4   6 -12    4.56    5.16   0
   4   7 -13   -7.89    3.83   0
   4   8 -13  379.15    6.56   0
   4   8   3  503.00    8.43   0
   4   9 -13   64.43    4.76   0
   4  10   2  125.14    7.49   0
   5   6  -7   98.94    4.02   0
   5   6  -6   53.08    4.96   0
   5   6  -5   34.22    4.68   0
   5   6  -4  875.90    9.95   0
   5   7  -9  330.79    5.50   0
   5   7  -8  201.17    5.81   0
   5   7  -2   85.84    6.86   0
   5   8  -9  171.28    4.77   0
   5   9  -8    0.74    5.33   0
 -17  -3   7    0.27    4.46   0
 -17  -2  10   31.35    4.47   0
 -16  -2  10  353.74    5.83   0
 -15  -4 -10   22.63    4.69   0
 -15  -2  10    6.73    4.24   0
 -15   0  14    1.33    3.98   0
 -14  -4 -10   34.86    4.41   0
 -14  -3   7  217.79    4.89   0
 -14  -2  10  459.84    5.78   0
 -14  -1  12  356.08    5.31   0
 -14   0  14  232.49    4.79   0
 -13  -4  -9  125.44    6.14   0
 -13  -4   2   38.35    5.77   0
 -13  -3 -14   39.08    5.96   0
 -13  -3   7  110.39    5.67   0
 -13  -2  10    8.09    4.90   0
 -13  -1  12   61.49    3.99   0
 -13   0  14   -9.67    4.64   0
 -13   1  15   91.79    4.49   0
 -12  -4  -9   44.36    4.09   0
 -12  -3 -14   42.72    4.37   0
 -12  -1  12  312.08    5.21   0
 -12   1  15    6.90    3.70   0
 -12   2  16   64.70    4.10   0
 -11  -4  -8  104.01    4.78   0
 -11  -3   6  456.53    7.02   0
 -11  -2   9  149.27    4.02   0
 -11   0  13  528.28    5.38   0
 -11   2  16    9.18    5.52   0
 -10  -4  -6   14.86    3.71   0
 -10  -4  -5  632.52    9.54   0
 -10  -3 -13  203.74    5.02   0
 -10  -2 -16  342.65    6.55   0
 -10  -1  11  361.88    4.60   0
 -10   0  13   -3.47    4.97   0
 -10   1  14    9.41    3.70   0
 -10   4  17    6.21    4.09   0
  -9  -3 -12   64.03    5.05   0
  -9  -2 -16  144.54    4.63   0
  -9  -2   8    8.28    3.13   0
  -9  -1 -18   80.88    5.82   0
  -9   1  14   66.45    4.99   0
  -9   2  15  214.30    4.33   0
  -9   3  16  138.36    4.01   0
  -9   5  17   96.33    4.21   0
  -8  -3 -11   -8.34    4.23   0
  -8  -2 -15    6.42    3.68   0
  -8  -2   7  379.12    4.91   0
  -8  -1 -18  183.91    4.67   0
  -8   4  16  119.98    3.88   0
  -8   5  17  149.85    5.63   0
  -7  -3 -10   50.06    3.65   0
  -7  -2 -14  115.80    5.10   0
  -7  -2   6   81.15    3.44   0
  -7  -1 -17   18.32    3.72   0
  -7  -1   9  863.03    6.02   0
  -7   0 -19   62.75    4.29   0
  -7   0  11  620.61    5.31   0
  -7   2  14   18.18    3.02   0
  -7   3  15  176.44    4.29   0
  -6  -3  -7   34.00    4.09   0
  -6  -2 -13  329.49    4.68   0
  -6  -2   5   28.11    3.34   0
  -6  -1 -16    6.28    4.29   0
  -6  -1   8  725.88    5.85   0
  -6   1 -20    5.12    3.89   0
  -6   1  12  663.36    5.32   0
  -6   2  13   97.34    3.86   0
  -6   4  15  150.01    4.01   0
  -6   6  16   -1.68    3.82   0
  -5  -2 -12   28.75    3.39   0
  -5  -1 -15  234.28    4.77   0
  -5  -1   7   19.92    3.21   0
  -5   1 -19  141.20    5.82   0
  -5   1  11    8.71    2.87   0
  -5   5  15   22.76    3.64   0
  -4  -2 -10   10.27    3.05   0
  -4  -1 -14  916.19    6.22   0
  -4   0   8  588.93    5.39   0
  -4   1  10  219.32    3.79   0
  -4   2 -20    2.89    4.03   0
  -4   5  14   58.47    3.75   0
  -4   7  15  605.19    5.72   0
  -4   8  15   80.26    4.15   0
  -3  -2  -6 1946.71   10.66   0
  -3  -2  -5  464.80    6.47   0
  -3  -2  -4  666.47    8.12   0
  -3  -2  -3 3022.91   18.02   0
  -3  -1   4   -1.49    3.98   0
  -3   0 -15  190.66    4.93   0
  -3   0   7 1256.05    8.43   0
  -3   1   9  199.31    3.62   0
  -3   2 -19  111.07    4.17   0
  -3   3 -20    3.85    4.86   0
  -3   6  14  408.62    5.75   0
  -3   7  14    6.13    3.57   0
  -3   8  14   33.08    4.00   0
  -2  -1 -10 1947.02    8.64   0
  -2   0 -14   86.72    3.47   0
  -2   1 -16  136.67    4.34   0
  -2   2 -18  114.82    4.05   0
  -2   3 -19   43.45    5.75   0
  -2   4 -20   58.61    5.08   0
  -2   6  13  250.55    5.47   0
  -2   7  13   88.49    3.99   0
  -2   8  13  351.63    4.96   0
  -2   9  13   15.66    4.04   0
  -1  -1  -5   48.54    3.49   0
  -1  -1  -4  145.42    4.46   0
  -1   0 -12   -4.12    3.01   0
  -1   1 -15  122.51    3.59   0
  -1   1   6  693.13    6.57   0
  -1   2 -17  177.19    4.25   0
  -1   2   8  635.22    5.60   0
  -1   3 -18   42.86    3.86   0
  -1   4 -19   21.09    4.22   0
  -1   6  12  138.51    4.24   0
  -1   7  12   84.44    3.72   0
  -1   8  12   57.88    3.83   0
  -1   9  12  211.81    4.87   0
   0   0  -9   -1.00    2.89   0
   0   1 -13  676.68    5.58   0
   0   1   4  659.46    7.55   0
   0   2 -15   67.75    3.30   0
   0   3 -17  574.62    5.22   0
   0   3   8  380.45    4.69   0
   0   4 -18   10.64    3.77   0
   0   4   9    3.89    2.80   0
   0   5 -19   56.78    4.19   0
   0   5  10  236.05    4.21   0
   0   7  11  415.30    6.31   0
   0   8  11  107.87    5.24   0
   0   9  11  281.72    5.83   0
   1   1 -10  244.19    3.88   0
   1   2 -13   95.17    3.68   0
   1   3 -15   22.36    3.28   0
   1   3   6    5.62    3.15   0
   1   4 -16   -1.02    4.78   0
   1   5 -17  125.28    5.61   0
   1   6 -18    3.81    4.19   0
   1   6   9   -0.60    3.06   0
   1  10   9  211.12    6.12   0
   2   2 -10   13.95    3.10   0
   2   3 -13  242.05    4.16   0
   2   3   4   10.15    4.12   0
   2   6 -16   29.67    5.73   0
   2   7 -17   17.76    4.04   0
   2   8   8   -2.63    4.91   0
   3   3 -10   61.32    3.13   0
   3   3  -9  106.91    4.61   0
   3   4 -12  714.88    5.86   0
   3   4   3 1058.64   11.02   0
   3   5 -13  190.99    5.08   0
   3   7 -15   82.29    4.47   0
   3   8 -15   61.03    4.55   0
   3   8   6    5.78    4.15   0
   3  10   5   43.38    4.35   0
   3  11   4   13.92    5.71   0
   4   4  -8  462.08    5.11   0
   4   4  -7  158.89    4.80   0
   4   4  -2  269.88    7.56   0
   4   5 -10   19.52    3.48   0
   4   6 -11  292.45    5.73   0
   4   7 -12    5.97    4.36   0
   4   7   3   43.65    4.84   0
   4   8 -12  -10.10    5.74   0
   4   9 -12   42.90    4.52   0
   4   9   3  116.26    6.06   0
   5   7  -7  164.69    5.17   0
   5   8  -8   13.32    3.72   0
   5   8  -7   31.49    5.06   0
   5   8  -2    1.21    6.08   0
   5   9  -7   77.36    4.49   0
   5   9  -6  120.77    6.19   0
   5   9  -3  119.28    7.06   0
 -17  -4   3   -2.17    5.37   0
 -16  -4   3  298.88    8.79   0
 -16  -3   8   72.83    5.35   0
 -15  -4  -9   69.92    5.99   0
 -15  -4   3   44.17    5.97   0
 -15  -3   8    6.83    4.97   0
 -15  -1  13   39.78    5.87   0
 -14  -4  -9    6.00    4.42   0
 -14  -4   3  203.20    6.98   0
 -14  -1  13   65.56    5.19   0
 -12  -4  -8   30.96    4.06   0
 -12  -3 -13  132.66    6.61   0
 -12  -3   7  219.65    5.88   0
 -12  -2  10  136.68    4.39   0
 -12   0  14  271.73    4.87   0
 -11  -4  -7   11.56    3.57   0
 -11  -3 -13   20.72    4.11   0
 -11  -2 -16  170.30    5.01   0
 -11  -1  12  209.54    4.50   0
 -11   1  15   52.43    3.76   0
 -11   3  17    9.97    3.94   0
 -10  -4  -4   27.96    4.97   0
 -10  -4  -3   77.79    5.77   0
 -10  -3 -12   88.80    5.53   0
 -10  -2   9  303.62    4.94   0
 -10   1  15    7.21    4.41   0
 -10   2  16   99.94    3.95   0
 -10   3  17   69.56    4.23   0
  -9  -3   5 1079.37    9.16   0
  -9  -2 -15   30.09    4.03   0
  -9  -1  11   87.65    4.94   0
  -9   0  13   29.11    4.34   0
  -9   4  17   81.56    4.09   0
  -8  -3 -10   70.47    5.49   0
  -8  -2 -14  535.91    6.74   0
  -8  -1 -17   -6.11    3.92   0
  -8  -1  10  481.84    5.08   0
  -8   0 -19    9.27    4.15   0
  -8   0  12  107.17    3.77   0
  -8   1  14   99.75    4.17   0
  -8   2  15  115.77    3.95   0
  -8   3  16   52.91    3.64   0
  -7  -3  -9  180.01    4.37   0
  -7  -3   2   66.13    5.05   0
  -7  -1 -16   -1.43    5.15   0
  -7   1  13  253.31    4.05   0
  -7   4  16  124.22    3.97   0
  -7   5  17  200.14    5.83   0
  -7   6  17   35.81    4.06   0
  -6  -3  -6   -1.20    3.17   0
  -6  -2 -12    6.47    5.17   0
  -6   0 -18    2.02    3.92   0
  -6   3  15   21.88    4.80   0
  -6   5  16   29.17    3.61   0
  -5  -2 -11  638.61    5.81   0
  -5   0 -17   21.63    3.83   0
  -5   2 -20   -4.20    4.10   0
  -5   2  13  139.65    3.57   0
  -5   3  14  682.98    5.15   0
  -5   4  15  132.27    3.87   0
  -5   6  16  253.87    4.72   0
  -5   7  16   40.77    4.11   0
  -4  -2  -9   91.11    3.71   0
  -4  -1 -13  134.58    3.94   0
  -4  -1   6  171.30    4.23   0
  -4   0 -16  247.78    4.61   0
  -4   1 -18  234.66    4.47   0
  -4   2 -19  102.69    5.99   0
  -4   2  12 1623.40    7.40   0
  -4   3  13   35.79    3.36   0
  -4   4  14   26.07    2.96   0
  -4   5  15  277.34    5.03   0
  -4   6  15   24.82    3.45   0
  -3   1 -17   55.81    3.60   0
  -3   2 -18  174.81    5.77   0
  -3   2  11 1976.28    7.85   0
  -3   3  12   59.65    3.23   0
  -3   4  13    5.13    3.06   0
  -3   5  14  159.51    5.37   0
  -2  -1  -9  527.29    5.40   0
  -2   0 -13   -4.59    3.29   0
  -2   1   8  922.76    6.52   0
  -2   2 -17   33.02    4.61   0
  -2   2  10   17.92    4.01   0
  -2   3  11  433.53    4.53   0
  -2   4  12  229.89    3.96   0
  -2   5  13    5.58    4.07   0
  -1   0 -11    5.49    3.03   0
  -1   1 -14   51.73    3.39   0
  -1   2 -16  120.67    3.89   0
  -1   3 -17  330.81    5.79   0
  -1   3  10   -4.17    3.79   0
  -1   4  11  518.69    5.05   0
  -1   5 -19   -1.84    5.05   0
   0   0  -8 1625.10    8.72   0
   0   1 -12   21.74    3.09   0
   0   2 -14    1.49    4.39   0
   0   3 -16  153.07    4.21   0
   0   4 -17  120.99    4.24   0
   0   5 -18   10.02    4.11   0
   0   6  11   96.70    3.47   0
   0  10  11    1.03    5.33   0
   1   1  -9  174.85    3.81   0
   1   2 -12  212.32    4.80   0
   1   3 -14  104.42    4.54   0
   1   4   8  606.33    6.25   0
   1   5   9  449.18    5.83   0
   1   6 -17   26.10    4.90   0
   1   7  10   28.17    4.78   0
   1   8  10  440.55    5.20   0
   1   9  10    5.26    4.56   0
   2   2  -9    7.40    3.09   0
   2   3 -12  462.75    5.29   0
   2   4 -14   66.84    3.47   0
   2   4   6  160.11    4.88   0
   2   5 -15  380.88    4.99   0
   2   5   7  397.32    4.99   0
   2   7 -16   24.67    4.25   0
   2   7   8  404.54    5.10   0
   2   9   8   92.26    4.08   0
   3   3  -8   28.61    4.31   0
   3   4 -11  723.87    6.00   0
   3   7 -14    5.64    3.94   0
   3   7   6   15.22    3.55   0
   3   8 -14   39.69    4.45   0
   3   9   6   14.60    3.62   0
   4   4  -6  266.33    4.84   0
   4   4  -5 1631.45   11.04   0
   4   4  -4    4.72    4.26   0
   4   4  -3  945.79   10.57   0
   4   5  -9    5.00    3.42   0
   4   7 -11  345.53    6.03   0
   4   8 -11   38.38    5.32   0
   4   9 -11  288.27    6.16   0
   4  10 -10   -2.54    5.89   0
   4  11   1   34.73    8.60   0
   5   7  -6  148.25    4.62   0
   5   7  -5  254.39    6.57   0
   5   7  -4    6.71    4.97   0
   5   7  -3  161.52    6.28   0
   5   8  -6  405.75    7.33   0
   5   8  -5   -3.61    4.98   0
   5   9  -5  417.21    7.80   0
   5   9  -4  318.91    7.80   0
 -17  -3   8   -0.92    4.54   0
 -16  -4  -8   13.82    6.34   0
 -16  -2  11    7.18    4.29   0
 -15  -4  -8    2.08    5.90   0
 -15  -2  11   17.87    4.13   0
 -14  -4  -8   -2.53    5.12   0
 -14  -3 -13   39.92    4.56   0
 -14  -3   8  190.22    4.89   0
 -14  -2  11   13.04    3.96   0
 -14   0  15    0.81    4.03   0
 -13  -4  -8   42.90    4.59   0
 -13  -4   3  382.46    8.12   0
 -13  -3 -13   -1.65    4.33   0
 -13  -3   8   32.72    5.17   0
 -13  -2  11   46.03    5.19   0
 -13  -1  13  106.75    4.18   0
 -13   0  15   30.56    5.56   0
 -13   1  16    3.34    4.08   0
 -12  -4  -7  354.38    7.20   0
 -12  -4   2   45.64    5.48   0
 -12  -1  13  174.57    5.49   0
 -12   1  16  127.22    4.57   0
 -12   2  17   64.46    4.24   0
 -11  -4  -6  143.97    5.02   0
 -11  -4   1    1.76    5.53   0
 -11  -3 -12   55.87    5.10   0
 -11  -3   7  204.66    5.69   0
 -11  -2  10   34.33    3.33   0
 -11   0  14    4.41    3.50   0
 -11   2  17  109.07    4.38   0
 -10  -3   6  544.90    6.47   0
 -10  -2 -15    2.11    4.26   0
 -10  -1  12  703.77    5.66   0
 -10   0  14  298.73    5.69   0
  -9  -3 -11   33.13    3.52   0
  -9  -2   9  162.82    5.20   0
  -9  -1 -17    1.89    4.03   0
  -9   1  15    9.60    4.77   0
  -9   2  16  100.24    3.84   0
  -9   3  17   22.88    3.83   0
  -8  -3   4   47.41    4.65   0
  -8  -2   8   76.48    3.28   0
  -8  -1 -16   75.80    5.44   0
  -8   0 -18   42.82    5.78   0
  -7  -3  -8 1034.54    7.74   0
  -7  -2 -13   14.26    3.40   0
  -7  -2   7 1783.55    9.38   0
  -7  -1  10  538.11    4.98   0
  -7   0 -18   -3.02    4.20   0
  -7   0  12   -0.50    3.02   0
  -7   2  15   78.88    3.98   0
  -7   3  16   15.91    3.71   0
  -7   4  17  130.77    5.08   0
  -6  -3  -5   49.89    3.44   0
  -6  -3  -4  134.72    5.39   0
  -6  -2   6 1593.54    9.84   0
  -6  -1 -15    9.62    3.78   0
  -6  -1   9   56.72    3.20   0
  -6   0 -17   -3.96    3.80   0
  -6   0  11   -3.11    3.02   0
  -6   1 -19   15.99    4.31   0
  -6   1  13   97.81    3.80   0
  -6   2  14  693.52    5.07   0
  -6   4  16   74.86    3.83   0
  -6   5  17   11.34    4.52   0
  -6   6  17  301.80    5.26   0
  -5  -2 -10  354.27    4.60   0
  -5  -2   4 1044.15    9.38   0
  -5  -1 -14  128.98    3.71   0
  -5  -1   8 1272.19    7.95   0
  -5   0 -16    7.72    3.98   0
  -5   0  10   -5.67    2.80   0
  -5   1 -18  120.02    4.14   0
  -5   1  12  409.88    4.59   0
  -5   5  16   93.84    4.02   0
  -4  -2  -8  627.65    6.05   0
  -4  -1 -12   21.58    4.83   0
  -4   0 -15   -7.67    3.25   0
  -4   0   9   -0.91    2.54   0
  -4   1 -17    0.20    3.40   0
  -4   1  11  196.53    3.73   0
  -4   3 -20    3.36    4.13   0
  -4   7  16   41.41    4.08   0
  -3  -1 -11  796.54    5.72   0
  -3   0 -14    1.27    3.87   0
  -3   1 -16   61.82    3.69   0
  -3   1  10 1527.08    7.78   0
  -3   3 -19   -3.81    3.94   0
  -3   6  15   30.42    4.94   0
  -3   7  15   80.35    4.32   0
  -3   8  15   43.68    4.23   0
  -2  -1  -8 1080.33    7.46   0
  -2  -1   2 3374.13   21.83   0
  -2   0 -12 1879.22    8.64   0
  -2   0   6   14.52    3.33   0
  -2   1 -15   46.95    3.38   0
  -2   3 -18  178.69    4.31   0
  -2   4 -19    1.84    4.02   0
  -2   6  14   -2.94    4.53   0
  -2   7  14  173.13    4.32   0
  -2   8  14   -3.71    3.91   0
  -1   0 -10    4.99    2.68   0
  -1   1 -13  152.58    3.97   0
  -1   1   7  314.20    5.52   0
  -1   2 -15   33.92    3.46   0
  -1   2   9 1166.96    7.31   0
  -1   4 -18  231.81    4.90   0
  -1   5  12  159.97    3.67   0
  -1   7  13    7.86    3.58   0
  -1   8  13   45.96    3.99   0
  -1   9  13   97.85    4.56   0
   0   0  -7    5.95    3.10   0
   0   0  -6  639.84    7.11   0
   0   1 -11  718.45    5.69   0
   0   2   7  703.60    6.23   0
   0   3 -15   28.41    4.18   0
   0   3   9  820.85    6.42   0
   0   4  10   14.01    3.06   0
   0   5 -17   -1.88    5.19   0
   0   5  11   78.49    4.41   0
   0   6 -18   61.62    4.42   0
   0   7  12  225.81    5.07   0
   0   8  12   10.01    4.91   0
   0   9  12   22.32    4.82   0
   1   1  -8 1415.72    8.21   0
   1   2 -11 1180.41    7.29   0
   1   2   5    3.67    4.34   0
   1   3   7   40.38    4.36   0
   1   4 -15  759.84    5.94   0
   1   5 -16  220.40    4.52   0
   1   6  10    0.20    3.23   0
   1   7 -17    8.33    4.20   0
   1  10  10   35.12    5.89   0
   2   2  -8    7.43    3.21   0
   2   3 -11  436.51    4.95   0
   2   4 -13  250.82    4.36   0
   2   5 -14  218.35    4.76   0
   2   6 -15    4.60    3.79   0
   2   6   8  294.59    4.68   0
   2   7 -15  539.77    7.06   0
   2   8 -15   14.93    5.85   0
   2  10   8   20.52    3.90   0
   3   3  -7   75.55    4.42   0
   3   4 -10 1123.24    7.03   0
   3   5 -12   51.19    3.60   0
   3   5   5    0.48    2.91   0
   3   6 -13   -1.00    3.90   0
   3   6   6 1683.32   10.61   0
   3   7 -13    6.05    4.76   0
   3   8 -13   17.48    5.90   0
   3   9 -13  112.69    5.19   0
   3  10   6  193.58    6.59   0
   3  11   5   30.13    5.31   0
   4   5  -8   34.44    3.48   0
   4   6 -10   95.26    3.81   0
   4   6   3  510.88    8.38   0
   4   7 -10   31.24    5.57   0
   4   8   4   32.58    4.56   0
   4   9 -10   57.94    6.15   0
   4  10  -9   87.03    6.42   0
   5   8  -4   20.80    4.24   0
   5   8  -3  259.46    7.51   0
 -17  -4   4   56.91    6.90   0
 -17  -3   9   46.98    5.54   0
 -16  -4   4   67.06    6.62   0
 -16  -3   9  145.97    6.68   0
 -16  -2  12   27.98    6.04   0
 -15  -4   4   69.79    6.19   0
 -15  -3   9   80.46    5.68   0
 -15  -2  12   80.83    5.26   0
 -15  -1  14    8.20    4.14   0
 -14  -4  -7  184.49    6.93   0
 -14  -4   4   39.98    5.19   0
 -14  -1  14  134.78    5.99   0
 -13  -4  -7   77.63    5.30   0
 -13  -3 -12   -4.84    5.66   0
 -12  -4  -6   -0.53    5.68   0
 -12  -3 -12   85.21    4.71   0
 -12  -3   8  498.26    6.79   0
 -12  -2 -15    0.38    4.29   0
 -12  -2  11    7.06    3.75   0
 -12   0  15   -4.18    3.92   0
 -11  -4  -5  306.32    7.08   0
 -11  -2 -15    1.82    4.12   0
 -11  -1 -17    8.47    4.20   0
 -11  -1  13   67.01    3.78   0
 -11   0  15    0.44    5.20   0
 -11   1  16    2.14    4.04   0
 -10  -3 -11   14.43    4.37   0
 -10  -2 -14  438.97    6.78   0
 -10  -2  10   37.89    3.56   0
 -10  -1 -17   25.05    4.32   0
 -10   1  16  163.39    5.33   0
 -10   2  17   47.36    3.99   0
 -10   3  18   11.67    3.90   0
  -9  -3 -10    9.78    3.47   0
  -9  -2 -14    0.02    3.61   0
  -9  -1 -16   76.81    5.61   0
  -9  -1  12  457.92    4.83   0
  -9   0 -18   -4.06    4.93   0
  -9   0  14   -8.65    4.91   0
  -8  -3  -9  156.46    4.35   0
  -8  -2 -13   32.52    3.67   0
  -8  -1  11   24.00    3.33   0
  -8   0  13   -1.10    3.05   0
  -8   1 -19    3.79    5.64   0
  -8   1  15   54.52    5.05   0
  -8   2  16   51.49    3.88   0
  -8   3  17    9.99    3.83   0
  -8   4  18   25.27    4.01   0
  -7  -3  -7  994.09    8.03   0
  -7  -2 -12    1.09    3.48   0
  -7  -1 -15   48.31    3.96   0
  -7   0 -17  152.21    4.44   0
  -7   1 -19   84.16    4.34   0
  -7   1  14  128.96    3.55   0
  -7   5  18  198.01    4.55   0
  -6  -3  -3   52.62    4.72   0
  -6  -3  -2  318.30    8.82   0
  -6  -2 -11  239.14    4.47   0
  -6  -1 -14  556.73    5.31   0
  -6   0 -16  186.13    5.38   0
  -6   1 -18  230.91    4.69   0
  -6   2  15  270.80    5.20   0
  -6   3  16   -1.93    4.67   0
  -5  -2  -9  983.67    7.56   0
  -5  -1 -13   54.77    4.04   0
  -5   2 -19    1.24    3.93   0
  -5   2  14   95.56    3.61   0
  -5   3  15   48.65    3.79   0
  -5   4  16   29.09    3.67   0
  -5   6  17   61.19    4.16   0
  -4  -2  -7    4.83    3.31   0
  -4  -2   2    1.29    3.51   0
  -4  -1   7  329.71    5.54   0
  -4   2 -18   93.91    3.86   0
  -4   2  13   76.45    3.37   0
  -4   3 -19   -8.56    4.15   0
  -4   3  14   34.22    3.30   0
  -4   4  15   36.55    3.71   0
  -4   5  16    0.99    4.81   0
  -4   6  16    1.75    3.98   0
  -3  -1 -10   93.24    3.65   0
  -3  -1   5  254.96    5.06   0
  -3   0 -13  780.44    5.77   0
  -3   0   8    0.86    2.82   0
  -3   1 -15  168.30    4.82   0
  -3   2 -17  146.75    4.15   0
  -3   2  12   82.50    3.40   0
  -3   3 -18   96.32    4.74   0
  -3   3  13  298.43    4.19   0
  -3   4 -19  103.20    4.40   0
  -3   4  14   -1.46    3.07   0
  -3   5  15   -4.52    3.30   0
  -2  -1  -7 1046.71    7.90   0
  -2   1 -14 1237.15    6.86   0
  -2   1   9  475.34    4.95   0
  -2   2 -16  669.99    5.43   0
  -2   2  11   70.46    4.11   0
  -2   3 -17  171.88    4.49   0
  -2   3  12  445.52    4.80   0
  -2   4 -18    6.65    3.98   0
  -2   4  13  235.51    4.10   0
  -2   5 -19   46.75    4.20   0
  -2   5  14  231.24    5.52   0
  -2   8  15    1.23    4.78   0
  -1   0  -9   88.30    4.51   0
  -1   0   4    0.37    3.12   0
  -1   3 -16  401.57    5.11   0
  -1   3  11  339.40    5.17   0
  -1   4 -17   23.00    3.66   0
  -1   4  12  936.69    6.08   0
  -1   5 -18    5.76    3.97   0
  -1   6  13    4.08    3.57   0
   0   0  -5   -0.21    3.35   0
   0   1 -10 1164.34    7.34   0
   0   1   5  624.57    6.68   0
   0   2 -13    3.02    3.29   0
   0   4 -16   42.57    3.87   0
   0   6 -17  142.06    5.19   0
   0   6  12    0.54    3.03   0
   1   1  -7  316.92    4.83   0
   1   3 -13  259.94    4.21   0
   1   4 -14   -0.02    3.14   0
   1   4   9   14.28    3.73   0
   1   5 -15   13.83    3.65   0
   1   5  10   -1.78    4.01   0
   1   6 -16  269.16    4.94   0
   1   7 -16   48.52    4.28   0
   1   7  11    4.98    5.14   0
   1   8  11   15.39    3.60   0
   1   9  11   62.35    5.06   0
   2   2  -7  773.73    6.69   0
   2   3 -10 1234.20    7.65   0
   2   3   5  687.83    8.03   0
   2   4 -12  215.38    4.29   0
   2   5 -13   11.53    4.69   0
   2   5   8  749.43    6.79   0
   2   6 -14   14.17    3.57   0
   2   7   9   58.30    3.45   0
   2   8   9  138.19    4.27   0
   2   9   9  199.65    5.06   0
   3   3  -6 1506.52    9.46   0
   3   4  -9   24.88    4.15   0
   3   5 -11  332.28    5.12   0
   3   6 -12   29.31    3.70   0
   3   7 -12  154.34    5.74   0
   3   7   7   42.76    4.75   0
   3   8   7  376.14    5.98   0
   3   9 -12  123.10    6.44   0
   3   9   7    7.38    5.30   0
   4   5  -7  806.64    6.96   0
   4   6  -9 1192.61    7.83   0
   4   7   4  285.60    6.67   0
   4   8 -10   52.00    4.30   0
   4   9  -9   -0.34    5.57   0
   4   9   4   96.16    5.78   0
   4  10   3   39.82    6.01   0
 -16  -4  -7   23.24    4.86   0
 -15  -4  -7  113.31    6.27   0
 -14  -3 -12  113.49    5.03   0
 -14  -3   9  342.40    5.81   0
 -14  -2  12   64.72    4.34   0
 -13  -4  -6   35.34    5.49   0
 -13  -4   4    1.35    5.16   0
 -13  -3   9  123.08    5.60   0
 -13  -1  14    5.37    4.21   0
 -13   0  16    0.25    4.20   0
 -12  -4   3  336.65    7.96   0
 -12  -3 -11   13.61    5.37   0
 -12  -1  14   80.94    4.12   0
 -12   0  16   -5.02    4.80   0
 -12   1  17   -4.87    4.21   0
 -11  -4  -4  263.12    7.43   0
 -11  -3 -11   94.19    4.15   0
 -11  -3   8   43.83    4.84   0
 -11  -2 -14    6.11    4.00   0
 -11  -2  11    3.80    3.43   0
 -11   1  17  163.24    5.73   0
 -10  -3 -10   65.48    4.62   0
 -10  -3   7  421.66    5.76   0
 -10  -1 -16   79.56    4.58   0
 -10  -1  13   31.18    3.94   0
 -10   0 -18  129.40    4.57   0
 -10   0  15   -0.00    3.74   0
  -9  -3  -9   11.26    4.75   0
  -9  -3   6 1154.88    8.64   0
  -9  -2 -13  398.97    5.57   0
  -9  -2  10   60.30    3.65   0
  -9   1  16  176.54    4.18   0
  -9   2  17    2.82    3.93   0
  -9   3  18   -0.38    4.00   0
  -8  -3  -8  364.91    5.55   0
  -8  -2   9  325.31    4.66   0
  -8  -1 -15   44.24    3.69   0
  -8  -1  12  847.06    6.83   0
  -8   0 -17    9.54    3.91   0
  -8   0  14    3.46    4.19   0
  -7  -3  -6 1234.06    9.68   0
  -7  -3   3  149.85    5.69   0
  -7  -2 -11  209.37    5.56   0
  -7  -2   8  278.12    4.34   0
  -7  -1 -14   33.80    4.77   0
  -7  -1  11   13.77    3.16   0
  -7   1 -18   51.09    4.21   0
  -7   1  15   -0.43    4.22   0
  -7   2  16  125.21    3.93   0
  -7   3  17    0.05    3.50   0
  -7   4  18   72.61    4.27   0
  -6  -2 -10   96.49    3.57   0
  -6  -1  10  394.06    4.52   0
  -6   0  12   21.74    3.43   0
  -6   1  14  298.09    4.20   0
  -6   2 -19   78.08    4.29   0
  -6   4  17   46.50    3.58   0
  -6   5  18   36.60    5.33   0
  -5  -2   5  589.73    6.83   0
  -5  -1   9  141.79    4.44   0
  -5   0 -15   16.01    3.23   0
  -5   0  11  684.58    5.27   0
  -5   1  13  167.72    3.83   0
  -5   2 -18  208.50    4.41   0
  -5   3 -19    6.35    5.00   0
  -5   5  17  155.72    4.47   0
  -4  -2  -6   91.12    4.00   0
  -4  -1 -11  152.62    3.68   0
  -4   0 -14  119.27    3.75   0
  -4   0  10 4815.79   12.70   0
  -4   1 -16   12.60    3.50   0
  -4   1  12  855.38    5.77   0
  -4   2 -17   25.93    4.79   0
  -4   3  15   30.15    4.00   0
  -4   4 -19   -3.48    5.79   0
  -4   6  17  293.34    6.00   0
  -3  -1  -9  286.63    4.59   0
  -3   1  11   15.44    4.11   0
  -3   3  14  505.03    5.43   0
  -3   5 -19   63.71    4.44   0
  -3   6  16  281.84    4.68   0
  -3   7  16   62.50    4.02   0
  -2  -1  -6 2003.91   11.26   0
  -2   0 -11    0.98    2.93   0
  -2   0   7    1.95    3.07   0
  -2   1 -13  189.78    5.28   0
  -2   2 -15   -0.61    3.38   0
  -2   5 -18   14.80    4.95   0
  -2   6  15   17.17    3.45   0
  -2   7  15  619.07    5.94   0
  -1   1 -12  183.14    3.74   0
  -1   2 -14  517.06    5.29   0
  -1   2  10   48.44    3.89   0
  -1   3 -15  299.75    5.34   0
  -1   5 -17    5.53    3.75   0
  -1   5  13  116.58    3.56   0
  -1   6 -18    4.70    4.36   0
  -1   6  14  646.77    5.99   0
  -1   7  14   11.02    3.59   0
  -1   8  14   -0.60    3.92   0
   0   0  -4 3363.45   15.99   0
   0   2 -12  449.92    4.93   0
   0   2   8  405.39    4.90   0
   0   3 -14   13.36    3.34   0
   0   4 -15  166.91    4.32   0
   0   4  11  395.03    4.83   0
   0   5 -16  103.24    4.26   0
   0   5  12  107.82    4.83   0
   0   7 -17    1.20    4.35   0
   0   7  13   64.39    5.27   0
   0   8  13  210.40    4.70   0
   0   9  13   20.54    4.87   0
   1   1  -6  721.85    7.05   0
   1   2 -10   46.20    3.09   0
   1   3 -12  189.57    4.32   0
   1   3   8  897.66    7.09   0
   1   6 -15   31.13    3.84   0
   1   6  11   70.35    3.51   0
   2   2  -6  695.49    6.85   0
   2   2   2 3543.81   23.23   0
   2   4 -11   66.68    4.95   0
   2   4   7  257.59    4.41   0
   2   6 -13  264.44    5.98   0
   2   7 -14  159.36    4.80   0
   2   8 -14   -5.97    4.35   0
   2  10   9   54.71    4.40   0
   3   3  -5 4508.53   16.96   0
   3   4   4    7.95    3.05   0
   3   5   6  189.86    5.19   0
   3   6 -11    2.20    3.50   0
   3   6   7   86.20    5.01   0
   3   8 -12  125.15    4.64   0
   3  10   7   -0.50    4.87   0
   3  11   6    7.30    4.99   0
   4   5  -6    1.01    3.01   0
   4   6  -8   39.01    3.72   0
   4   7  -9   10.95    3.53   0
   4   8  -9   19.72    3.65   0
   4  10  -8    2.29    4.34   0
 -17  -4   5  101.48    7.38   0
 -16  -4  -6   35.32    6.08   0
 -16  -4   5    0.68    4.60   0
 -16  -3  10   56.21    4.97   0
 -15  -4  -6   10.91    6.06   0
 -15  -4   5  165.51    5.85   0
 -15  -3 -11   55.01    6.56   0
 -15  -3  10  193.78    5.40   0
 -15  -2  13   -2.15    4.35   0
 -14  -4  -6    6.20    5.60   0
 -14  -4   5    7.82    5.45   0
 -14  -3 -11   50.91    5.12   0
 -14  -3  10  172.26    5.83   0
 -14  -2  13   25.42    5.71   0
 -14  -1  15   15.25    4.33   0
 -13  -3 -11   52.27    4.42   0
 -13  -2 -14   -3.94    4.29   0
 -13  -1  15  102.79    6.09   0
 -12  -4  -5  251.72    6.52   0
 -12  -3   9  586.22    6.71   0
 -12  -2 -14   84.16    4.38   0
 -12  -2  12   39.46    3.69   0
 -12  -1 -16  133.99    4.69   0
 -11  -4   2  163.06    7.96   0
 -11  -3 -10   67.80    5.14   0
 -11  -2  12  190.56    5.53   0
 -11  -1 -16   14.39    4.09   0
 -11  -1  14   37.03    3.90   0
 -11   0  16    8.30    3.84   0
 -10  -2 -13   30.05    3.76   0
 -10  -2  11   92.28    3.73   0
 -10   1  17    1.38    4.05   0
 -10   2  18    4.82    4.08   0
  -9  -1 -15  105.93    4.29   0
  -9  -1  13  160.98    3.91   0
  -9   0 -17  128.50    4.51   0
  -9   0  15  224.09    4.44   0
  -9   2  18   38.11    5.07   0
  -8   1 -18  193.96    4.66   0
  -8   2  17   71.40    3.96   0
  -8   3  18   50.90    4.19   0
  -7   0 -16   -9.01    3.48   0
  -7   2 -19   -4.85    4.20   0
  -6  -2   7  168.23    4.06   0
  -6  -1 -13   38.16    3.49   0
  -6   0 -15    2.60    3.54   0
  -6   0  13   -7.10    4.46   0
  -6   1 -17   82.08    3.96   0
  -6   2 -18   40.88    4.27   0
  -6   2  16   76.24    3.69   0
  -6   3 -19   -0.81    4.88   0
  -6   3  17   20.57    3.55   0
  -6   4  18   64.25    5.34   0
  -5  -2  -8   25.00    3.18   0
  -5   0 -14   -1.82    3.54   0
  -5   0  12    3.96    4.34   0
  -5   1 -16   -8.18    3.51   0
  -5   2  15  182.29    3.86   0
  -5   3  16   -0.55    3.52   0
  -5   4  17  149.28    4.18   0
  -5   5  18   81.62    4.89   0
  -5   6  18   17.29    3.92   0
  -4  -2  -5   15.35    5.26   0
  -4  -2   3  196.96    6.30   0
  -4  -1 -10 1119.86    7.53   0
  -4  -1   8  577.15    6.43   0
  -4   0 -13    8.10    3.21   0
  -4   1 -15   32.69    3.36   0
  -4   2  14  884.09    5.75   0
  -4   3 -18   70.40    4.30   0
  -4   4  16   12.16    3.18   0
  -4   5  17   19.42    3.83   0
  -3  -1   6  428.88    6.42   0
  -3   0 -12    1.28    3.30   0
  -3   0   9   20.47    2.79   0
  -3   1 -14  161.34    4.34   0
  -3   2  13   13.19    3.10   0
  -3   3 -17  240.95    4.61   0
  -3   4 -18  229.29    4.78   0
  -3   4  15  356.47    4.88   0
  -3   5  16   58.89    3.63   0
  -3   7  17    5.59    4.87   0
  -2  -1   3  421.79    7.73   0
  -2   0 -10   29.35    2.88   0
  -2   1  10  677.32    5.32   0
  -2   2  12 1509.65    7.86   0
  -2   3 -16   46.34    3.82   0
  -2   3  13  207.74    4.00   0
  -2   4 -17  144.40    4.22   0
  -2   4  14   75.20    3.38   0
  -2   5  15  411.46    4.90   0
  -2   6 -18   -2.06    4.26   0
  -2   7  16   28.98    4.78   0
  -1   0  -8   -1.03    3.08   0
  -1   0   5  584.08    6.56   0
  -1   1   8 1485.38    8.17   0
  -1   2 -13    3.55    3.29   0
  -1   3  12  203.09    5.34   0
  -1   4 -16   61.22    3.83   0
  -1   4  13   14.24    3.20   0
  -1   5  14   66.34    4.79   0
  -1   6 -17    4.45    4.02   0
  -1   8  15   25.63    5.04   0
   0   0  -3    0.67    3.79   0
   0   1  -9   21.71    2.99   0
   0   1   6 2965.16   12.63   0
   0   2 -11   49.75    4.33   0
   0   3 -13   97.28    3.82   0
   0   3  10 1430.60    7.27   0
   0   4 -14   59.66    4.80   0
   0   5 -15  615.95    6.64   0
   0   6 -16    7.57    4.02   0
   0   6  13  489.13    5.39   0
   0   7 -16   38.94    5.26   0
   1   1  -5  152.04    4.37   0
   1   1   2 2896.98   21.09   0
   1   2  -9 1167.27    7.22   0
   1   2   6 4476.72   15.58   0
   1   3 -11  334.67    5.53   0
   1   4 -13   21.16    3.40   0
   1   4  10 2011.91    9.11   0
   1   5 -14   58.55    4.24   0
   1   5  11   39.27    4.54   0
   1   7 -15    1.08    4.16   0
   1   7  12  145.46    5.17   0
   1   8 -15   43.13    4.60   0
   1   8  12  118.60    4.40   0
   1   9  12   21.91    5.64   0
   2   2  -5  494.35    7.08   0
   2   3  -9 1218.13    7.17   0
   2   5 -12   44.64    3.62   0
   2   5   9  559.17    6.38   0
   2   7 -13   90.14    4.32   0
   2   7  10   29.12    3.71   0
   2   8 -13  359.24    6.14   0
   2   8  10   32.60    3.84   0
   2   9 -13   16.24    4.48   0
   2   9  10  141.42    4.70   0
   3   3  -4 3993.65   17.83   0
   3   3   1   33.16    6.80   0
   3   4  -8  120.02    3.70   0
   3   5  -9 1216.15    8.42   0
   3   7 -11  134.71    4.41   0
   3   7   8    7.58    4.42   0
   3   8 -11    4.91    3.87   0
   3   8   8  169.65    4.54   0
   3   9 -11   31.67    4.22   0
   3   9   8  171.85    5.49   0
   3  10 -10   96.95    6.82   0
   4   5  -5   57.15    4.37   0
   4   5   2  705.30   11.80   0
   4   6  -7  501.60    6.27   0
   4   6   4   63.60    4.94   0
   4   7  -8   89.88    4.12   0
   4   7   5 1263.94   11.38   0
   4   8  -8   52.82    5.27   0
   4   8   5  322.03    6.90   0
   4   9  -8   64.12    4.58   0
   4   9   5   15.67    4.67   0
   4  10  -7   15.44    4.22   0
   4  10   4   32.97    5.50   0
   4  11  -5    7.17    2.99   0
   4  11  -5    6.12    2.94   0
   4  11   2   13.04    8.11   0
 -17  -4   6   16.65    5.81   0
 -16  -4   6  184.27    7.25   0
 -15  -4   6   14.50    5.26   0
 -13  -4  -5  179.16    6.91   0
 -13  -4   5  461.20    8.72   0
 -13  -3  10  324.25    5.36   0
 -13  -2  13    1.70    4.06   0
 -12  -4  -4  143.70    6.48   0
 -12  -4   4   24.03    5.32   0
 -12  -3 -10   21.95    3.56   0
 -12  -2 -13   -4.25    5.00   0
 -12  -2  13    4.86    5.11   0
 -12  -1  15   22.77    3.98   0
 -12   0  17   -1.63    4.02   0
 -11  -3   9    7.85    3.48   0
 -11  -2 -13  107.58    4.35   0
 -11  -1 -15   84.47    6.02   0
 -11  -1  15   52.13    4.75   0
 -11   0 -17  244.20    5.01   0
 -11   1  18  117.41    4.40   0
 -10  -3  -9   10.85    3.49   0
 -10  -3   8  171.14    4.77   0
 -10  -2  12   66.82    4.60   0
 -10  -1 -15  149.69    4.55   0
 -10  -1  14   11.91    3.56   0
 -10   0 -17    2.60    4.05   0
 -10   0  16   98.18    4.07   0
  -9  -3  -8  168.79    4.61   0
  -9  -3   7  647.88    6.72   0
  -9  -2 -12   28.20    3.59   0
  -9  -2  11  191.26    4.30   0
  -9   0 -16  -10.36    5.08   0
  -9   1 -18   79.36    4.40   0
  -9   1  17  137.82    4.26   0
  -8  -2 -11   20.82    3.58   0
  -8  -2  10   60.32    3.90   0
  -8  -1 -14   97.34    4.11   0
  -8  -1  13    2.74    3.19   0
  -8   0 -16  150.34    4.17   0
  -8   0  15   -8.83    3.88   0
  -8   2  18   -3.51    5.33   0
  -7  -2 -10  350.49    5.05   0
  -7  -2   9  397.81    4.83   0
  -7  -1 -13    1.08    3.15   0
  -7  -1  12  112.16    3.76   0
  -7   0 -15   27.33    4.58   0
  -7   0  14   -1.96    3.07   0
  -7   1 -17    8.91    3.73   0
  -7   1  16  349.95    4.79   0
  -7   2 -18   74.46    4.11   0
  -7   2  17    7.28    3.70   0
  -7   3 -19   38.69    5.02   0
  -7   3  18    4.65    3.98   0
  -7   4  19   13.52    4.08   0
  -6  -2  -9   55.37    3.21   0
  -6  -2   8  210.73    5.29   0
  -6  -1 -12  268.15    4.37   0
  -6  -1  11  219.93    4.14   0
  -6   1 -16    3.08    3.39   0
  -6   1  15  228.87    3.81   0
  -5  -2  -7    6.44    3.99   0
  -5  -2   6   37.26    3.56   0
  -5  -1 -11 1036.99    6.71   0
  -5  -1  10 1663.86    8.49   0
  -5   1  14    7.61    3.15   0
  -5   2 -17   43.11    4.13   0
  -5   3 -18   17.96    4.30   0
  -5   3  17   44.34    5.20   0
  -5   4 -19   90.58    4.42   0
  -4   0  11    3.40    2.96   0
  -4   1  13   90.82    3.58   0
  -4   2 -16  593.62    5.58   0
  -4   3 -17   55.05    3.99   0
  -4   3  16   60.00    3.85   0
  -4   4 -18   47.36    4.26   0
  -4   4  17  112.83    5.06   0
  -4   6  18    9.81    3.87   0
  -3  -1  -8  196.19    4.11   0
  -3   0 -11  331.98    4.50   0
  -3   0  10    4.38    3.53   0
  -3   1 -13  164.59    5.17   0
  -3   1  12  213.14    3.97   0
  -3   2 -15   17.14    3.38   0
  -3   3 -16  625.67    6.59   0
  -3   3  15    1.24    3.16   0
  -3   4 -17   10.14    4.56   0
  -3   4  16   14.00    4.96   0
  -3   5 -18   16.10    4.15   0
  -3   6  17   12.72    4.16   0
  -2  -1  -5 2771.19   13.71   0
  -2   0   8 2684.43   10.73   0
  -2   1 -12   12.48    3.19   0
  -2   2 -14   65.98    3.65   0
  -2   3 -15   74.90    4.10   0
  -2   3  14   45.94    4.09   0
  -2   4 -16   16.00    4.48   0
  -2   4  15   -6.81    4.52   0
  -2   5 -17   65.00    4.29   0
  -2   6  16   20.54    4.11   0
  -1   0  -7 3024.43   12.21   0
  -1   1 -10  140.51    4.42   0
  -1   1   9  171.74    4.58   0
  -1   3 -14   51.84    3.50   0
  -1   4 -15  462.54    5.36   0
  -1   5 -16  166.43    4.44   0
  -1   6  15   29.28    4.91   0
  -1   7 -17   32.91    4.12   0
  -1   7  15    6.74    4.16   0
   0   0  -2 2039.44   17.57   0
   0   1  -8  611.80    5.92   0
   0   2   9  284.72    4.20   0
   0   3  11  928.82    6.86   0
   0   4  12    2.91    3.22   0
   0   5  13  189.37    4.07   0
   0   6 -15   21.86    4.58   0
   0   7  14   42.52    3.94   0
   0   8  14    9.35    3.77   0
   1   1  -4   11.69    4.52   0
   1   3   9  174.78    4.78   0
   1   4 -12 1010.42    6.66   0
   1   5 -13  103.32    3.62   0
   1   6 -14  620.35    5.68   0
   1   6  12  306.90    4.78   0
   1   7 -14   16.25    4.01   0
   1   8 -14   -6.78    5.38   0
   2   3  -8    6.18    3.16   0
   2   3   6   55.99    3.75   0
   2   4 -10   35.07    3.23   0
   2   4   8  203.91    4.14   0
   2   5 -11  210.20    5.15   0
   2   6 -12   -1.04    3.56   0
   2   6  10   21.90    3.50   0
   2   8  11   82.34    4.85   0
   2  10  10    1.67    4.31   0
   3   3  -3 3130.68   17.93   0
   3   4  -7 1366.43    8.43   0
   3   4   5 2219.65   12.36   0
   3   5   7   36.85    3.75   0
   3   6 -10    4.87    3.53   0
   3   6   8  158.28    5.28   0
   3   7 -10   20.37    5.14   0
   3   9 -10    5.71    5.03   0
   3  10   8   28.86    5.19   0
   4   5  -4  124.69    5.25   0
   4   6  -6   50.23    4.93   0
   4   7  -7  506.11    6.83   0
   4   8  -7  208.55    6.29   0
   4   9  -7  300.20    6.67   0
   4  10  -6   81.23    5.77   0
   4  11  -4   11.06    5.62   0
 -17  -4  -5   -1.66    5.41   0
 -16  -4  -5  103.81    6.67   0
 -16  -3  11   16.85    4.45   0
 -15  -4  -5   70.41    6.41   0
 -15  -3 -10   76.21    4.72   0
 -15  -3  11  204.60    5.33   0
 -14  -4  -5  293.63    7.44   0
 -14  -4   6   90.08    4.74   0
 -14  -3 -10   11.53    4.18   0
 -14  -3  11   14.92    4.28   0
 -14  -2 -13   12.05    4.37   0
 -14  -2  14  157.58    4.93   0
 -13  -3 -10   83.89    4.37   0
 -13  -2 -13  165.81    4.69   0
 -13  -2  14  102.86    5.21   0
 -13  -1 -15  121.06    4.53   0
 -13  -1  16   -4.53    4.24   0
 -12  -4   5    6.13    4.50   0
 -12  -3  10  153.34    4.86   0
 -12  -1 -15   71.50    4.49   0
 -12  -1  16  111.94    5.45   0
 -11  -4  -2  245.27    9.43   0
 -11  -4   3  587.67   10.51   0
 -11  -3  -9  100.72    4.41   0
 -11  -2 -12  150.25    5.32   0
 -11  -2  13   17.60    3.73   0
 -11   0  17   22.79    4.24   0
 -10  -3  -8   64.12    5.05   0
 -10  -3   9    6.37    4.51   0
 -10  -2 -12   16.97    3.91   0
 -10  -1 -14   69.60    5.52   0
 -10  -1  15    5.09    5.10   0
 -10   0 -16   19.42    4.21   0
 -10   0  17   -9.68    4.97   0
 -10   1  18    8.71    4.12   0
  -9  -3   8   21.34    4.88   0
  -9  -2 -11    0.07    4.20   0
  -9  -1 -14   44.66    3.86   0
  -9  -1  14   58.64    3.84   0
  -9   0  16    3.24    3.72   0
  -9   1 -17   -1.49    5.51   0
  -9   1  18  204.08    5.31   0
  -9   2  19   15.56    3.92   0
  -8  -3  -6   21.24    4.25   0
  -8  -2  11    2.55    4.41   0
  -8  -1 -13   96.20    4.27   0
  -8   1 -17    7.65    3.90   0
  -8   1  17    5.03    3.54   0
  -8   2 -18    3.18    4.18   0
  -7  -3  -4  194.99    5.75   0
  -7  -2  10  256.25    5.00   0
  -7   0  15  782.67    6.45   0
  -7   1 -16   -3.05    4.60   0
  -7   2  18   25.98    5.19   0
  -7   3  19    9.49    5.33   0
  -6  -2  -8 1413.84    8.92   0
  -6   0  14  380.80    4.74   0
  -6   2 -17   49.39    3.66   0
  -6   2  17  168.70    4.34   0
  -6   3  18   49.23    3.92   0
  -6   4  19   32.68    4.15   0
  -5   0 -13  573.00    5.35   0
  -5   0  13   12.57    3.20   0
  -5   1 -15  204.04    4.01   0
  -5   1  15   58.18    4.23   0
  -5   2 -16   -1.57    4.42   0
  -5   2  16  335.57    4.59   0
  -5   3 -17  253.27    5.77   0
  -5   4 -18  101.55    5.33   0
  -5   4  18  123.81    4.43   0
  -5   5  19   27.38    4.05   0
  -4  -2  -4 1189.04   10.26   0
  -4  -2   4 2681.80   15.05   0
  -4  -1  -9   69.38    3.47   0
  -4  -1   9   61.58    3.29   0
  -4   0 -12 2600.15    9.53   0
  -4   0  12   92.86    4.35   0
  -4   1 -14  872.88    5.95   0
  -4   1  14  403.46    5.73   0
  -4   2  15   -1.23    3.11   0
  -4   5 -18   -1.61    4.19   0
  -4   5  18   46.36    4.23   0
  -3  -1  -7  238.15    4.84   0
  -3  -1   7   82.99    3.79   0
  -3   2  14    7.30    3.27   0
  -3   5 -17    1.35    5.39   0
  -3   5  17   35.40    3.87   0
  -3   6 -18   22.96    4.26   0
  -2  -1  -4 1172.87    9.97   0
  -2  -1   4  215.22    5.73   0
  -2   0  -9   -2.09    2.99   0
  -2   1  11  399.04    4.39   0
  -2   2 -13   65.51    4.41   0
  -2   2  13  254.41    4.11   0
  -2   5  16   71.65    3.74   0
  -2   6 -17   68.60    4.53   0
  -2   7 -17   -1.46    4.24   0
  -2   7  17   10.73    3.98   0
  -1   0   6    2.87    3.45   0
  -1   2 -12   50.18    3.46   0
  -1   3 -13   38.33    4.71   0
  -1   3  13  246.37    4.11   0
  -1   4  14   -6.60    2.99   0
  -1   5 -15   -0.63    4.94   0
  -1   5  15   13.70    3.54   0
  -1   6 -16   98.58    4.34   0
  -1   7 -16   81.16    4.53   0
  -1   7  16   72.46    4.90   0
   0   1   7  143.53    3.93   0
   0   2 -10    3.31    2.74   0
   0   3 -12  516.40    5.23   0
   0   4 -13   32.55    3.43   0
   0   5 -14  279.38    4.91   0
   0   6  14    1.44    3.40   0
   0   7 -15  388.74    5.81   0
   0   8 -15   33.38    4.47   0
   1   1   3    0.79    3.45   0
   1   2  -8  649.51    5.85   0
   1   2   7   -0.30    3.41   0
   1   3 -10   -0.96    2.99   0
   1   4  11  543.16    6.20   0
   1   5  12  445.77    5.72   0
   1   6 -13    4.37    3.87   0
   1   7  13    1.53    3.71   0
   1   8  13   87.78    4.13   0
   1   9  13   66.55    4.58   0
   2   2  -4 3618.83   16.84   0
   2   2   3  360.97    6.85   0
   2   3   7  313.97    5.58   0
   2   4  -9  273.27    5.23   0
   2   5  10  348.83    5.67   0
   2   6 -11   -0.73    4.63   0
   2   7 -12   90.06    4.24   0
   2   7  11   89.29    4.17   0
   2   8 -12   -0.69    4.13   0
   2   9 -12   14.43    4.29   0
   2   9  11  281.41    5.30   0
   3   3  -2  242.41    7.51   0
   3   4  -6  979.55    8.37   0
   3   5  -8  589.60    5.97   0
   3   6  -9   60.95    3.98   0
   3   7   9    7.85    4.14   0
   3   8 -10  218.73    4.92   0
   3   8   9   13.93    3.51   0
   3   9   9  210.51    6.44   0
   3  10  -9   17.26    4.51   0
   4   5  -3  601.86    8.68   0
   4   5   3   14.00    4.11   0
   4   6   5    5.89    4.55   0
   4   8   6   44.12    5.34   0
   4   9  -6    0.34    5.31   0
   4  10  -5    6.62    5.78   0
   4  10   5    8.88    6.28   0
   4  11  -3   13.66    5.47   0
 -17  -4   7    1.37    6.26   0
 -16  -4   7   22.44    4.58   0
 -15  -4   7    2.71    4.34   0
 -15  -3  12   29.36    6.33   0
 -14  -4   7    8.13    5.76   0
 -13  -4  -4  368.48    8.66   0
 -13  -4   6    6.23    4.01   0
 -13  -3  -9    3.50    5.55   0
 -13  -2 -12   33.51    5.59   0
 -12  -4  -3   20.55    5.80   0
 -12  -3  -9   41.16    3.98   0
 -12  -3  11    8.93    5.06   0
 -12  -2 -12   11.61    3.91   0
 -12  -2  14  258.53    5.09   0
 -12   0 -16  149.79    5.47   0
 -11  -4   4    6.06    5.42   0
 -11  -3  10  187.23    4.68   0
 -11  -1 -14   -0.53    3.88   0
 -11  -1  16    5.05    4.19   0
 -11   0 -16   -1.22    4.05   0
 -11   0  18   -0.22    5.10   0
 -10  -2 -11  140.05    5.56   0
 -10  -2  13   85.22    4.16   0
 -10   1 -17   34.11    4.28   0
  -9  -3  -7 1240.33    8.96   0
  -9  -2  12   58.67    3.62   0
  -9  -1 -13   35.32    4.76   0
  -9   0 -15   61.39    4.00   0
  -9   0  17    8.85    5.17   0
  -8  -3   7 1273.95    8.66   0
  -8  -2 -10  115.10    4.19   0
  -8  -1  14  117.28    3.45   0
  -8   0  16  177.18    4.21   0
  -8   1 -16   66.39    4.70   0
  -8   1  18   20.36    4.94   0
  -8   2  19   -3.22    3.97   0
  -7  -3   5 2172.58   12.69   0
  -7  -2  -9  921.05    6.83   0
  -7  -1 -12  356.12    5.04   0
  -7  -1  13  235.92    4.21   0
  -7   0 -14   -2.60    3.10   0
  -7   1  17  246.45    4.67   0
  -7   2 -17   14.97    3.70   0
  -7   3 -18   -7.26    4.30   0
  -6  -2   9  591.36    5.52   0
  -6  -1 -11  118.99    4.04   0
  -6  -1  12  677.17    5.60   0
  -6   0 -13   -1.93    4.78   0
  -6   1 -15   -1.71    3.72   0
  -6   1  16  404.10    5.01   0
  -6   3  19  153.93    5.29   0
  -6   4 -18   48.40    5.11   0
  -5  -2  -6 3014.30   13.55   0
  -5  -2   7 1383.86    8.69   0
  -5  -1 -10  510.47    5.13   0
  -5  -1  11    3.22    3.10   0
  -5   0 -12    3.45    4.48   0
  -5   1 -14  120.73    4.60   0
  -5   2  17   18.43    4.70   0
  -5   3  18   99.05    3.75   0
  -5   4  19   18.12    5.50   0
  -5   5 -18    2.07    5.18   0
  -4  -2  -3   27.57    5.22   0
  -4   0 -11    3.77    4.15   0
  -4   1 -13  142.69    5.00   0
  -4   2 -15   -1.17    3.11   0
  -4   2  16   70.78    3.94   0
  -4   3 -16   -4.28    3.74   0
  -4   3  17  146.22    3.97   0
  -4   4 -17  169.73    4.29   0
  -4   4  18    3.02    3.83   0
  -3   0 -10   -2.52    2.77   0
  -3   0  11  115.97    3.61   0
  -3   1 -12  297.84    4.38   0
  -3   1  13  269.85    4.15   0
  -3   2 -14  383.20    4.58   0
  -3   2  15  144.65    4.50   0
  -3   3 -15  403.06    4.90   0
  -3   3  16   75.42    4.02   0
  -3   4 -16    2.51    3.78   0
  -3   4  17   74.72    3.89   0
  -3   5  18   67.04    4.84   0
  -3   6 -17    4.32    4.12   0
  -3   6  18    0.46    4.01   0
  -2   0  -8 4532.08   14.45   0
  -2   0   9   -3.15    2.81   0
  -2   1 -11  234.57    4.09   0
  -2   1  12  242.99    4.55   0
  -2   3 -14   26.09    3.24   0
  -2   3  15    0.62    3.11   0
  -2   4 -15  442.85    5.25   0
  -2   4  16   74.66    3.64   0
  -2   5 -16    9.73    3.87   0
  -2   6 -16   16.50    5.28   0
  -2   6  17  113.50    4.26   0
  -1   0  -6    2.24    3.52   0
  -1   1  -9  144.43    3.74   0
  -1   1  10  240.88    3.78   0
  -1   2 -11 1225.29    7.32   0
  -1   2  12  212.73    3.99   0
  -1   4 -14   37.41    3.44   0
  -1   6 -15   28.02    4.59   0
  -1   6  16  263.34    4.80   0
   0   1  -7  139.03    4.06   0
   0   2  10   -1.96    2.67   0
   0   3 -11  912.39    6.91   0
   0   3  12  489.76    5.05   0
   0   4  13   22.54    3.17   0
   0   5  14  242.72    4.60   0
   0   6 -14   -2.04    3.70   0
   0   6  15   28.59    4.45   0
   0   7 -14   59.73    5.27   0
   0   7  15  376.81    5.47   0
   0   8  15   26.75    4.20   0
   1   1  -3 1110.09   10.88   0
   1   2  -7  179.62    4.26   0
   1   2   8  195.34    4.95   0
   1   3  -9   84.21    4.34   0
   1   3  10   55.09    3.18   0
   1   4 -11  532.39    5.44   0
   1   5 -12  180.44    4.10   0
   1   6  13    5.34    3.71   0
   1   7 -13   -4.97    3.87   0
   1   8 -13   56.34    4.24   0
   1   9 -13   85.73    4.76   0
   2   2  -3  150.70    5.56   0
   2   2   4 2106.37   13.83   0
   2   3  -7    1.47    3.22   0
   2   4   9    9.75    2.83   0
   2   5 -10   65.63    3.62   0
   2   6  11  328.15    4.80   0
   2   7 -11  475.09    6.52   0
   2   7  12  140.57    4.99   0
   2   8 -11   85.94    5.44   0
   2   8  12   46.92    5.27   0
   2   9 -11  322.09    5.75   0
   3   3   2  235.71    7.89   0
   3   4   6  110.12    3.83   0
   3   5   8  872.02    7.38   0
   3   6   9    5.37    4.76   0
   3   7  -9  572.86    6.23   0
   3   8  -9    0.49    4.61   0
   3   9  -9   90.31    4.62   0
   3  10  -8   62.68    5.94   0
   3  10   9  231.39    6.61   0
   4   6  -5  304.01    5.59   0
   4   7  -6    1.27    3.34   0
   4   7   6  260.57    5.36   0
   4   8  -6  135.26    4.90   0
   4   9   6   66.74    4.49   0
   4  11  -2   40.81    6.49   0
   4  11   3   91.18    8.89   0
 -16  -4  -4    1.37    6.06   0
 -16  -4   8   16.18    6.43   0
 -16  -3  -9   38.46    4.65   0
 -15  -4  -4  392.02    8.96   0
 -15  -4   8  313.38    7.61   0
 -15  -3  -9   38.47    4.30   0
 -15  -2 -12    3.24    4.13   0
 -14  -4  -4   19.81    5.22   0
 -14  -3  -9    8.03    4.16   0
 -14  -3  12   20.23    4.31   0
 -14  -2 -12   -7.26    4.34   0
 -14  -2  15    0.61    4.36   0
 -14  -1 -14    0.92    5.05   0
 -13  -4   7   37.84    5.60   0
 -13  -3  12   66.78    4.59   0
 -13  -2  15  102.47    4.77   0
 -13  -1 -14    5.52    4.21   0
 -12  -4   6   85.60    4.46   0
 -12  -2  15   17.43    5.06   0
 -12  -1 -14   36.13    4.32   0
 -11  -4   5  231.00    6.80   0
 -11  -3  -8  349.60    5.59   0
 -11  -3  11  110.06    4.47   0
 -11  -2 -11  272.64    5.73   0
 -11  -2  14   62.32    4.04   0
 -10  -3  -7    4.18    5.31   0
 -10  -3  10   38.23    3.69   0
 -10  -1 -13   65.56    3.84   0
 -10  -1  16  129.11    4.29   0
 -10   0 -15    4.81    3.69   0
 -10   0  18  448.68    5.57   0
  -9  -3   9  186.51    4.48   0
  -9  -2 -10   40.45    3.68   0
  -9  -2  13    7.25    3.77   0
  -9   1 -16   70.29    3.97   0
  -9   1  19   27.09    4.31   0
  -8  -3  -5  303.42    6.08   0
  -8  -3   8 1502.29    9.81   0
  -8  -2  12  203.07    4.33   0
  -8  -1 -12  227.75    4.36   0
  -8  -1  15   42.73    5.30   0
  -8   0 -14   70.28    3.97   0
  -8   0  17    3.05    5.05   0
  -8   2 -17   58.72    4.20   0
  -8   3 -18    3.89    4.08   0
  -7  -3  -3  494.96    8.73   0
  -7  -3   6 2094.64   11.65   0
  -7  -2  11  442.00    5.21   0
  -7  -1 -11  608.96    6.31   0
  -7  -1  14  123.37    3.73   0
  -7   0  16   -0.02    3.53   0
  -7   1 -15   43.18    3.98   0
  -7   1  18  153.28    4.94   0
  -7   2  19  158.69    4.76   0
  -7   4 -18   21.38    5.02   0
  -6  -2  -7   47.73    4.17   0
  -6  -2  10   19.62    3.84   0
  -6  -1  13  117.09    4.10   0
  -6   0  15   -1.79    3.21   0
  -6   1  17   40.31    3.91   0
  -6   2  18   62.11    3.73   0
  -6   3 -17   44.26    3.68   0
  -6   5 -18   41.97    5.74   0
  -5  -2   8 1347.63    8.10   0
  -5  -1  -9    3.63    4.32   0
  -5  -1  12  382.72    5.54   0
  -5   0  14    5.98    3.41   0
  -5   1  16  122.04    4.19   0
  -5   2 -15   44.25    3.60   0
  -5   3 -16  556.99    5.41   0
  -5   4 -17   66.63    4.19   0
  -4  -2   5  175.56    5.01   0
  -4  -1  -8   88.75    3.70   0
  -4  -1  10  230.23    4.13   0
  -4   0  13    0.74    3.21   0
  -4   1  15   -1.96    3.26   0
  -4   2 -14  214.33    4.70   0
  -4   3  18  263.14    5.25   0
  -4   4 -16   -4.10    5.37   0
  -4   5 -17  137.30    4.66   0
  -4   5  19   94.36    4.34   0
  -3  -1  -6  995.82    8.10   0
  -3  -1   8 2843.26   11.28   0
  -3   1  14  131.82    4.77   0
  -3   2 -13   82.78    4.41   0
  -3   5 -16  185.04    4.48   0
  -2  -1  -3 2307.05   15.67   0
  -2  -1   5  254.75    5.03   0
  -2   0  10 1475.81    7.88   0
  -2   1 -10 1879.68    8.85   0
  -2   2 -12  473.82    4.92   0
  -2   2  14  153.90    4.04   0
  -2   5 -15  373.41    4.99   0
  -2   5  17    9.85    3.76   0
  -2   6  18   14.69    5.58   0
  -2   7 -16    5.09    4.34   0
  -1   0  -5 2834.41   13.59   0
  -1   0   7  894.81    7.10   0
  -1   3 -12  292.16    4.39   0
  -1   3  14  120.52    3.64   0
  -1   4 -13   11.86    4.81   0
  -1   4  15  711.73    5.64   0
  -1   5 -14   29.54    3.90   0
  -1   5  16  210.81    4.48   0
  -1   7 -15    1.06    4.20   0
  -1   7  17   11.07    4.16   0
  -1   8 -15   50.83    4.55   0
   0   0   2 1844.65   17.14   0
   0   1  -6 2796.07   12.95   0
   0   1   8  600.05    5.82   0
   0   2  -9  278.72    4.21   0
   0   2  11   54.11    4.03   0
   0   4 -12   -0.97    3.34   0
   0   4  14   72.50    4.40   0
   0   5 -13  190.56    3.87   0
   0   5  15  521.51    5.85   0
   0   8 -14    8.34    4.15   0
   1   1   4  134.00    4.42   0
   1   4 -10 1071.01    7.44   0
   1   4  12  549.91    5.29   0
   1   5 -11  179.32    5.12   0
   1   5  13   90.47    3.66   0
   1   6 -12  132.84    3.83   0
   1   6  14  647.93    6.25   0
   1   7 -12   77.36    5.25   0
   1   7  14   -0.84    3.67   0
   1   8  14   11.98    3.96   0
   1   9 -12  228.25    6.12   0
   2   3  -6  355.88    6.33   0
   2   3   8  351.94    4.78   0
   2   4  -8  198.95    4.20   0
   2   4  10   57.30    4.48   0
   2   5  -9   19.05    4.52   0
   2   5  11  265.73    4.68   0
   2   6 -10  115.29    4.04   0
   2   6  12   57.47    5.06   0
   2   9  12   24.31    4.16   0
   2  10 -10   58.66    4.89   0
   3   3  -1  315.01    9.66   0
   3   3   3 2101.63   15.98   0
   3   4  -5   12.55    3.26   0
   3   4   7  620.18    6.86   0
   3   5  -7  627.45    5.99   0
   3   6  -8   70.63    3.89   0
   3   7  -8   34.06    4.96   0
   3   7  10  173.49    4.65   0
   3   8  10  229.31    5.02   0
   3   9  -8   20.54    5.63   0
   3   9  10   -1.30    5.56   0
   4   5  -2  270.97    7.21   0
   4   5   4 1369.95   12.06   0
   4   6  -4    5.03    4.29   0
   4   6   6   12.74    4.78   0
   4   7  -5   -0.77    5.33   0
   4   7   7  219.89    5.90   0
   4   8  -5 1433.45   11.01   0
   4   8   7  374.50    7.25   0
   4   9  -5   62.63    5.06   0
   4   9   7    5.20    4.67   0
   4  10  -4  209.86    6.96   0
   4  10   6    3.55    4.99   0
   4  11  -1   54.80    7.78   0
 -16  -4   9  195.08    6.93   0
 -15  -4   9  111.51    5.94   0
 -15  -3  13    1.25    4.35   0
 -14  -4   8    8.07    3.98   0
 -14  -3  13    8.37    4.46   0
 -13  -4  -3  168.07    7.25   0
 -13  -4   8  630.06    8.32   0
 -13  -3  -8  190.93    5.78   0
 -13  -3  13   18.11    5.39   0
 -13  -2 -11   93.67    5.72   0
 -13  -2  16   31.94    5.07   0
 -13   0 -15   30.43    5.01   0
 -12  -4   7  129.98    6.22   0
 -12  -3  -8    2.28    3.83   0
 -12  -3  12   -4.83    3.89   0
 -12  -2 -11  150.85    4.33   0
 -12  -1 -13   79.77    5.53   0
 -12   0 -15    1.49    4.04   0
 -11  -4  -1   78.01    8.98   0
 -11  -4   6   84.37    5.70   0
 -11  -3  12   29.91    4.71   0
 -11  -2  15  192.74    4.65   0
 -11  -1 -13   12.05    3.82   0
 -11  -1  17  137.13    4.59   0
 -11   0 -15   77.54    4.49   0
 -11   1 -16   11.48    5.57   0
 -10  -4   2  232.72    9.15   0
 -10  -4   3    7.91    4.73   0
 -10  -3  11   57.40    3.65   0
 -10  -2 -10   82.89    4.64   0
 -10  -2  14  613.89    5.73   0
 -10   1 -16   74.23    4.42   0
 -10   2 -17   35.19    4.16   0
  -9  -3  -6 1642.45   10.53   0
  -9  -3  10  154.06    4.32   0
  -9  -1 -12  391.97    4.88   0
  -9  -1  16  142.31    4.21   0
  -9   0 -14    2.54    3.79   0
  -9   0  18   -9.91    4.14   0
  -9   2 -17   28.41    4.27   0
  -8  -3   9  100.29    4.93   0
  -8  -2  13   10.42    4.66   0
  -8   1 -15   35.59    3.56   0
  -8   1  19   -2.79    4.26   0
  -7  -3   7  523.37    6.80   0
  -7  -2  -8   88.58    3.47   0
  -7  -2  12  255.98    5.61   0
  -7   0 -13  206.34    4.08   0
  -7   0  17    3.07    4.66   0
  -7   2 -16   58.54    4.17   0
  -7   3 -17   76.71    4.63   0
  -6  -3   1  687.92   16.04   0
  -6  -3   2    7.80    4.41   0
  -6  -3   3    7.98    4.42   0
  -6  -1 -10  673.46    5.80   0
  -6   0 -12 1673.74    8.00   0
  -6   0  16  312.35    5.87   0
  -6   1 -14  562.55    5.06   0
  -6   2 -15    1.03    4.58   0
  -6   2  19   -7.36    3.94   0
  -6   3 -16   38.63    5.32   0
  -6   3  20   61.67    4.53   0
  -6   4 -17  111.83    4.59   0
  -5  -2  -5  352.76    5.94   0
  -5  -2   9    6.17    4.04   0
  -5   0 -11  210.74    5.13   0
  -5   0  15 1131.45    7.10   0
  -5   1 -13   49.85    3.84   0
  -5   2  18    4.00    3.88   0
  -5   3  19   17.73    3.84   0
  -5   5 -17   -3.07    3.95   0
  -4  -2   6 3105.01   13.47   0
  -4  -1  11  177.37    3.61   0
  -4   0 -10 1258.95    7.29   0
  -4   1 -12   33.14    3.42   0
  -4   2  17   71.42    3.68   0
  -4   3 -15   -2.81    3.93   0
  -4   4  19    2.31    3.98   0
  -4   6 -17   26.45    4.16   0
  -3  -1   9  183.65    3.78   0
  -3   0  -9    3.86    2.77   0
  -3   0  12    0.55    3.15   0
  -3   1 -11  783.65    5.87   0
  -3   2  16  458.94    4.94   0
  -3   3 -14  109.04    3.70   0
  -3   3  17  219.53    4.21   0
  -3   4 -15  150.06    4.45   0
  -3   4  18  305.28    4.89   0
  -3   5  19   19.36    4.09   0
  -3   6 -16   21.66    4.49   0
  -3   7 -16   87.76    6.06   0
  -2  -1   6 1070.31    8.20   0
  -2   0  -7    2.22    3.31   0
  -2   1  13  157.59    3.78   0
  -2   2  15   -3.12    4.18   0
  -2   3 -13  139.38    3.78   0
  -2   3  16   -3.96    3.62   0
  -2   4 -14    6.75    3.27   0
  -2   5  18   60.62    3.98   0
  -2   6 -15   47.50    3.74   0
  -1   0   8    0.56    3.07   0
  -1   1  -8 2350.84   10.30   0
  -1   1  11  304.45    4.16   0
  -1   2 -10  197.43    3.86   0
  -1   2  13   78.03    3.51   0
  -1   3  15   22.11    4.38   0
  -1   4  16    4.15    3.70   0
  -1   5  17  121.10    4.90   0
  -1   6 -14  647.98    5.70   0
  -1   6  17   18.89    3.96   0
  -1   7 -14   -8.46    5.31   0
   0   0   3    0.55    3.80   0
   0   1   9   19.47    2.93   0
   0   3 -10 1299.70    7.22   0
   0   3  13   93.29    3.59   0
   0   6 -13  444.40    5.35   0
   0   6  16    8.27    3.78   0
   0   7 -13   44.52    3.99   0
   0   7  16   61.80    4.10   0
   0   8 -13  205.30    5.59   0
   0   9 -13    7.81    4.40   0
   1   1  -2 1570.77   15.09   0
   1   1   5   33.97    3.53   0
   1   2  -6 1508.07    9.47   0
   1   2   9 1814.17    8.59   0
   1   3  -8  614.20    6.47   0
   1   3  11  133.85    3.56   0
   1   4  13    6.00    3.97   0
   1   5  14   27.58    4.78   0
   1   6 -11   97.36    4.84   0
   1   7  15   -2.38    5.07   0
   1   8 -12   61.10    4.34   0
   1   8  15   55.24    5.96   0
   1  10 -11  389.02    6.99   0
   2   2  -2  436.56    8.68   0
   2   2   5   85.88    4.21   0
   2   5  12   11.47    4.25   0
   2   7 -10   29.93    3.87   0
   2   7  13  128.65    4.29   0
   2   8 -10   54.26    3.80   0
   2   8  13  138.56    4.65   0
   2   9 -10   76.50    4.71   0
   2   9  13    5.39    5.82   0
   3   3   4 2809.36   16.11   0
   3   5  -6   63.72    4.61   0
   3   5   9  218.29    4.37   0
   3   6  -7  232.75    5.71   0
   3   6  10   38.40    3.43   0
   3   8  -8   12.55    4.02   0
   3   8  11   12.37    5.20   0
   3  10  -7  207.78    5.81   0
   3  10  10  124.00    6.36   0
   3  11  -6   -0.47    4.43   0
   4   5   5 1032.05    9.75   0
   4   8   8   79.38    5.06   0
   4  10  -3   18.00    5.99   0
   4  11   0    3.91    8.12   0
   4  11   4   16.03    7.09   0
 -16  -3  -8    6.84    4.33   0
 -15  -3  -8   -0.23    4.05   0
 -15  -2 -11  240.56    5.43   0
 -14  -4  -3   40.62    6.30   0
 -14  -4   9   99.05    4.97   0
 -14  -3  -8    5.67    4.01   0
 -14  -3  14    7.65    5.21   0
 -14  -2 -11    4.88    4.15   0
 -14  -1 -13   14.29    4.20   0
 -13  -4   9   29.84    5.26   0
 -13  -1 -13   -0.63    4.01   0
 -12  -4  -2  145.56    7.49   0
 -12  -4   8   32.41    5.84   0
 -12  -3  13    5.60    4.23   0
 -12  -2  16   64.81    4.56   0
 -12   1 -16  136.77    4.48   0
 -11  -4   7  218.24    6.02   0
 -11  -3  -7  544.79    6.44   0
 -11  -2 -10  459.35    6.30   0
 -11  -1  18  116.72    4.48   0
 -11   0 -14  -13.53    5.24   0
 -10  -4   4  394.84    7.82   0
 -10  -4   5  213.16    6.26   0
 -10  -3  -6   74.35    5.29   0
 -10  -3  12    5.09    4.89   0
 -10  -2  15   48.64    4.05   0
 -10  -1 -12  251.46    4.75   0
 -10   0 -14   45.62    3.88   0
 -10   0  19   -2.00    4.20   0
  -9  -3  11  138.14    4.80   0
  -9  -2  -9  497.39    5.69   0
  -9  -2  14   98.57    4.09   0
  -9  -1  17  140.19    5.72   0
  -9   0  19   64.83    5.09   0
  -9   1 -15   89.12    4.06   0
  -9   2 -16  140.43    5.28   0
  -9   3 -17   65.40    4.15   0
  -8  -3  -4   26.91    4.67   0
  -8  -1 -11    4.79    3.60   0
  -8  -1  16  268.49    4.84   0
  -8   0 -13   -0.77    3.09   0
  -8   0  18  715.61    5.98   0
  -8   3 -17    5.41    3.93   0
  -7  -3   8    2.69    4.49   0
  -7  -1 -10  439.99    6.00   0
  -7  -1  15    0.44    3.52   0
  -7   1 -14   33.97    3.58   0
  -7   1  19   14.09    3.95   0
  -7   2 -15   45.69    5.12   0
  -7   2  20   34.08    4.00   0
  -7   3 -16  344.79    5.95   0
  -7   4 -17  104.46    4.40   0
  -6  -3   4   38.43    3.53   0
  -6  -3   5  139.45    5.16   0
  -6  -2  -6  436.55    6.55   0
  -6  -2  11  342.78    4.90   0
  -6  -1  14  289.16    4.50   0
  -6   1  18    9.85    3.77   0
  -6   5 -17   64.50    4.39   0
  -5  -1  -8    4.09    4.32   0
  -5  -1  13  158.50    3.84   0
  -5   1  17  215.27    4.28   0
  -5   2 -14  222.82    4.15   0
  -5   2  19  322.90    5.65   0
  -5   3 -15  238.89    4.52   0
  -5   3  20   62.90    5.78   0
  -5   4 -16    7.53    3.55   0
  -5   6 -17    1.30    4.26   0
  -4  -2  -2   17.50    5.04   0
  -4  -2   7  537.01    6.06   0
  -4  -1  -7  207.92    4.50   0
  -4   0  14  147.03    4.00   0
  -4   1  16  656.20    5.41   0
  -4   2 -13    7.49    3.10   0
  -4   2  18  234.83    5.41   0
  -4   3 -14   -2.46    4.32   0
  -4   4 -15  525.55    5.37   0
  -4   4  20   39.22    4.39   0
  -4   5 -16   15.57    3.77   0
  -4   6 -16   45.70    5.05   0
  -3  -1  -5  811.53    7.90   0
  -3  -1  10 1513.59    8.25   0
  -3   0  13  674.80    5.51   0
  -3   1  15   57.48    3.44   0
  -3   2 -12   42.64    3.49   0
  -3   2  17   99.58    4.63   0
  -3   4 -14  103.78    4.28   0
  -3   4  19   -2.11    4.29   0
  -3   5 -15   10.94    3.80   0
  -2  -1   7  105.66    4.02   0
  -2   0  11   -0.93    2.87   0
  -2   1  -9  490.52    5.75   0
  -2   1  14  717.62    6.11   0
  -2   2 -11   79.39    3.33   0
  -2   3 -12  320.83    5.32   0
  -2   3  17  146.80    5.20   0
  -2   4 -13    2.92    4.50   0
  -2   4  18    2.71    5.21   0
  -2   5 -14   43.43    3.85   0
  -2   7 -15  340.30    5.40   0
  -2   8 -15   94.90    4.50   0
  -1   0   9    4.10    4.11   0
  -1   1  12   12.82    2.62   0
  -1   2  14  457.31    4.92   0
  -1   3 -11  135.68    3.86   0
  -1   4 -12  607.85    5.48   0
  -1   5 -13  105.44    3.69   0
  -1   6  18   10.71    4.12   0
  -1   8 -14    9.95    4.25   0
   0   0   4 2998.09   15.34   0
   0   1  10 1047.34    6.96   0
   0   2  -8  383.41    4.86   0
   0   2  12  385.80    4.61   0
   0   3  14    7.38    3.21   0
   0   4  15  137.19    4.08   0
   0   5  16   99.26    4.11   0
   0   6 -12    5.07    4.56   0
   0   7  17   16.95    4.16   0
   1   1   6   23.46    3.16   0
   1   2  10  187.47    4.85   0
   1   3  12  269.30    4.53   0
   1   4  -9   89.32    3.46   0
   1   5 -10   73.65    3.74   0
   1   6  15    9.11    3.88   0
   1   7 -11    0.79    4.10   0
   1   8 -11   -4.62    4.81   0
   1   9 -11   64.97    4.54   0
   2   2   6  220.51    5.09   0
   2   3  -5  347.30    6.52   0
   2   3   9  487.67    5.28   0
   2   4  -7   26.89    3.18   0
   2   4  11  183.20    4.17   0
   2   5  -8   12.80    4.33   0
   2   6  -9 1497.61    8.50   0
   2   6  13  439.50    5.52   0
   2   8  14   17.00    5.02   0
   2   9  -9   74.43    5.77   0
   3   3   5 1818.12   11.96   0
   3   4  -4   65.11    3.85   0
   3   4   8  690.75    6.29   0
   3   5  10    5.03    4.45   0
   3   6  11   22.99    4.62   0
   3   7  -7  269.01    5.98   0
   3   7  11  101.63    4.27   0
   3   9  -7   34.69    4.95   0
   3   9  11   58.83    4.40   0
   3  11  -5  100.19    7.01   0
   4   6  -3  428.05    7.58   0
   4   6   7  513.06    6.46   0
   4   7  -4   54.98    4.60   0
   4   7   8   60.85    3.87   0
   4   8  -4   75.66    5.47   0
   4   9  -4   21.78    3.99   0
   4   9   8   66.77    6.04   0
   4  10   7   52.35    5.97   0
   4  11   5   67.00    7.71   0
 -16  -4  -3   12.03    5.61   0
 -16  -4  10   24.87    4.68   0
 -15  -4  -3  198.75    7.38   0
 -15  -4  10  193.63    5.81   0
 -14  -4  10   34.38    6.11   0
 -14   0 -14  169.26    6.21   0
 -13  -3  -7  278.45    6.75   0
 -13  -3  14   42.72    4.52   0
 -13  -2 -10   73.19    5.43   0
 -13   0 -14   -5.20    4.29   0
 -12  -4   9   69.46    5.66   0
 -12  -3  -7   12.04    3.84   0
 -12  -3  14   24.09    4.95   0
 -12  -2 -10   90.28    4.20   0
 -12  -2  17   46.15    5.30   0
 -12  -1 -12  205.54    5.90   0
 -12   0 -14  102.20    4.63   0
 -11  -4   8  860.87    8.43   0
 -11  -3  13  159.55    4.57   0
 -11  -2  16   33.23    4.22   0
 -11  -1 -12  174.78    4.35   0
 -11   1 -15   74.42    4.46   0
 -11   2 -16  162.01    6.04   0
 -10  -4   6   62.23    6.05   0
 -10  -2  -9   41.75    4.80   0
 -10  -2  16   92.71    5.24   0
 -10  -1  18   31.96    4.16   0
 -10   1 -15  145.03    4.24   0
 -10   2 -16  326.26    4.95   0
 -10   3 -17    8.90    4.13   0
  -9  -3  -5  166.47    4.68   0
  -9  -2  15  206.84    4.47   0
  -9  -1 -11  416.84    5.10   0
  -9   0 -13   -2.94    3.89   0
  -8  -3  10    2.31    3.34   0
  -8  -2  -8 1905.79    9.49   0
  -8  -2  14  710.62    6.00   0
  -8  -1  17  -10.50    5.26   0
  -8   0  19   -0.92    5.68   0
  -8   1 -14  102.96    4.43   0
  -8   1  20   40.60    4.15   0
  -8   2 -15   11.61    5.11   0
  -8   3 -16   -5.89    4.80   0
  -8   4 -17   31.83    4.24   0
  -7  -3   9   95.77    4.73   0
  -7  -2  -7   71.48    3.47   0
  -7  -2  13  131.53    3.91   0
  -7  -1  16  299.30    4.80   0
  -7   0 -12    1.01    3.56   0
  -7   0  18   -8.29    3.72   0
  -7   5 -17   11.54    4.41   0
  -6  -3   6  631.07    7.57   0
  -6  -2  12  314.60    4.50   0
  -6  -1  -9  237.62    4.12   0
  -6  -1  15  214.97    3.96   0
  -6   0 -11    1.32    3.52   0
  -6   0  17    9.56    3.36   0
  -6   1  19    8.31    4.23   0
  -6   2 -14   97.80    3.51   0
  -6   2  20   21.21    3.98   0
  -6   3 -15   54.46    3.89   0
  -6   4 -16    9.72    3.82   0
  -6   6 -17   -2.87    4.02   0
  -5  -2  -4 1430.03   11.57   0
  -5  -2  10  127.23    3.63   0
  -5  -1  14   -5.32    4.58   0
  -5   0 -10   -0.72    4.12   0
  -5   0  16   17.20    3.61   0
  -5   1 -12  374.77    4.73   0
  -5   1  18   94.44    3.83   0
  -5   5 -16  170.45    4.72   0
  -4  -2   8   89.84    3.59   0
  -4  -1  12  766.16    5.78   0
  -4   0  -9    4.27    2.71   0
  -4   0  15    2.31    2.98   0
  -4   1 -11  145.88    3.64   0
  -4   1  17   43.92    3.84   0
  -4   5 -15  304.26    5.75   0
  -4   7 -16   12.55    4.39   0
  -3   0  -8    2.83    2.95   0
  -3   0  14    4.73    4.02   0
  -3   1 -10   92.29    3.51   0
  -3   1  16   33.27    4.06   0
  -3   3 -13   13.67    3.45   0
  -3   6 -15   54.34    3.97   0
  -3   7 -15    9.35    4.34   0
  -3   8 -15   54.85    5.24   0
  -2  -1  -2 1117.49   13.78   0
  -2  -1   8  877.75    6.78   0
  -2   0  -6  268.66    5.98   0
  -2   0  12  609.09    5.14   0
  -2   2  16  169.53    4.04   0
  -2   5  19  114.46    4.43   0
  -2   6 -14    4.80    3.98   0
  -2   7 -14  126.86    5.09   0
  -2   8 -14   12.25    5.71   0
  -1   0  -4    0.84    3.28   0
  -1   0  10    0.62    3.59   0
  -1   1  -7    7.55    3.16   0
  -1   1  13   64.26    4.31   0
  -1   2  -9 1777.83    8.31   0
  -1   2  15   35.41    4.06   0
  -1   3  16  149.97    4.22   0
  -1   4  17   -4.49    3.74   0
  -1   5  18   69.25    4.12   0
  -1   6 -13    8.58    3.83   0
  -1   7 -13   -1.91    4.57   0
  -1   8 -13  102.04    5.75   0
  -1   9 -13   68.74    4.66   0
   0   0   5    1.03    3.39   0
   0   0   6  610.07    7.07   0
   0   1  -5  604.52    6.66   0
   0   2  13    5.61    3.25   0
   0   3  -9  788.73    5.98   0
   0   4 -10    1.77    4.40   0
   0   4  16   21.42    5.00   0
   0   5 -11   85.91    3.72   0
   0   6  17  121.07    4.26   0
   0   7 -12  201.05    4.45   0
   0   8 -12   14.22    3.85   0
   0   9 -12   13.98    4.30   0
   1   1   7    8.33    3.09   0
   1   2  -5  646.24    7.77   0
   1   3  -7   18.23    4.73   0
   1   4  14   33.33    3.37   0
   1   5  15   -2.78    3.53   0
   1   6 -10    3.58    4.52   0
   1   6  16  104.87    5.10   0
   1   7  16   66.05    4.29   0
   1  10 -10   28.22    4.61   0
   2   2   7  305.99    5.05   0
   2   3  10  692.29    5.70   0
   2   4  12  203.17    4.12   0
   2   5  13  326.00    4.54   0
   2   6  14    1.88    4.83   0
   2   7  -9    1.28    3.58   0
   2   7  14  129.88    4.28   0
   2   8  -9   74.83    4.25   0
   2  10  -8   12.02    5.58   0
   3   3   6  229.96    5.78   0
   3   4   9   51.23    4.21   0
   3   5  -5    8.58    4.43   0
   3   6  -6  453.19    6.76   0
   3   7  12  172.31    4.51   0
   3   8  -7   83.54    4.35   0
   3   8  12   32.87    4.17   0
   3   9  12    1.00    5.67   0
   3  10  -6   52.23    4.54   0
   4   5  -1    2.88    4.20   0
   4   5   6  441.42    6.14   0
   4   6   8  165.06    4.90   0
   4   7   9   31.84    4.96   0
   4   8   9  120.19    4.20   0
   4   9   9  350.20    7.18   0
   4  10  -2  107.22    6.87   0
   4  10   8  106.51    6.06   0
   4  11   1   34.20    9.52   0
 -17  -3  -7   23.65    4.48   0
 -16  -3  -7    4.04    4.19   0
 -16  -2 -10   34.28    4.51   0
 -15  -4  11   14.83    5.03   0
 -15  -3  -7  240.81    6.46   0
 -15  -2 -10   -0.54    3.88   0
 -15  -1 -12    7.67    4.36   0
 -14  -4  11  119.73    6.59   0
 -14  -3  -7    2.92    3.92   0
 -14  -2 -10   49.40    4.23   0
 -14  -1 -12  115.94    4.40   0
 -13  -4  -2   -0.17    5.92   0
 -13  -4  10  331.22    6.16   0
 -13  -3  15  110.63    6.60   0
 -13  -1 -12  102.80    4.36   0
 -12  -4  10  145.23    5.49   0
 -12   1 -15   66.14    4.35   0
 -11  -4   9   39.21    5.58   0
 -11  -3  -6  782.62    8.21   0
 -11  -3  14  231.31    5.17   0
 -11  -2  -9  172.86    5.46   0
 -11  -2  17  112.48    4.61   0
 -11   0 -13    9.78    5.17   0
 -10  -4   7  127.95    5.78   0
 -10  -3  13   59.71    4.07   0
 -10  -1 -11  205.00    4.33   0
 -10   0 -13    9.20    3.66   0
  -9  -3  12   30.67    3.42   0
  -9  -2  -8  228.08    5.46   0
  -9  -2  16   95.54    5.35   0
  -9  -1  18  227.24    4.83   0
  -9   1 -14   42.78    3.54   0
  -9   2 -15   37.64    3.70   0
  -9   3 -16  214.58    4.76   0
  -8  -3  11   13.55    3.68   0
  -8  -2  15  104.84    4.23   0
  -8  -1 -10  185.38    4.15   0
  -8   0 -12 1400.20    7.40   0
  -7  -3  -2  921.63   12.44   0
  -7  -2  14   13.39    3.59   0
  -7  -1  17  242.13    5.48   0
  -7   0  19    8.89    5.32   0
  -7   1 -13    3.14    3.37   0
  -7   1  20   33.50    4.14   0
  -7   2 -14  108.67    4.92   0
  -7   3 -15  492.82    5.97   0
  -7   4 -16   -0.29    3.92   0
  -6  -3   7  864.42    7.47   0
  -6  -2  13   95.62    5.30   0
  -6  -1  16  401.02    6.07   0
  -6   0  18  471.41    5.17   0
  -6   1 -12  241.76    5.25   0
  -6   5 -16   26.88    4.35   0
  -5  -2  11  911.02    6.40   0
  -5   0  17   74.77    3.89   0
  -5   1  19   30.11    4.84   0
  -5   2 -13    2.73    3.39   0
  -5   2  20   18.26    4.17   0
  -5   3 -14   -9.05    3.02   0
  -5   4 -15   24.62    3.75   0
  -5   6 -16   10.47    4.04   0
  -5   7 -16   50.64    4.41   0
  -4  -2   9  313.33    4.68   0
  -4  -1  -6 4529.96   16.00   0
  -4  -1  13   69.66    3.61   0
  -4   0  16  311.44    5.30   0
  -4   1  18    4.65    4.59   0
  -4   2 -12   58.03    3.54   0
  -4   2  19    2.55    3.91   0
  -4   3 -13   54.94    4.19   0
  -4   3  20   53.06    4.21   0
  -4   4 -14   24.37    3.49   0
  -4   6 -15   20.22    3.82   0
  -3  -1  11   12.41    2.83   0
  -3   2 -11  772.64    5.55   0
  -3   2  18    7.32    3.91   0
  -3   3  19   -3.46    4.03   0
  -3   4 -13   23.53    4.39   0
  -3   4  20  209.90    4.75   0
  -3   5 -14   27.33    3.87   0
  -2  -1   9  457.11    5.90   0
  -2   0  13    6.16    4.37   0
  -2   1  -8 1019.65    7.68   0
  -2   1  15  247.47    4.03   0
  -2   2 -10   19.54    3.04   0
  -2   2  17  101.03    4.07   0
  -2   3 -11  248.12    5.08   0
  -2   3  18  154.11    4.07   0
  -2   4 -12  200.69    5.31   0
  -2   4  19    0.69    3.95   0
  -2   5 -13  337.45    4.40   0
  -1   3 -10   56.98    3.14   0
  -1   3  17   80.32    5.18   0
  -1   4 -11  516.19    5.27   0
  -1   4  18  379.21    4.95   0
  -1   5 -12  441.68    4.98   0
  -1   5  19   18.05    4.90   0
   0   0   7   -1.12    3.20   0
   0   1  11  739.69    5.70   0
   0   2  -7  741.72    6.62   0
   0   2  14    7.04    4.15   0
   0   3  15   38.95    3.22   0
   0   5  17   -2.48    3.73   0
   0   6 -11   97.68    4.43   0
   0   6  18   55.64    5.73   0
   0  10 -11   25.67    4.26   0
   1   1   8 2293.66   10.29   0
   1   2  11 1131.59    6.67   0
   1   3  13   44.86    3.38   0
   1   4  -8  215.75    4.96   0
   1   4  15  448.07    6.24   0
   1   5  -9  846.47    6.70   0
   1   5  16  167.73    5.00   0
   1   7 -10   27.24    3.40   0
   1   7  17   26.94    4.96   0
   1   8 -10  406.17    5.40   0
   1   9 -10   19.27    4.18   0
   2   2   8  549.99    5.82   0
   2   3  11  216.53    4.01   0
   2   4  -6   13.14    3.20   0
   2   4  13    4.17    4.07   0
   2   5  -7  624.22    6.78   0
   2   5  14   51.07    5.24   0
   2   6  -8    4.01    3.56   0
   2   7  15  370.70    5.52   0
   2   8  15   71.33    4.70   0
   2   9  -8   59.14    5.50   0
   3   3   7  533.01    6.73   0
   3   4  -3  641.06    8.78   0
   3   4  10 1616.71    9.04   0
   3   5  11  126.23    3.99   0
   3   6  12  153.18    4.54   0
   3   7  -6   34.68    5.42   0
   3   7  13   51.39    4.80   0
   3   8  13  152.11    5.98   0
   3   9  -6  259.51    5.26   0
   3  11  -4   -0.63    6.26   0
   4   5   7  448.11    5.88   0
   4   6   9   18.51    4.63   0
   4   7  -3 1305.87   11.75   0
   4   7  10   27.69    4.62   0
   4   8  10   15.75    4.78   0
   4   9  -3   72.23    4.69   0
 -17  -4  -2   89.18    7.11   0
 -15  -4  12    6.51    6.48   0
 -14  -4  12   10.45    5.63   0
 -14   0 -13    7.16    4.89   0
 -13  -4  11   59.22    4.74   0
 -13  -2  -9   31.24    5.07   0
 -13   0 -13   -2.34    4.19   0
 -12  -4  11   66.49    5.59   0
 -12  -3  -6   85.55    4.88   0
 -12  -3  15  113.60    4.85   0
 -12  -2  -9   71.65    4.28   0
 -12  -1 -11   36.52    4.88   0
 -12   0 -13   -1.51    3.82   0
 -11  -4  10  105.72    6.08   0
 -11  -3  15  303.38    6.27   0
 -11  -2  18    0.63    5.05   0
 -11  -1 -11  171.52    4.61   0
 -11   1 -14   15.84    3.73   0
 -11   2 -15    8.54    5.48   0
 -11   3 -16   25.49    4.05   0
 -10  -4   8  547.68    6.95   0
 -10  -3  -5    1.57    4.39   0
 -10  -3  14   52.66    4.14   0
 -10  -2  17   49.13    4.26   0
 -10   1 -14   43.43    3.80   0
 -10   2 -15   -4.81    3.85   0
 -10   3 -16    3.34    4.01   0
  -9  -4   4  193.51    6.72   0
  -9  -4   5   91.14    5.64   0
  -9  -3  13  426.89    5.98   0
  -9  -1 -10  346.09    4.95   0
  -9  -1  19   36.34    4.32   0
  -9   0 -12    0.75    3.50   0
  -9   4 -16   -1.10    5.68   0
  -8  -3  12  163.68    4.14   0
  -8  -2  -7    2.10    2.81   0
  -8  -2  16   61.40    5.46   0
  -8  -1  18    6.93    4.09   0
  -8   0  20   54.35    4.24   0
  -8   1 -13   87.79    3.49   0
  -8   2 -14  472.85    5.86   0
  -8   3 -15   18.48    3.79   0
  -8   4 -16    8.94    4.07   0
  -7  -3  10  743.26    6.56   0
  -7  -2  -6  723.87    7.42   0
  -7  -2  15   89.02    5.57   0
  -7   0 -11  140.43    3.88   0
  -7   5 -16   89.37    4.09   0
  -6  -3   8  168.71    4.14   0
  -6  -2  -5   60.99    3.75   0
  -6  -1  -8  199.12    4.14   0
  -6   0 -10 1020.52    6.67   0
  -6   1  20   80.97    4.33   0
  -6   2 -13  315.07    4.35   0
  -6   3 -14    5.32    3.82   0
  -6   4 -15  365.59    4.88   0
  -6   6 -16   -1.35    4.16   0
  -5  -2  12  192.88    4.27   0
  -5  -1  -7  554.53    5.95   0
  -5  -1  15   36.21    3.46   0
  -5   0  18   13.84    4.47   0
  -5   1 -11  909.26    6.18   0
  -5   4 -14   95.10    5.20   0
  -5   5 -15    2.74    3.79   0
  -5   6 -15   -4.01    5.38   0
  -4  -2  10   -0.30    2.95   0
  -4  -1  14  399.98    4.92   0
  -4   0  -8  977.08    7.49   0
  -4   1 -10  966.18    6.29   0
  -4   2  20    6.57    4.19   0
  -4   5 -14    3.41    3.61   0
  -3  -2   3   22.21    3.99   0
  -3  -2   4  600.16    7.79   0
  -3  -2   5    2.77    2.80   0
  -3  -2   6  544.39    7.43   0
  -3  -1  -4  284.73    5.72   0
  -3  -1  12  200.23    4.04   0
  -3   0  -7 3138.31   12.39   0
  -3   0  15 1273.05    6.86   0
  -3   1  -9  285.98    4.18   0
  -3   1  17   32.56    3.69   0
  -3   2  19  552.93    6.58   0
  -3   3  20   51.68    4.29   0
  -3   7 -14   -6.72    4.12   0
  -3   8 -14    0.75    4.24   0
  -2  -1  10  656.20    6.14   0
  -2   1  16  324.02    4.35   0
  -2   3  19  143.04    4.44   0
  -2   4  20   69.35    5.89   0
  -2   6 -13  443.71    5.53   0
  -2   7 -13  147.46    4.46   0
  -2   8 -13  157.35    5.66   0
  -2   9 -13    7.08    4.37   0
  -1   0  11    1.13    2.92   0
  -1   1  -6   20.22    4.86   0
  -1   1  14  221.98    4.01   0
  -1   2  -8  192.27    4.78   0
  -1   2  16  232.25    4.01   0
  -1   6 -12  274.19    4.82   0
  -1   7 -12  131.70    4.16   0
  -1   8 -12  126.42    5.25   0
  -1   9 -12    3.65    4.36   0
   0   0   8 1534.84    8.62   0
   0   1  -4  636.96    8.06   0
   0   1  12    5.78    3.03   0
   0   3  -8  363.11    4.89   0
   0   3  16  130.85    4.30   0
   0   4  17  120.83    4.15   0
   0   5 -10  234.56    4.42   0
   0   5  18   10.26    3.87   0
   0   7 -11  400.20    5.55   0
   0   8 -11  108.81    4.43   0
   0   9 -11  256.15    5.35   0
   1   1   9  140.90    3.70   0
   1   2  12   53.14    3.37   0
   1   3  14   48.59    3.36   0
   1   6  -9    4.48    4.53   0
   1   6  17   -4.17    3.91   0
   1  10  -9  168.66    5.08   0
   2   2   9    4.51    3.04   0
   2   3  -4   63.39    3.94   0
   2   3  12  332.94    5.54   0
   2   6  15   40.89    3.77   0
   2   7  -8  174.53    4.48   0
   2   8  -8  166.16    4.87   0
   2  10  -7   24.08    5.40   0
   2  11  -6    7.59    6.49   0
   3   3   8  560.37    6.50   0
   3   5  12  249.18    4.46   0
   3   6  13    1.02    3.62   0
   3   8  -6   65.35    3.82   0
   3   9  13   10.63    4.21   0
   3  10  -5   21.04    4.54   0
   4   5   8   22.54    3.63   0
   4   6  -2   52.70    4.88   0
   4   6  10   44.77    4.83   0
   4   8  -3  238.41    5.81   0
   4   9  10   82.74    4.67   0
   4  10   9   15.96    6.06   0
 -17  -3  -6   54.40    4.88   0
 -16  -4  -2    8.98    5.24   0
 -16  -3  -6  121.33    6.57   0
 -16  -2  -9   20.69    4.52   0
 -16  -1 -11   50.07    4.46   0
 -15  -4  -2   43.57    5.77   0
 -15  -3  -6  191.45    6.47   0
 -15  -2  -9   -0.07    4.20   0
 -15  -1 -11   19.53    4.19   0
 -14  -4  -2  137.89    6.41   0
 -14  -4  13    8.64    5.71   0
 -14  -3  -6   53.94    5.13   0
 -14  -2  -9    1.06    3.94   0
 -14  -1 -11   61.27    4.33   0
 -14   1 -14    4.78    4.00   0
 -13  -4  12    5.80    4.72   0
 -13  -3  -6  743.65    8.07   0
 -13  -1 -11   74.71    4.15   0
 -13   1 -14   -7.49    3.98   0
 -12  -4  -1   91.85    7.27   0
 -12  -4  12   14.35    5.22   0
 -12  -3  16  148.80    5.12   0
 -12   1 -14   39.95    4.35   0
 -12   2 -15   10.12    4.03   0
 -11  -4  11  101.06    5.88   0
 -11   0 -12  -13.93    4.94   0
 -10  -4   9  188.09    4.89   0
 -10  -3  15   82.28    5.78   0
 -10  -2  18    8.86    4.45   0
 -10  -1 -10  102.02    3.76   0
 -10   0 -12  244.21    4.70   0
 -10   4 -16   25.66    4.35   0
  -9  -4   3  911.81   12.72   0
  -9  -4   6  733.94    8.47   0
  -9  -4   7   44.35    5.30   0
  -9  -3  -4   45.78    3.79   0
  -9  -3  14  398.61    5.47   0
  -9  -2  17    9.81    4.17   0
  -9   1 -13   36.99    3.81   0
  -9   2 -14    4.74    3.56   0
  -9   3 -15  174.70    4.11   0
  -9   5 -16   37.01    5.59   0
  -8  -3  -3  171.30    5.15   0
  -8  -3  13    0.27    3.75   0
  -8  -1  -9   40.61    3.32   0
  -8  -1  19    8.11    4.20   0
  -8   0 -11    5.86    3.68   0
  -8   5 -16   49.58    4.16   0
  -7  -3  11   12.51    3.63   0
  -7  -1  18  158.76    4.46   0
  -7   0  20    8.05    4.05   0
  -7   1 -12  358.37    4.79   0
  -7   2 -13   25.05    4.08   0
  -7   3 -14  116.02    3.84   0
  -7   4 -15    0.59    3.69   0
  -7   6 -16   21.63    4.29   0
  -6  -3   9   50.63    3.44   0
  -6  -2  14  642.90    5.50   0
  -6  -1  17   38.48    3.95   0
  -6   0  19   -6.38    4.26   0
  -6   5 -15  101.83    4.11   0
  -6   6 -15   84.74    5.74   0
  -5  -2  13  133.22    3.96   0
  -5  -1  16  117.16    4.10   0
  -5   1  20   17.53    4.18   0
  -5   2 -12   18.02    3.27   0
  -5   3 -13    4.77    3.36   0
  -5   7 -15   73.64    4.49   0
  -4  -2  11  145.51    3.60   0
  -4  -1  15   -3.96    4.46   0
  -4   0  17    5.61    3.88   0
  -4   1  19   46.78    3.89   0
  -4   2 -11   75.70    3.51   0
  -4   3 -12   96.33    4.48   0
  -4   4 -13   24.79    3.30   0
  -4   6 -14    8.97    3.84   0
  -4   7 -14   35.49    5.50   0
  -4   8 -14   -7.17    5.79   0
  -3  -2   2  343.05    8.41   0
  -3  -2   7    6.35    3.39   0
  -3  -2   8  194.38    5.37   0
  -3  -1  13  277.46    4.41   0
  -3   0  16   -2.80    3.21   0
  -3   1  18   25.33    3.75   0
  -3   2 -10  253.31    4.92   0
  -3   4 -12  305.69    5.75   0
  -3   5 -13  310.87    4.63   0
  -3   6 -13    5.04    5.18   0
  -2  -1  11  384.02    4.52   0
  -2   0  -5    4.44    2.80   0
  -2   0  14    3.25    3.27   0
  -2   1  17   30.39    4.57   0
  -2   2  -9    6.39    2.76   0
  -2   2  18   57.00    3.95   0
  -2   4 -11  200.22    5.36   0
  -2   5 -12   15.05    3.56   0
  -1  -1   3 1064.04   10.93   0
  -1  -1   4   15.66    3.37   0
  -1  -1   5  133.05    4.27   0
  -1  -1   6  649.35    6.85   0
  -1   0  -3   60.45    5.77   0
  -1   0  12    0.34    3.08   0
  -1   1  15   69.02    3.40   0
  -1   2  17  295.86    4.83   0
  -1   3  -9  148.05    3.53   0
  -1   3  18   34.15    3.87   0
  -1   4 -10 1926.18    8.57   0
  -1   4  19   19.52    3.85   0
  -1   5 -11   36.26    3.56   0
  -1  10 -11  361.62    5.84   0
   0   0   9   -0.38    2.99   0
   0   1  13  637.58    5.51   0
   0   2  -6  502.35    6.73   0
   0   2  15   57.89    3.61   0
   0   3  17  563.65    6.33   0
   0   4  -9   -0.60    2.96   0
   0   4  18   18.73    3.67   0
   0   5  19   52.93    5.12   0
   0   6 -10   -3.66    4.29   0
   0   9 -10  159.17    6.18   0
   1   1  -1 4821.27   34.78   0
   1   1  10  137.37    3.46   0
   1   2  -4   -0.50    3.22   0
   1   2  13   -0.13    3.33   0
   1   3  -6  564.98    6.30   0
   1   3  15  273.99    4.32   0
   1   4  16   58.11    3.68   0
   1   5  -8  322.85    5.47   0
   1   5  17   -9.56    3.73   0
   1   6  18   11.87    5.08   0
   1   7  -9  139.01    4.07   0
   1   8  -9   23.17    3.89   0
   1   9  -9  127.50    4.82   0
   2   2  -1    9.67    4.76   0
   2   2  10   15.12    3.10   0
   2   4  14    6.83    3.29   0
   2   5  15  374.25    5.07   0
   2   6  -7  763.78    6.83   0
   2   6  16   17.85    3.96   0
   2   7  16   10.30    4.12   0
   2   9  -7  219.72    6.16   0
   3   3   9  599.57    5.76   0
   3   4  11  443.85    5.24   0
   3   5  -4   91.45    3.95   0
   3   5  13  317.31    5.89   0
   3   6  -5    8.55    3.36   0
   3   6  14  542.22    6.70   0
   3   7  14    5.40    3.93   0
   3   8  14   -5.26    4.13   0
   3   9  -5  495.58    7.38   0
   3  11  -3   -2.52    6.18   0
   4   4   3  340.53    8.03   0
   4   4   4   20.28    3.25   0
   4   4   5  498.54    6.78   0
   4   4   6   -4.78    4.15   0
   4   5   9  105.22    4.12   0
   4   6  11  766.94    7.20   0
   4   7  11   98.31    4.12   0
   4   8  11   77.54    4.49   0
   4   9  -2    1.05    5.46   0
   4   9  11  170.66    6.46   0
   4  10  -1   45.66    5.70   0
   4  10  10    2.10    5.80   0
   5   8   4    9.16    5.77   0
   5   8   5  418.28    9.53   0
 -15   0 -12   -5.34    5.11   0
 -14   0 -12   83.29    5.16   0
 -13  -4  13  151.59    5.21   0
 -13   0 -12    5.04    3.78   0
 -12  -2  -8  350.66    6.35   0
 -12   0 -12  216.97    4.77   0
 -12   3 -15   11.64    5.70   0
 -11  -4  12    1.98    5.67   0
 -11  -3  -5  374.52    6.18   0
 -11  -3  16  148.50    4.90   0
 -11  -1 -10  244.21    4.38   0
 -11   1 -13   -4.76    3.83   0
 -11   2 -14    3.42    4.55   0
 -11   3 -15  128.13    4.53   0
 -10  -4  10  303.48    5.56   0
 -10  -4  11   87.10    5.63   0
 -10  -3  16  112.68    5.66   0
 -10   1 -13   35.31    3.69   0
 -10   2 -14  364.06    5.07   0
 -10   3 -15    6.49    3.97   0
  -9  -4   8 1177.40    9.39   0
  -9  -4   9   -4.05    5.08   0
  -9  -3  15  301.40    5.14   0
  -9  -2  -7   21.25    3.59   0
  -9  -2  18   33.02    4.24   0
  -9  -1  -9   13.92    4.40   0
  -9   0 -11  159.21    3.95   0
  -9   4 -15   26.98    4.94   0
  -8  -3  14   63.02    5.56   0
  -8  -2  17   95.82    4.14   0
  -8  -1  20   57.91    5.82   0
  -8   2 -13   31.22    4.39   0
  -8   3 -14   23.00    3.50   0
  -8   4 -15  283.91    4.63   0
  -7  -3  12   48.41    3.78   0
  -7  -2  16  123.56    3.98   0
  -7  -1  -8  185.88    3.97   0
  -7  -1  19   22.72    4.08   0
  -7   0 -10    5.64    3.39   0
  -7   5 -15    5.07    3.92   0
  -7   6 -15   11.57    5.86   0
  -6  -3  10  400.50    5.33   0
  -6  -3  11  293.29    5.83   0
  -6  -2  15  234.63    4.69   0
  -6  -1  -7  298.47    5.54   0
  -6  -1  18   29.16    3.91   0
  -6   0  20    6.92    4.14   0
  -6   1 -11  102.46    3.90   0
  -6   2 -12    2.41    3.47   0
  -6   3 -13  119.70    3.68   0
  -6   4 -14   28.24    3.51   0
  -6   7 -15   35.82    4.40   0
  -5  -3   4 1665.24   13.03   0
  -5  -3   5 1383.10   10.82   0
  -5  -3   6 2669.55   13.43   0
  -5  -3   7  414.78    6.46   0
  -5  -2  -3  515.17    8.13   0
  -5  -2  14   90.25    3.72   0
  -5  -1  -6   48.76    4.71   0
  -5  -1  17  203.97    4.21   0
  -5   0  19    1.86    3.68   0
  -5   1 -10  500.16    4.95   0
  -5   1  21  140.79    4.51   0
  -5   4 -13   21.36    4.12   0
  -5   5 -14   54.20    3.71   0
  -5   6 -14  334.77    5.43   0
  -4  -2  12 1602.80    8.17   0
  -4  -1  -5 1513.87   10.24   0
  -4  -1  16  624.71    6.18   0
  -4   0  18  352.04    5.03   0
  -4   1  20   70.91    4.06   0
  -4   2  21   12.64    4.01   0
  -4   5 -13  275.06    4.82   0
  -3  -2   9   76.90    3.54   0
  -3  -1  14  117.89    3.72   0
  -3   0  17    3.06    4.90   0
  -3   1  -8  184.78    5.02   0
  -3   1  19   -0.23    5.04   0
  -3   2  20    7.31    3.99   0
  -3   3 -11  260.23    4.19   0
  -3   7 -13   61.40    4.07   0
  -3   8 -13  141.84    4.73   0
  -3   9 -13    0.24    4.28   0
  -2  -1  12  253.07    3.99   0
  -2   0  15   -7.72    3.49   0
  -2   1  -7  998.23    7.48   0
  -2   2  19   73.61    3.84   0
  -2   3 -10  711.72    5.62   0
  -2   3  20   81.05    4.31   0
  -2   6 -12   59.21    3.94   0
  -2   7 -12  151.09    4.41   0
  -2   8 -12   46.22    4.04   0
  -2   9 -12   29.88    4.37   0
  -1  -1   8 1335.51    8.17   0
  -1   0  13 2213.95    8.82   0
  -1   1  16   86.53    3.52   0
  -1   2  18   50.41    4.74   0
  -1   3  19   43.14    3.90   0
  -1   4  20   42.76    4.19   0
  -1   6 -11   58.60    3.66   0
  -1   7 -11    6.78    4.07   0
  -1   8 -11    2.07    4.04   0
  -1   9 -11   42.91    4.46   0
   0   0  10   33.65    2.94   0
   0   1  14  569.62    5.25   0
   0   2  16  140.38    3.68   0
   0   4  19   22.28    4.62   0
   0   5  -9   65.88    4.64   0
   0   7 -10   67.99    3.59   0
   0   8 -10   69.34    4.06   0
   0  10  -9   77.79    6.05   0
   1   1  11  514.65    5.08   0
   1   2  14  460.10    5.25   0
   1   3  16  377.85    5.99   0
   1   4  -7 1318.27    7.83   0
   1   4  17   27.64    3.69   0
   1   5  18    1.31    3.81   0
   1  10  -8   82.18    4.70   0
   1  11  -7    4.24    5.37   0
   2   2  11   76.56    3.27   0
   2   3  13  138.10    3.84   0
   2   4  -5 2287.22   11.96   0
   2   4  15  441.58    5.42   0
   2   5  -6  120.98    3.98   0
   2   5  16   16.25    3.73   0
   2   6  17   65.17    5.03   0
   2   7  -7  792.64    6.90   0
   2   7  17    8.37    4.05   0
   2   8  -7   58.62    4.28   0
   2  10  -6   71.82    5.80   0
   2  11  -5    0.75    6.45   0
   3   3  10   -2.44    2.81   0
   3   4  12  280.98    4.81   0
   3   5  14   15.25    5.36   0
   3   7  -5  280.46    5.33   0
   3   7  15   13.37    4.14   0
   3   8  -5    7.93    3.79   0
   3   8  15   45.12    4.28   0
   3  10  -4   27.92    4.50   0
   4   4   7  160.10    4.19   0
   4   4   8   91.41    4.56   0
   4   5  10  192.35    4.91   0
   4   7  -2  242.29    6.76   0
   4   7  12  134.04    4.71   0
   4   8  -2   63.48    5.50   0
   4   8  12   22.51    4.15   0
   4   9  12   -1.81    5.18   0
   4  11   2   12.41    9.08   0
   5   7   4  155.56    7.17   0
   5   7   5    9.15    4.77   0
   5   7   6   27.72    4.87   0
   5   8   6    4.60    5.43   0
   5   8   7  193.14    6.29   0
 -17  -4  -1    3.94    6.58   0
 -17  -3  -5  194.41    7.01   0
 -16  -2  -8   10.59    3.93   0
 -16  -1 -10    0.31    4.38   0
 -15  -2  -8  123.01    4.74   0
 -15  -1 -10   71.76    4.39   0
 -14  -2  -8   19.56    3.93   0
 -14  -1 -10   23.37    3.99   0
 -14   1 -13   19.78    4.13   0
 -13  -4  14    7.73    4.70   0
 -13  -2  -8  211.49    4.98   0
 -13  -1 -10  179.31    4.57   0
 -13   1 -13    2.59    4.06   0
 -13   2 -14   -0.16    4.04   0
 -12  -4  14    4.36    5.25   0
 -12  -3  -5   58.25    3.97   0
 -12  -1 -10   34.41    3.80   0
 -12   1 -13   54.34    3.94   0
 -12   2 -14   88.87    4.31   0
 -11  -4   0  585.52   15.36   0
 -11  -4  13  124.74    6.22   0
 -11  -3  17    2.24    4.45   0
 -11   0 -11    7.85    5.19   0
 -11   4 -15   61.32    5.21   0
 -10  -4  12   31.40    5.61   0
 -10  -3  -4   62.63    5.00   0
 -10  -2  -7   56.76    3.82   0
 -10  -1  -9   30.38    4.91   0
 -10   0 -11   -3.46    3.37   0
 -10   4 -15  211.64    5.04   0
  -9  -4  10    4.16    3.61   0
  -9  -3  16  131.18    6.26   0
  -9  -2  19    9.38    4.18   0
  -9   1 -12  384.87    4.60   0
  -9   2 -13  352.96    4.84   0
  -9   3 -14   56.49    4.12   0
  -9   5 -15    1.35    4.94   0
  -8  -4   5  803.16    9.52   0
  -8  -4   6  140.42    5.87   0
  -8  -4   7  376.53    7.00   0
  -8  -3  15   21.64    5.19   0
  -8  -2  -6  557.00    5.97   0
  -8  -2  18   -0.09    4.19   0
  -8   0 -10 1057.82    6.90   0
  -8   5 -15   -4.92    3.97   0
  -8   6 -15   48.03    4.08   0
  -7  -3  13  734.92    6.21   0
  -7  -2  -5  185.07    5.18   0
  -7  -2  17    7.82    3.86   0
  -7  -1  20   30.40    5.99   0
  -7   1 -11  562.35    5.22   0
  -7   2 -12   -8.14    4.40   0
  -7   3 -13   41.90    3.74   0
  -7   4 -14  100.19    3.97   0
  -7   7 -15   59.89    4.31   0
  -6  -3  12  254.11    5.92   0
  -6  -2  -4  602.35    7.84   0
  -6  -2  16   75.46    4.30   0
  -6  -1  19    9.45    4.33   0
  -6   0  -9   -2.89    2.91   0
  -6   5 -14   11.19    4.06   0
  -6   6 -14    8.30    5.27   0
  -5  -3   3  952.53   11.74   0
  -5  -3   8   19.90    3.19   0
  -5  -3   9   43.78    4.44   0
  -5  -2  15  178.47    5.05   0
  -5  -1  18  122.27    5.28   0
  -5   0  -8    3.93    3.07   0
  -5   0  20   -4.30    4.13   0
  -5   2 -11  618.05    5.46   0
  -5   3 -12  390.01    4.83   0
  -5   7 -14    5.27    4.14   0
  -5   8 -14    3.13    4.27   0
  -4  -2  -1  245.29    9.86   0
  -4  -2  13   72.96    3.65   0
  -4   0  -7   -0.96    3.03   0
  -4   0  19   -0.17    3.78   0
  -4   1  21   99.20    5.29   0
  -4   2 -10    0.48    3.99   0
  -4   3 -11  342.97    5.34   0
  -4   4 -12   81.11    3.94   0
  -4   6 -13  618.95    5.53   0
  -4   7 -13  184.17    5.24   0
  -4   8 -13    9.13    4.84   0
  -3  -2  10   51.59    3.34   0
  -3  -1  15   54.56    3.56   0
  -3   0  -6    0.50    3.16   0
  -3   0  18  -11.20    4.68   0
  -3   2  21   60.85    4.24   0
  -3   4 -11  470.17    5.83   0
  -3   5 -12  264.26    4.19   0
  -3   6 -12  185.64    5.61   0
  -3   9 -12   -5.58    5.89   0
  -2  -1  13  157.79    4.05   0
  -2   0  16  143.66    3.79   0
  -2   1  18   23.61    3.80   0
  -2   2  -8  571.93    6.27   0
  -2   2  20   27.23    3.93   0
  -2   5 -11  258.68    4.68   0
  -1  -1   2 1491.44   15.41   0
  -1  -1   9  164.95    3.84   0
  -1  -1  10  248.46    4.83   0
  -1   0  14    9.42    3.18   0
  -1   1  -5   32.58    4.17   0
  -1   1  17  119.30    5.58   0
  -1   2  -7    0.10    3.11   0
  -1   3  20   26.93    5.87   0
  -1   4  -9   20.00    4.03   0
  -1   5 -10   11.62    3.29   0
  -1  10 -10   26.08    4.48   0
   0   0  11   -0.25    2.94   0
   0   0  12 1332.95    7.46   0
   0   1  15  224.04    5.17   0
   0   2  17    6.62    3.58   0
   0   3  -7   64.73    3.62   0
   0   3  18  133.96    4.11   0
   0   4  -8  244.41    4.28   0
   0   6  -9  620.14    6.55   0
   0   9  -9  242.10    6.48   0
   1   1  12  193.66    3.87   0
   1   2  15   21.69    3.10   0
   1   5  19   -3.27    5.09   0
   1   6  -8  156.96    4.35   0
   1   7  -8  211.67    5.34   0
   1   8  -8   24.55    4.94   0
   1   9  -8    6.88    3.93   0
   2   1   5 2528.98   13.65   0
   2   1   6 1658.67   10.09   0
   2   1   7  982.45    8.34   0
   2   2  12  473.07    5.05   0
   2   3  -3  300.40    6.90   0
   2   3  14    9.82    3.20   0
   2   4  16   -2.91    3.56   0
   2   5  17   71.68    5.48   0
   2   6  -6    8.39    4.25   0
   2   9  -6   15.63    5.01   0
   3   3  11  240.32    4.13   0
   3   4  -2  386.05    8.08   0
   3   4  13   13.01    3.30   0
   3   6  -4   93.44    4.81   0
   3   6  15   44.28    3.91   0
   3   7  16   79.38    5.37   0
   3   9  -4  599.39    8.33   0
   3  11  -2  126.38    7.24   0
   4   4   2   19.27    5.91   0
   4   4   9  261.57    4.53   0
   4   5   0  272.22   10.67   0
   4   5  11  144.02    4.19   0
   4   6  12   40.33    3.95   0
   4   7  13  162.38    4.82   0
   4   8  13    6.81    4.00   0
   5   6   6  592.13    8.02   0
   5   7   3   14.51    7.51   0
   5   7   7   12.15    3.59   0
   5   7   8   35.32    4.74   0
   5   8   3   89.57   10.53   0
   5   8   8   92.29    5.66   0
   5   9   5   46.97    6.85   0
   5   9   6   58.65    5.50   0
 -16  -4  -1   -0.31    6.77   0
 -16  -3  -5   71.50    4.67   0
 -16   0 -11   -3.89    5.18   0
 -15  -3  -5  183.15    5.81   0
 -15   0 -11   16.06    5.88   0
 -14  -3  -5    3.09    3.69   0
 -14   0 -11   -5.44    5.66   0
 -13  -4  -1  249.85    8.07   0
 -13   0 -11    9.87    4.55   0
 -12  -4  15  175.23    6.44   0
 -12   0 -11   -2.69    3.72   0
 -12   3 -14   63.03    4.95   0
 -11  -4  14    9.84    5.82   0
 -11  -2  -7   71.37    3.76   0
 -11  -1  -9  199.94    5.08   0
 -11   1 -12  174.43    4.27   0
 -11   2 -13   89.01    4.77   0
 -11   3 -14  256.27    5.09   0
 -10  -4  13  240.29    5.40   0
 -10  -3  17   75.72    4.57   0
 -10   1 -12  254.50    4.71   0
 -10   2 -13   22.50    3.53   0
 -10   3 -14   22.47    3.72   0
 -10   5 -15   14.04    4.14   0
  -9  -4   2   11.19    5.71   0
  -9  -4  11   66.93    4.17   0
  -9  -4  12   47.35    5.46   0
  -9  -3  -3   56.00    4.62   0
  -9  -2  -6  563.48    6.77   0
  -9   0 -10   -6.92    4.70   0
  -9   4 -14  229.25    5.15   0
  -9   6 -15    6.24    4.05   0
  -8  -4   4   15.50    4.24   0
  -8  -4   8   61.97    4.05   0
  -8  -4   9   19.09    4.29   0
  -8  -3  16   62.41    5.54   0
  -8  -2  19    2.08    4.21   0
  -8  -1  -8  175.34    3.84   0
  -8   1 -11    3.15    3.42   0
  -8   2 -12   56.65    4.58   0
  -8   3 -13   50.21    4.23   0
  -8   4 -14    9.41    3.81   0
  -7  -3  14  813.14    6.56   0
  -7  -2  18   33.91    4.10   0
  -7   0  -9  169.10    3.73   0
  -7   5 -14   85.48    4.04   0
  -7   6 -14   47.31    5.42   0
  -6  -3  13   -0.78    3.63   0
  -6  -2  17  160.12    4.40   0
  -6  -1  20  100.39    5.26   0
  -6   1 -10  668.10    5.59   0
  -6   2 -11  239.12    5.08   0
  -6   3 -12    0.26    3.48   0
  -6   4 -13   48.65    3.79   0
  -6   7 -14   -5.71    4.32   0
  -5  -3  10  348.67    4.85   0
  -5  -3  11  107.46    4.63   0
  -5  -2  16  350.63    6.32   0
  -5  -1  19    0.88    4.79   0
  -5   0  21   68.38    5.76   0
  -5   6 -13    7.58    4.59   0
  -4  -2  14  844.15    6.12   0
  -4  -1  17   49.45    3.90   0
  -4   0  20   31.38    5.40   0
  -4   5 -12   82.17    4.28   0
  -3  -2  11 1931.98    8.51   0
  -3  -2  12   71.70    4.54   0
  -3  -1  -3  118.34    4.47   0
  -3  -1  16   25.18    3.24   0
  -3   1  20   -3.39    3.93   0
  -3   2  -9 1432.00    7.42   0
  -3   3 -10    2.86    2.96   0
  -3   7 -12  162.74    4.27   0
  -3   8 -12   50.72    4.20   0
  -2  -1  14  740.01    5.78   0
  -2   0  17   -9.07    3.98   0
  -2   1  19  148.44    4.10   0
  -2   2  21   48.12    5.14   0
  -2   3  -9  514.91    5.13   0
  -2   4 -10   57.20    3.54   0
  -2   6 -11  327.84    4.56   0
  -2   7 -11   83.92    4.13   0
  -2   8 -11   82.05    4.19   0
  -2   9 -11  305.20    5.35   0
  -1   0  15  465.06    4.89   0
  -1   2  19  286.41    4.67   0
  -1   3  -8  865.25    6.18   0
  -1   6 -10   -3.99    3.27   0
  -1   7 -10   22.54    4.73   0
  -1   8 -10  422.86    5.31   0
  -1   9 -10    3.78    4.37   0
   0   0  13    6.85    4.69   0
   0   1  -3 2830.53   16.62   0
   0   1  16  601.26    5.82   0
   0   2  -5   36.47    4.60   0
   0   2  18   95.68    5.33   0
   0   3  19   -7.14    3.82   0
   0   4  20   16.12    4.13   0
   0   7  -9   77.87    3.78   0
   0   8  -9  102.30    4.34   0
   0  10  -8    1.83    5.71   0
   1   0   5 2719.38   13.50   0
   1   0   6    1.15    3.44   0
   1   0   7 2679.07   11.64   0
   1   0   8    0.38    4.45   0
   1   1  13  150.95    4.05   0
   1   2  16   97.61    5.20   0
   1   3  -5 2371.68   12.06   0
   1   3  17  289.91    4.60   0
   1   4  -6  286.58    5.57   0
   1   5  -7  785.02    6.40   0
   1  10  -7   41.12    4.45   0
   1  11  -6   22.32    5.51   0
   2   1   4 1058.16    9.63   0
   2   1   8  985.67    7.20   0
   2   1   9  457.05    5.24   0
   2   2  13   64.77    3.64   0
   2   3  15   62.54    3.28   0
   2   4  17  117.72    5.51   0
   2   5  18    4.59    4.84   0
   2   6  18   -1.32    4.31   0
   2   7  -6   80.97    4.69   0
   2   8  -6  109.96    5.05   0
   2  10  -5    8.71    6.02   0
   2  11  -4   25.58    6.39   0
   3   2   4  612.40    8.66   0
   3   2   5  437.77    6.52   0
   3   2   6 1793.39   10.70   0
   3   2   7  114.89    4.10   0
   3   2   8  169.50    4.20   0
   3   3  12  411.08    5.07   0
   3   4  14   94.67    3.51   0
   3   5  -3  185.55    5.82   0
   3   5  15   15.80    3.67   0
   3   6  16   40.34    4.50   0
   3   7  -4   51.96    5.23   0
   3   8  -4    3.27    4.85   0
   3  10  -3   96.29    5.90   0
   4   4  10    5.50    3.44   0
   4   5  12   65.18    3.78   0
   4   6  -1 3503.29   22.45   0
   4   6  13  597.23    6.19   0
   4   7  14   29.41    5.51   0
   4   8  14    1.50    5.92   0
   4   9  -1   49.26    5.99   0
   4  10   0   11.52    5.30   0
   5   6   4  749.50   11.67   0
   5   6   5   47.63    3.95   0
   5   6   7    8.49    3.49   0
   5   6   8   19.73    4.90   0
   5   7   9   48.14    4.14   0
   5   8   9  110.38    4.83   0
   5   9   4  112.24   10.62   0
   5   9   8   92.45    6.32   0
 -18  -3  -4   74.65    5.72   0
 -17  -2  -7    6.35    4.30   0
 -17  -1  -9  123.50    4.97   0
 -16  -2  -7    0.87    5.08   0
 -16  -1  -9   63.58    4.49   0
 -15  -4  -1    8.62    5.62   0
 -15  -2  -7    7.47    5.59   0
 -15  -1  -9   43.90    5.49   0
 -15   1 -12   18.50    4.36   0
 -14  -4  -1   -1.01    5.13   0
 -14  -2  -7    1.81    5.09   0
 -14  -1  -9   56.24    5.31   0
 -14   1 -12  109.89    4.41   0
 -14   2 -13   -9.34    4.31   0
 -13  -2  -7   13.91    5.33   0
 -13  -1  -9   24.05    4.66   0
 -13   1 -12  122.63    4.26   0
 -13   2 -13  148.92    4.52   0
 -13   3 -14   37.96    4.12   0
 -12  -2  -7   -1.23    3.19   0
 -12  -1  -9   59.94    3.80   0
 -12   1 -12  174.20    4.47   0
 -12   2 -13   -3.87    4.08   0
 -11  -4  15    5.15    4.32   0
 -11  -3  -4   42.02    3.69   0
 -11   4 -14  126.50    5.28   0
 -10  -4  14   25.31    4.46   0
 -10  -3  18    4.13    4.33   0
 -10   0 -10 1972.56    8.82   0
 -10   4 -14   27.67    4.05   0
  -9  -4  13   91.88    5.73   0
  -9  -3  18   -1.10    5.33   0
  -9  -1  -8  305.66    4.64   0
  -9   1 -11  408.16    4.79   0
  -9   2 -12   25.92    4.38   0
  -9   3 -13    3.83    3.48   0
  -9   5 -14  103.78    4.50   0
  -8  -4  10  119.69    4.21   0
  -8  -4  11   19.92    3.67   0
  -8  -3  -2  394.28    8.11   0
  -8  -3  17   11.35    5.60   0
  -8   5 -14   93.05    4.17   0
  -8   6 -14   -6.11    3.92   0
  -8   7 -14  -12.86    5.81   0
  -7  -3  -1   11.58    4.41   0
  -7  -3  15  166.75    4.47   0
  -7  -3  16   21.22    4.99   0
  -7  -2  19  151.97    4.96   0
  -7  -1  -7   89.32    3.59   0
  -7   1 -10  446.46    5.88   0
  -7   3 -12  106.14    4.75   0
  -7   4 -13  182.25    4.58   0
  -7   7 -14   -3.46    4.27   0
  -6  -3  14   74.85    3.65   0
  -6  -2  18   59.77    3.88   0
  -6  -1  -6  864.37    7.94   0
  -6   0  -8  360.60    4.55   0
  -6   5 -13  574.13    5.53   0
  -6   6 -13  181.68    5.50   0
  -5  -3  12  392.90    5.15   0
  -5  -2  17    9.42    5.14   0
  -5   1  -9    4.80    2.94   0
  -5   2 -10  339.51    4.29   0
  -5   3 -11   72.82    3.62   0
  -5   4 -12  181.58    4.14   0
  -5   7 -13   39.33    3.93   0
  -5   8 -13   78.14    4.45   0
  -4  -2  15   -1.98    3.19   0
  -4  -1  -4  878.92    9.05   0
  -4  -1  18    8.43    3.99   0
  -4   1  -8   81.99    3.38   0
  -4   4 -11   -3.64    4.09   0
  -4   6 -12   59.62    3.96   0
  -4   7 -12  133.39    5.76   0
  -4   8 -12    7.56    4.84   0
  -4   9 -12   -6.31    4.36   0
  -3  -2  13    3.65    3.45   0
  -3  -1  17   28.30    3.74   0
  -3   0  19    8.28    3.78   0
  -3   1  -7  225.97    4.41   0
  -3   1  21   96.92    4.52   0
  -2  -2   5  442.34    7.14   0
  -2  -2   7  710.69    6.74   0
  -2  -2   8   -0.16    3.27   0
  -2  -2   9    6.02    2.89   0
  -2  -1  -1  368.93   11.27   0
  -2  -1  15  255.20    4.29   0
  -2   0  -4 2376.52   13.34   0
  -2   0  18   96.62    3.96   0
  -2   1  -6 1734.49    9.71   0
  -2   1  20  121.84    4.48   0
  -2   5 -10  333.83    4.66   0
  -2  10 -10   10.28    4.53   0
  -1  -1  12   14.76    3.12   0
  -1  -1  13   75.09    4.50   0
  -1   0  16    3.07    3.33   0
  -1   1  18    2.77    3.35   0
  -1   2  20    4.33    3.88   0
  -1   3  21   41.28    4.21   0
  -1   5  -9  410.73    5.15   0
  -1  10  -9  189.19    5.23   0
   0   0  14   46.60    3.35   0
   0   1  17   56.86    5.26   0
   0   3  20   29.45    4.08   0
   0   4  -7  169.23    5.05   0
   0   5  -8  174.11    3.90   0
   0  11  -7   27.14    4.51   0
   1   0   4    4.24    3.36   0
   1   0   9   73.26    3.36   0
   1   0  10    2.10    2.71   0
   1   1  14   52.55    3.45   0
   1   2  -3 1603.59   12.34   0
   1   2  17  178.40    5.40   0
   1   3  18   49.07    3.64   0
   1   4  19   38.54    4.13   0
   1   6  -7   78.23    3.73   0
   1   8  -7  179.83    5.86   0
   1   9  -7   18.01    3.79   0
   2   1   3 2262.85   15.91   0
   2   1  10 1732.40    8.31   0
   2   1  11  241.79    4.93   0
   2   2  14   61.10    3.70   0
   2   3  16   39.23    4.01   0
   2   4  -4    0.75    3.44   0
   2   5  -5   64.53    3.44   0
   3   2   9 1408.51    7.96   0
   3   2  10  231.65    4.22   0
   3   3  13    1.48    3.54   0
   3   4  15  156.80    4.35   0
   3   5  16  179.60    4.37   0
   3   6  17   19.30    4.19   0
   4   3   7  413.91    6.34   0
   4   4  11   -1.22    3.47   0
   4   4  12   97.24    4.96   0
   4   5  13  248.45    4.93   0
   4   6  14   11.05    4.01   0
   4   7  15  153.57    6.15   0
   5   6   9   15.42    3.24   0
   5   6  10    1.31    4.68   0
   5   7  10   62.46    4.34   0
   5   7  11   84.65    4.95   0
   5   8  10  165.37    5.06   0
   5   8  11   10.88    4.92   0
   5   9   9   76.03    4.89   0
   5   9  10   -2.19    4.81   0
 -17  -3  -4   64.19    5.54   0
 -16  -5   7   10.73    5.93   0
 -16  -5   8   24.51    7.12   0
 -16  -3  -4  224.15    6.82   0
 -16   0 -10  181.71    6.37   0
 -15  -5   7  141.93    7.63   0
 -15  -5   8   14.50    6.71   0
 -15  -5   9   16.96    6.89   0
 -15  -5  10  185.53    8.47   0
 -14  -5   7    1.70    6.24   0
 -14  -5   8   49.29    6.69   0
 -14  -5   9   60.68    7.10   0
 -14  -5  10   73.30    6.27   0
 -13  -5   8   33.12    5.56   0
 -13  -5   9   -0.54    5.44   0
 -13   0 -10   11.30    5.14   0
 -12  -3  -4  157.90    5.54   0
 -12   0 -10  326.42    5.76   0
 -12   3 -13  141.79    5.92   0
 -11  -4  16  169.78    5.44   0
 -11   0 -10   -2.16    3.17   0
 -11   1 -11  177.32    5.72   0
 -11   2 -12  116.10    5.24   0
 -11   3 -13    6.90    3.81   0
 -11   5 -14   81.27    4.36   0
 -10  -4  15  149.04    4.88   0
 -10  -2  -6 1029.60    7.99   0
 -10  -1  -8 1021.86    7.22   0
 -10   1 -11  206.64    4.18   0
 -10   2 -12   10.67    3.73   0
 -10   3 -13  159.24    4.46   0
 -10   5 -14   38.59    4.16   0
 -10   6 -14   16.24    4.72   0
  -9  -4  14   27.04    4.19   0
  -9   4 -13   67.99    4.94   0
  -9   6 -14    5.44    4.00   0
  -8  -4  12    6.01    3.93   0
  -8  -4  13  624.11    7.27   0
  -8  -2  -5   23.17    3.20   0
  -8  -1  -7   64.02    4.42   0
  -8   0  -9   -2.60    3.36   0
  -8   3 -12   12.61    4.03   0
  -8   4 -13   38.48    3.76   0
  -7  -4   6  756.59    8.48   0
  -7  -4   7    2.53    3.44   0
  -7  -4   8 1284.24    9.30   0
  -7  -4   9   17.92    3.80   0
  -7  -4  10   44.02    5.59   0
  -7  -3  17    9.54    4.73   0
  -7  -2  20   32.00    4.25   0
  -7   2 -11  173.57    4.11   0
  -7   5 -13  204.38    4.26   0
  -7   6 -13    2.71    5.15   0
  -6  -3  15   25.14    4.05   0
  -6  -2  19    4.22    4.22   0
  -6   1  -9  253.74    4.92   0
  -6   4 -12  279.73    4.24   0
  -6   7 -13  218.92    4.69   0
  -6   8 -13   -2.61    4.17   0
  -5  -3   2    0.42    5.42   0
  -5  -3  13  634.91    5.91   0
  -5  -2  18    4.10    5.35   0
  -5  -1  -5  275.93    5.26   0
  -5  -1  20   -3.27    4.47   0
  -5   0  -7  294.76    4.70   0
  -5   5 -12  366.72    4.54   0
  -5   6 -12  154.55    5.37   0
  -5   9 -12   -3.18    4.20   0
  -4  -3   5   89.94    5.20   0
  -4  -3   6  504.55    6.47   0
  -4  -3   7  388.40    5.57   0
  -4  -3   8   48.62    3.37   0
  -4  -3   9  207.65    4.24   0
  -4  -3  10  522.95    5.36   0
  -4  -2  16   67.16    4.14   0
  -4  -1  19   45.84    3.94   0
  -4   0  -6  403.81    5.55   0
  -4   0  21    2.79    4.24   0
  -4   2  -9   87.47    3.50   0
  -4   3 -10 1604.99    7.66   0
  -4   5 -11  154.46    5.26   0
  -3  -2   1    2.57    5.18   0
  -3  -2  14    5.19    3.85   0
  -3  -1  18   25.47    3.83   0
  -3   0  -5 2187.34   11.75   0
  -3   0  20   -4.27    3.99   0
  -3   2  -8  172.48    4.49   0
  -3   3  -9  637.33    6.19   0
  -3   4 -10 1525.84    7.73   0
  -3   6 -11   20.24    3.26   0
  -3   7 -11  111.29    4.11   0
  -3   8 -11    7.35    3.79   0
  -2  -2   4 3720.17   18.02   0
  -2  -2  10   15.08    3.17   0
  -2  -2  11   65.70    3.33   0
  -2  -1  16  319.10    4.50   0
  -2   0  19    4.27    3.90   0
  -2   1  21   90.82    5.87   0
  -2   2  -7  340.03    5.75   0
  -2   4  -9    3.92    3.22   0
  -2   6 -10   17.35    3.37   0
  -2   7 -10   40.07    4.60   0
  -2   8 -10   36.54    4.72   0
  -2   9 -10  134.29    4.75   0
  -1  -1  14  230.80    5.29   0
  -1   0  17  302.44    4.85   0
  -1   1  19   -8.19    3.60   0
  -1   2  -6 4167.80   14.40   0
  -1   2  21   -0.25    4.20   0
  -1   3  -7   35.79    4.34   0
  -1   4  -8  594.26    5.52   0
  -1   6  -9    3.67    3.25   0
  -1   7  -9  143.09    5.14   0
  -1   8  -9    4.30    5.59   0
  -1   9  -9  148.65    4.54   0
   0  -1   6 2620.28   12.55   0
   0  -1   7  130.23    4.06   0
   0  -1   9   19.32    3.04   0
   0  -1  10 1010.74    7.08   0
   0   0  15    3.78    3.49   0
   0   1  18  114.10    4.77   0
   0   2  19   43.18    3.73   0
   0   3  -6   53.83    3.42   0
   0   6  -8   78.47    3.66   0
   0   7  -8   68.67    4.57   0
   0   8  -8  221.60    5.05   0
   0   9  -8   66.94    4.47   0
   1   0  11    3.66    2.92   0
   1   0  12   -0.02    3.97   0
   1   1  15  104.81    3.63   0
   1   2  18   27.74    4.72   0
   1   3  19   -4.73    4.20   0
   1   4  20   29.97    4.24   0
   1   5  -6   34.85    4.54   0
   1   7  -7  279.45    5.14   0
   1  10  -6  103.57    5.02   0
   1  11  -5  130.26    6.15   0
   2   1  12   -0.78    3.21   0
   2   2  15   -1.36    3.11   0
   2   3  17  154.68    4.42   0
   2   4  18   10.60    3.94   0
   2   5  19   35.00    4.29   0
   2   6  -5   94.73    4.96   0
   2   9  -5   49.68    4.24   0
   3   2   3 2894.58   18.68   0
   3   2  11  773.60    5.96   0
   3   2  12   61.49    4.61   0
   3   3  14  103.47    3.57   0
   3   3  15  371.93    5.71   0
   3   4  16    5.11    3.58   0
   3   5  17   -1.93    3.79   0
   3   6  18   15.83    5.72   0
   3   9  -3  273.54    6.74   0
   3  11  -1  209.98    7.33   0
   4   3   5  271.93    6.39   0
   4   3   6    1.38    3.31   0
   4   3   8  174.34    4.19   0
   4   3   9  315.72    4.72   0
   4   3  10 1645.48    9.02   0
   4   4  13   27.59    3.43   0
   4   5  14   -2.36    3.73   0
   4   6  15   22.59    4.14   0
   4   7  -1   12.61    4.92   0
   4   7  16    3.29    5.32   0
   4   8  -1  137.75    5.92   0
   5   5   6   16.27    3.40   0
   5   5   7  292.41    5.45   0
   5   5   9    9.96    4.56   0
   5   6  11   89.20    4.29   0
   5   7  12  190.21    6.06   0
   5   8  12   -1.15    5.90   0
   5   9  11   10.41    6.19   0
   5  10   7    3.00    6.90   0
   5  10   8    4.74    7.08   0
 -17  -4   0   31.56    7.13   0
 -17  -2  -6  131.53    5.58   0
 -17  -1  -8   -0.65    4.42   0
 -16  -1  -8  274.69    6.55   0
 -16   1 -11   56.30    4.38   0
 -15  -5   6  363.59   10.57   0
 -15  -3  -4  121.42    4.92   0
 -15   0 -10   -2.77    4.23   0
 -15   1 -11   17.25    4.13   0
 -15   2 -12   10.11    4.00   0
 -14  -5   6   28.63    6.53   0
 -14  -5  11   94.41    5.79   0
 -14  -5  12   75.83    6.21   0
 -14  -3  -4   97.42    4.62   0
 -14   1 -11   72.10    4.22   0
 -14   2 -12   -0.03    4.06   0
 -14   3 -13   41.88    4.19   0
 -13  -5   6  211.83    8.38   0
 -13  -5   7  130.35    7.23   0
 -13  -5  10  167.57    5.84   0
 -13  -5  11  147.82    7.11   0
 -13  -3  -4  165.37    4.72   0
 -13   1 -11   70.60    4.12   0
 -13   2 -12   22.22    3.93   0
 -13   3 -13    8.96    3.92   0
 -12  -5   8   98.71    5.65   0
 -12  -5   9    4.24    5.96   0
 -12  -5  10  187.54    6.42   0
 -12  -1  -8  674.17    6.71   0
 -12   1 -11   21.89    3.51   0
 -12   2 -12    6.98    3.75   0
 -11  -2  -6   31.95    3.66   0
 -11  -1  -8   34.12    3.63   0
 -11   4 -13   78.49    4.97   0
 -10  -4   1  803.63   25.12   0
 -10  -4  16   71.63    4.82   0
 -10  -3  -3   24.59    4.53   0
 -10   4 -13    8.20    3.67   0
  -9  -4  15   44.98    4.59   0
  -9   0  -9  490.00    5.31   0
  -9   1 -10  335.67    6.00   0
  -9   3 -12   63.57    4.04   0
  -9   5 -13  245.97    5.26   0
  -8  -4   3    3.05    4.29   0
  -8  -4  14   -3.58    3.92   0
  -8  -3  19  124.08    5.65   0
  -8   2 -11   23.31    3.28   0
  -8   5 -13  172.71    4.33   0
  -8   6 -13  126.81    4.50   0
  -8   7 -13  245.69    6.46   0
  -7  -4   5  332.55    6.89   0
  -7  -4  11   89.92    4.21   0
  -7  -4  12  271.78    5.99   0
  -7  -3  18   23.80    5.28   0
  -7  -2  -4 1037.18    9.07   0
  -7   0  -8    3.28    2.85   0
  -7   4 -12   18.57    3.42   0
  -7   7 -13   61.81    4.13   0
  -7   8 -13   -4.13    4.06   0
  -6  -3  16    1.97    3.68   0
  -6  -2  -3   41.96    4.81   0
  -6  -2  20   11.59    5.88   0
  -6   2 -10   96.04    3.60   0
  -6   3 -11   98.15    3.50   0
  -6   5 -12   17.23    3.94   0
  -6   6 -12    1.97    4.86   0
  -5  -3  14  645.14    5.83   0
  -5  -3  15   56.18    5.30   0
  -5  -2  -2    4.84    4.72   0
  -5  -2  19  344.17    6.27   0
  -5  -1  21  140.87    4.74   0
  -5   1  -8    8.82    3.80   0
  -5   4 -11    6.46    3.43   0
  -5   7 -12  192.60    4.44   0
  -5   8 -12    6.26    4.19   0
  -4  -3  11  503.34    5.68   0
  -4  -3  12  343.45    5.05   0
  -4  -2  17   46.19    3.92   0
  -4  -1  20   87.12    4.22   0
  -4   6 -11  756.57    5.99   0
  -4   7 -11  120.97    5.36   0
  -4   8 -11   81.70    5.53   0
  -4   9 -11  182.45    4.89   0
  -3  -2  15  129.02    3.87   0
  -3  -1  19   -1.42    3.65   0
  -3   0  21  133.87    4.61   0
  -3   5 -10    7.40    3.32   0
  -3   9 -10   16.30    5.83   0
  -3  10 -10  111.55    4.67   0
  -2  -2  12 1446.95    7.59   0
  -2  -2  13  275.99    5.43   0
  -2  -1  17   36.65    4.08   0
  -2   0  20   69.00    5.87   0
  -2   3  -8  332.89    4.39   0
  -2   5  -9  521.14    6.40   0
  -2  10  -9   59.84    4.64   0
  -1  -1  15   74.36    3.55   0
  -1   0  -2    0.79    4.21   0
  -1   1  -4  153.81    6.07   0
  -1   1  20   42.39    4.33   0
  -1  10  -8   28.93    4.24   0
   0  -1   5  577.80    6.65   0
   0  -1  11  678.50    5.60   0
   0  -1  12    7.53    4.27   0
   0   1  19   17.59    4.79   0
   0   2  20   56.82    4.28   0
   0   5  -7  788.70    7.04   0
   0  10  -7    8.46    4.35   0
   0  11  -6   57.42    5.74   0
   1   0   3   56.09    4.49   0
   1   0  13 1036.93    6.60   0
   1   1  16   13.51    3.37   0
   1   2  19  189.99    5.28   0
   1   3  -4 4812.80   18.57   0
   1   3  20    3.62    4.10   0
   1   4  -5    9.20    4.84   0
   1   9  -6  132.02    5.30   0
   2   1  13  173.88    4.20   0
   2   1  14 1260.81    7.73   0
   2   2  16  665.63    5.73   0
   2   3  18  157.57    4.42   0
   2   4  19    9.41    4.15   0
   2   7  -5  103.91    4.22   0
   2   8  -5  918.65    7.91   0
   2  10  -4  476.97    7.10   0
   2  11  -3    7.03    4.51   0
   3   2  13   97.20    3.73   0
   3   3  16  561.63    6.63   0
   3   4  17   21.32    4.07   0
   3   5  18    0.73    4.07   0
   3   6  -3  103.56    4.26   0
   3   7  -3  300.88    6.84   0
   3   8  -3  196.36    6.15   0
   3  10  -2   99.81    5.30   0
   4   3   4  352.65    7.49   0
   4   3  11  309.91    4.71   0
   4   3  12   95.44    4.98   0
   4   4  14   18.22    3.79   0
   4   5  15  286.88    5.14   0
   4   6  16   43.73    4.24   0
   4  10   1   38.29    7.01   0
   5   5   5   34.85    3.67   0
   5   5  10   11.59    3.52   0
   5   5  11  957.45    7.86   0
   5   6   3    1.88    5.43   0
   5   6  12  153.78    4.63   0
   5   6  13    4.29    4.59   0
   5   7  13   29.01    4.41   0
   5   8  13   70.73    6.15   0
   5   9  12   -2.90    6.04   0
   5  10   6  176.12    9.72   0
   5  10   9  327.43    8.86   0
 -18  -3  -3   60.52    5.07   0
 -17   0  -9  146.83    4.98   0
 -16  -2  -6  171.37    5.21   0
 -15  -2  -6    6.08    3.94   0
 -15  -1  -8   19.55    4.09   0
 -14  -2  -6  695.33    7.60   0
 -14  -1  -8  310.23    5.26   0
 -13  -5  12    3.10    4.86   0
 -13  -5  13   25.90    7.55   0
 -13  -2  -6    3.20    3.73   0
 -13  -1  -8   35.74    3.98   0
 -13   4 -13   21.89    4.22   0
 -12  -5   7   19.64    5.79   0
 -12  -5  11  151.16    5.77   0
 -12  -5  12  102.14    7.21   0
 -12  -4   0   44.73    6.30   0
 -12  -2  -6  796.31    6.82   0
 -12   3 -12   96.86    5.35   0
 -12   4 -13  101.08    4.67   0
 -12   5 -13  117.39    6.01   0
 -11  -5   8   -0.16    5.33   0
 -11  -5   9  415.16    7.93   0
 -11  -5  10  372.12    7.46   0
 -11   0  -9  168.96    4.00   0
 -11   3 -12   62.49    4.01   0
 -11   5 -13   87.75    4.47   0
 -10  -4  17   11.85    4.56   0
 -10   0  -9   -0.65    3.54   0
 -10   1 -10   92.75    3.60   0
 -10   2 -11  152.02    4.05   0
 -10   3 -12   76.53    3.92   0
 -10   5 -13   81.15    4.56   0
 -10   6 -13   13.93    5.07   0
  -9  -4  16  146.42    5.12   0
  -9  -2  -5  175.53    4.23   0
  -9  -1  -7  169.97    3.81   0
  -9   2 -11    4.67    3.15   0
  -9   4 -12  175.42    5.41   0
  -9   6 -13    7.55    4.03   0
  -9   7 -13    7.27    4.34   0
  -8  -4  15  211.56    4.93   0
  -8   0  -8    3.92    3.81   0
  -8   4 -12  156.43    4.15   0
  -7  -4  13    3.57    3.91   0
  -7  -4  14   -0.49    5.34   0
  -7  -3  19    0.80    5.35   0
  -7  -1  -6  161.28    3.94   0
  -7   1  -9   94.18    3.66   0
  -7   2 -10  328.08    4.49   0
  -7   3 -11   56.54    3.39   0
  -7   5 -12  188.71    4.65   0
  -7   6 -12   96.32    5.58   0
  -6  -4   8   45.13    4.74   0
  -6  -4   9   18.45    3.78   0
  -6  -4  10  330.20    6.30   0
  -6  -4  11  158.78    5.80   0
  -6  -3  17    5.79    4.00   0
  -6   0  -7    3.52    3.04   0
  -6   4 -11    6.35    3.48   0
  -6   7 -12   17.20    3.75   0
  -6   8 -12   45.25    4.47   0
  -5  -3  16   -5.54    4.15   0
  -5  -2  20    4.11    5.23   0
  -5   2  -9  901.34    5.98   0
  -5   5 -11  987.26    6.35   0
  -5   9 -11   19.92    4.45   0
  -4  -3   4   13.36    3.47   0
  -4  -3  13   40.19    3.94   0
  -4  -3  14   34.10    4.78   0
  -4  -2  18  211.32    4.60   0
  -4  -1  21  103.37    4.63   0
  -4   1  -7  206.98    4.18   0
  -4   3  -9  359.99    5.19   0
  -4   4 -10   -5.56    3.31   0
  -3  -2  16  464.58    5.27   0
  -3  -2  17   89.23    5.30   0
  -3  -1  20    7.50    5.74   0
  -3   1  -6 1018.72    8.23   0
  -3   4  -9   61.10    4.04   0
  -3   6 -10   44.57    3.53   0
  -3   7 -10  183.94    4.60   0
  -3   8 -10  220.10    4.93   0
  -2  -2   3  150.24    5.72   0
  -2  -2  14  145.23    4.55   0
  -2  -1  18   16.95    3.89   0
  -2   0  21   -2.09    5.62   0
  -2   1  -5 2701.75   12.95   0
  -2   6  -9  432.94    6.51   0
  -2   8  -9  132.84    5.89   0
  -2   9  -9  238.61    5.19   0
  -1  -2   8  608.84    6.77   0
  -1  -2   9 1088.24    7.81   0
  -1  -2  10   48.55    3.99   0
  -1  -1  16   98.91    3.63   0
  -1   0  19   -1.31    3.88   0
  -1   1  21  185.40    4.73   0
  -1   5  -8  663.72    5.59   0
  -1   9  -8   17.70    4.18   0
   0  -1   4  616.22    7.56   0
   0  -1  13  641.30    5.64   0
   0   0  17   -4.58    3.63   0
   0   1  20  130.16    5.45   0
   0   2  -4 4823.24   18.00   0
   0   2  21   20.21    4.28   0
   0   4  -6    6.29    4.54   0
   0   6  -7  744.24    7.10   0
   0   9  -7    4.04    3.94   0
   1   0  14   -3.27    3.27   0
   1   0  15  895.10    6.80   0
   1   1  17   97.33    4.00   0
   1   1  18    0.28    4.64   0
   1   6  -6  812.11    6.71   0
   1   7  -6   97.21    4.85   0
   1   8  -6   88.70    4.07   0
   1  10  -5    0.56    5.22   0
   1  11  -4   19.25    6.49   0
   2   1  15   42.06    3.71   0
   2   2  17   20.62    3.70   0
   2   3  -2  208.29    6.78   0
   2   3  19   36.74    4.28   0
   2   4  20   50.71    4.37   0
   2   5  -4  245.81    4.98   0
   2   9  -4   32.53    5.50   0
   3   1   8  183.56    5.39   0
   3   1   9  271.52    5.23   0
   3   2  14  382.08    4.78   0
   3   2  15   21.54    4.17   0
   3   3  17  224.13    6.01   0
   3   4  18  215.93    5.07   0
   3   5  19   56.16    4.56   0
   4   3  13   47.91    3.69   0
   4   4  15  564.36    5.87   0
   4   5  16    2.45    3.88   0
   4   5  17  112.68    5.58   0
   4   6  17   30.28    4.21   0
   4   9   0    4.77    4.91   0
   4  11   3   93.79   10.03   0
   5   4   7  669.34    7.49   0
   5   4   8  279.88    5.69   0
   5   4   9   63.53    4.98   0
   5   4  10  699.77    7.14   0
   5   5   4  500.08    9.03   0
   5   5  12  360.71    5.24   0
   5   5  13  426.19    6.78   0
   5   6  14  322.24    6.42   0
   5   7  14    3.97    4.09   0
   5   8  14   35.78    6.01   0
 -18  -2  -5   20.49    4.30   0
 -17  -3  -3    1.61    4.06   0
 -17  -1  -7   27.90    5.95   0
 -16  -4   0    9.41    5.37   0
 -16  -3  -3   74.64    5.96   0
 -16   0  -9   -2.20    4.14   0
 -16   1 -10   -7.33    4.36   0
 -15  -5   5  129.34    9.70   0
 -15   0  -9  179.61    4.81   0
 -15   1 -10   69.68    5.17   0
 -15   2 -11  229.29    5.07   0
 -14  -5   5  304.13   11.05   0
 -14   0  -9   -4.48    3.91   0
 -14   1 -10   24.68    4.83   0
 -14   2 -11    9.77    4.28   0
 -14   3 -12  128.65    4.57   0
 -13  -4   0  653.23   11.86   0
 -13   0  -9  255.09    4.71   0
 -13   1 -10  196.62    5.05   0
 -13   2 -11   77.34    3.99   0
 -13   3 -12   -1.29    3.95   0
 -12  -5   6   28.24    5.89   0
 -12  -5  13   95.84    5.39   0
 -12  -5  14   30.58    6.90   0
 -12   0  -9   -0.82    3.68   0
 -12   1 -10   48.70    3.78   0
 -12   2 -11  161.40    4.41   0
 -11  -5  11  176.66    5.62   0
 -11  -5  12    6.04    4.78   0
 -11  -5  13   33.79    5.93   0
 -11  -3  -3   14.18    3.42   0
 -11   1 -10  260.29    4.27   0
 -11   2 -11  278.02    4.68   0
 -11   4 -12  248.14    5.88   0
 -11   6 -13    3.71    3.98   0
 -10  -5   9   13.96    5.34   0
 -10  -5  10  279.42    6.76   0
 -10  -5  11  368.39    6.97   0
 -10  -2  -5   -2.40    3.43   0
 -10  -1  -7    7.04    3.49   0
 -10   4 -12   88.43    4.18   0
  -9  -4  17   74.51    4.87   0
  -9  -4  18   13.91    5.45   0
  -9  -3  -2  743.12    9.65   0
  -9   0  -8    1.22    4.24   0
  -9   3 -11   39.44    4.17   0
  -9   5 -12  152.27    5.61   0
  -8  -4  16  136.04    4.87   0
  -8  -4  17    6.62    5.29   0
  -8  -2  -4   53.13    4.51   0
  -8  -1  -6  592.92    6.70   0
  -8   1  -9   44.15    3.57   0
  -8   2 -10  112.66    3.64   0
  -8   3 -11    4.47    3.23   0
  -8   5 -12    7.34    3.66   0
  -8   6 -12   -6.58    3.79   0
  -8   7 -12   -3.36    5.52   0
  -8   8 -12   11.79    5.10   0
  -7  -4   4   91.91    5.29   0
  -7  -4  15   85.63    4.53   0
  -7   4 -11    6.68    3.32   0
  -7   7 -12  189.80    4.68   0
  -7   8 -12   -4.89    4.16   0
  -6  -4   6  118.63    5.32   0
  -6  -4   7  465.34    6.19   0
  -6  -4  12  311.21    5.11   0
  -6  -4  13  757.11    7.52   0
  -6  -3  18   55.11    4.40   0
  -6  -3  19  157.58    5.84   0
  -6  -1  -5  832.49    7.42   0
  -6   1  -8  185.78    3.86   0
  -6   2  -9   64.43    4.36   0
  -6   3 -10  172.64    3.97   0
  -6   5 -11   28.68    3.27   0
  -6   9 -11   37.92    4.36   0
  -5  -3  17   47.76    4.22   0
  -5   0  -6    2.02    3.39   0
  -5   4 -10  716.74    5.71   0
  -5   6 -11   92.54    4.10   0
  -5   7 -11   85.59    4.14   0
  -5   8 -11    6.76    3.89   0
  -4  -3  15   37.27    3.86   0
  -4  -2  19   12.19    3.98   0
  -4   2  -8  620.43    5.29   0
  -4   5 -10  212.79    4.47   0
  -4   6 -10   50.07    4.79   0
  -4   8 -10    7.54    5.28   0
  -4   9 -10  100.93    4.64   0
  -3  -3   7   73.71    3.93   0
  -3  -3   8   29.80    3.43   0
  -3  -3   9   98.91    3.85   0
  -3  -3  10   61.91    3.42   0
  -3  -3  11   96.84    3.59   0
  -3  -3  12   56.15    3.84   0
  -3  -2  18    7.43    5.47   0
  -3  -1  21   86.96    5.92   0
  -3   2  -7  143.18    3.75   0
  -3   3  -8  587.84    5.15   0
  -3  10  -9  257.25    5.43   0
  -2  -2  15    0.46    3.20   0
  -2  -2  16  217.00    5.61   0
  -2  -1  19  148.75    4.24   0
  -2   3  -7  326.30    5.55   0
  -2   4  -8  195.02    4.00   0
  -2   7  -9   76.15    3.73   0
  -2  10  -8   30.57    4.21   0
  -1  -2   6 1524.77   10.34   0
  -1  -2   7  184.45    4.40   0
  -1  -2  11 1114.43    6.82   0
  -1  -2  12  222.27    4.16   0
  -1  -2  13   78.37    4.59   0
  -1  -1   1 4744.99   37.01   0
  -1  -1  17  119.69    4.25   0
  -1   0  20    0.88    4.16   0
  -1   2  -5    2.93    4.84   0
  -1   4  -7 1017.47    6.86   0
  -1   6  -8  249.61    4.44   0
  -1   7  -8  157.90    4.32   0
  -1   8  -8   29.05    4.05   0
  -1  10  -7   -2.62    4.47   0
   0  -1  14  599.96    5.51   0
   0  -1  15  253.39    4.31   0
   0   0  18   76.03    3.89   0
   0   3  -5   10.31    3.54   0
   0   7  -7 1214.30    8.02   0
   0   8  -7    7.92    3.52   0
   0  10  -6   51.70    4.68   0
   0  11  -5   53.18    6.43   0
   1   0  16    6.13    3.29   0
   1   1  19  110.01    5.39   0
   1   2  20   -1.89    3.98   0
   2   0   7    4.09    3.53   0
   2   0   8 4230.56   13.83   0
   2   0   9    3.86    2.95   0
   2   0  10   30.22    2.92   0
   2   0  11   -5.73    2.92   0
   2   0  12 1835.89    8.64   0
   2   1   2 1059.87   13.43   0
   2   1  16  142.95    3.82   0
   2   2  18  112.03    4.16   0
   2   3  20   -5.66    4.07   0
   2   4  -3 2515.95   14.29   0
   2   6  -4   12.95    4.53   0
   2   8  -4  107.11    5.55   0
   2  10  -3   14.77    5.77   0
   2  11  -2   36.19    6.32   0
   3   1   6 1049.83    8.85   0
   3   1  10   81.63    3.59   0
   3   1  11  752.67    5.85   0
   3   1  12  295.58    4.45   0
   3   2  16   29.65    5.36   0
   3   3  18   86.11    5.40   0
   3   4  -1    4.33    4.85   0
   3   4  19  108.23    4.49   0
   3   5  -2  283.21    5.94   0
   3   9  -2   81.64    5.47   0
   3  11   0  299.36    8.13   0
   4   2   8  617.87    6.87   0
   4   2   9   88.93    3.71   0
   4   2  10    4.27    2.99   0
   4   2  11   81.44    4.55   0
   4   3  14   -0.38    3.34   0
   4   3  15    0.60    5.35   0
   4   4  16   15.27    3.85   0
   4   5  18    0.82    5.06   0
   5   4   6    0.74    4.48   0
   5   4  11   13.38    3.62   0
   5   4  12  222.87    5.49   0
   5   5  14   77.26    4.01   0
   5   6  15   11.07    3.93   0
   5   7  15   76.74    4.66   0
 -17  -2  -5   67.30    4.45   0
 -17   0  -8    1.91    5.94   0
 -16  -2  -5    7.45    5.32   0
 -16  -1  -7  103.10    4.57   0
 -15  -4   0  184.20    7.12   0
 -15  -3  -3   14.97    4.57   0
 -15  -1  -7   24.26    4.63   0
 -14  -4   0   77.94    6.46   0
 -14  -3  -3  116.24    5.88   0
 -14  -1  -7    3.47    5.03   0
 -14   4 -12    6.52    4.07   0
 -13  -5   5   79.96    6.84   0
 -13  -3  -3   19.14    4.83   0
 -13  -1  -7   18.62    4.63   0
 -13   4 -12  382.65    5.43   0
 -12  -3  -3   47.72    3.92   0
 -12  -1  -7   36.00    3.53   0
 -12   4 -12   13.47    4.33   0
 -12   5 -12    4.64    5.88   0
 -11  -5   6  290.40    7.40   0
 -11  -5  14   25.29    4.67   0
 -11  -5  15    5.77    5.87   0
 -11  -2  -5  637.14    6.53   0
 -11  -1  -7  222.87    4.78   0
 -11   3 -11   94.89    5.00   0
 -11   5 -12  127.79    4.36   0
 -10  -5   8  106.15    4.81   0
 -10  -5  12   48.53    4.62   0
 -10  -5  13   38.50    6.33   0
 -10   0  -8  197.48    4.90   0
 -10   3 -11   15.36    3.77   0
 -10   5 -12   93.89    4.06   0
 -10   6 -12   27.74    4.81   0
 -10   7 -12   -2.29    5.73   0
  -9   1  -9   18.73    3.27   0
  -9   2 -10   36.92    3.29   0
  -9   6 -12   20.72    4.27   0
  -9   7 -12   45.82    4.18   0
  -8  -4  18   49.61    6.37   0
  -8   4 -11   -4.58    2.97   0
  -7  -4  16  137.13    4.85   0
  -7  -4  17  144.21    5.86   0
  -7   0  -7  451.47    5.09   0
  -7   3 -10   44.03    3.38   0
  -7   5 -11  433.90    5.03   0
  -6  -4  14   93.06    4.44   0
  -6  -3  20   99.70    5.59   0
  -6   4 -10  242.46    5.23   0
  -6   6 -11  892.86    6.56   0
  -6   7 -11   74.01    4.15   0
  -6   8 -11   74.79    4.50   0
  -5  -4   9   55.02    4.78   0
  -5  -4  10  730.18    7.42   0
  -5  -4  11  418.09    6.59   0
  -5  -3  18   97.29    4.37   0
  -5  -1  -4   98.54    4.22   0
  -5   1  -7  575.88    6.27   0
  -5   3  -9  350.42    4.49   0
  -5   5 -10   19.88    3.39   0
  -5   9 -10   -5.64    4.13   0
  -4  -3  16   50.14    4.18   0
  -4  -3  17  143.18    5.90   0
  -4  -2  20   13.66    4.35   0
  -4  -1  -3 1788.54   13.39   0
  -4   0  -5   -1.04    3.23   0
  -4   4  -9  275.69    4.32   0
  -4   7 -10   26.62    3.97   0
  -4  10  -9   17.94    4.54   0
  -3  -3   6 1472.96   10.08   0
  -3  -3  13  307.04    4.75   0
  -3  -3  14  514.10    5.60   0
  -3  -2  19  538.80    5.63   0
  -3  -1  -2 1363.53   13.95   0
  -3   0  -4    5.97    3.33   0
  -3   5  -9  191.87    4.01   0
  -3   6  -9    1.06    4.54   0
  -3   7  -9   10.42    4.28   0
  -3   8  -9   13.85    3.58   0
  -3   9  -9  177.88    4.73   0
  -2  -2  17   95.63    4.16   0
  -2   0  -3    1.39    3.44   0
  -2   2  -6  232.14    4.69   0
  -2   5  -8  704.65    5.88   0
  -2   9  -8   81.40    4.34   0
  -1  -2  14  485.60    5.14   0
  -1  -1  18   -4.32    3.64   0
  -1   0  21  116.52    4.51   0
  -1   3  -6    8.11    3.14   0
  -1   5  -7  679.93    6.51   0
  -1   9  -7   57.50    5.03   0
  -1  11  -6   12.65    4.53   0
   0  -1  16  631.92    5.43   0
   0   0  19    4.73    3.78   0
   0   1  21   11.09    4.32   0
   0   5  -6  208.22    5.31   0
   0   9  -6    2.57    4.67   0
   1  -1   7   -4.56    4.60   0
   1  -1   8 2266.25   10.39   0
   1  -1   9  128.06    3.73   0
   1  -1  10  135.85    3.51   0
   1  -1  11  497.46    5.29   0
   1  -1  12  209.57    4.00   0
   1   0  17   49.42    4.09   0
   1   1  20   82.32    5.79   0
   1   2  21   12.96    4.18   0
   1   5  -5    3.90    3.04   0
   1   9  -5  639.80    6.76   0
   2   0   6  250.86    5.04   0
   2   0  14   86.45    4.90   0
   2   1  17    3.13    3.96   0
   2   2  19   63.86    4.33   0
   2   7  -4    0.98    3.71   0
   3   1  13  178.44    4.16   0
   3   1  14  147.76    4.16   0
   3   2  17  151.30    4.09   0
   3   3  19   -4.48    4.15   0
   3  10  -1    4.83    4.07   0
   4   2   6   75.38    5.39   0
   4   2   7    4.43    3.34   0
   4   2  12   64.77    3.65   0
   4   2  13    6.57    3.31   0
   4   3   3  774.56   11.45   0
   4   3  16   -0.68    3.71   0
   4   4  17  154.15    4.55   0
   4   4  18   43.09    5.02   0
   4   6   0   -0.20    5.29   0
   4   8   0   37.72    5.39   0
   5   4   5 2320.90   14.85   0
   5   4  13   15.35    3.56   0
   5   4  14   92.94    5.49   0
   5   5  15   -0.69    3.92   0
   5   6  16    8.01    4.20   0
   5   7  16   53.80    4.51   0
   6   7   9  333.99    7.21   0
   6   7  10   63.40    5.46   0
   6   7  11   74.42    5.24   0
 -18  -3  -2   48.35    4.72   0
 -18  -1  -6   55.84    4.48   0
 -17   1  -9  152.71    4.84   0
 -16   0  -8   30.93    4.28   0
 -16   1  -9   50.41    4.38   0
 -16   2 -10   43.46    4.31   0
 -15  -2  -5  216.88    5.06   0
 -15   0  -8    7.21    3.96   0
 -15   1  -9   50.25    5.41   0
 -15   2 -10    8.78    3.92   0
 -15   3 -11   42.01    4.37   0
 -14  -2  -5   10.04    3.85   0
 -14   0  -8   71.29    5.06   0
 -14   2 -10   66.72    5.17   0
 -14   3 -11   51.85    4.15   0
 -13  -2  -5  331.95    5.46   0
 -13   0  -8   -6.95    5.23   0
 -13   2 -10   58.75    5.34   0
 -13   3 -11   53.21    4.15   0
 -13   5 -12   20.84    4.02   0
 -12  -5   5  238.26    8.77   0
 -12  -2  -5   90.98    3.93   0
 -12   0  -8   41.25    3.60   0
 -12   1  -9   59.87    5.05   0
 -12   2 -10   91.88    4.79   0
 -12   3 -11    0.27    3.65   0
 -12   6 -12   -5.75    4.01   0
 -11   0  -8    0.69    3.36   0
 -11   1  -9  225.34    4.16   0
 -11   2 -10  406.47    4.96   0
 -11   6 -12   -2.21    4.18   0
 -10  -5   7  485.64    7.66   0
 -10  -5  14    8.04    4.88   0
 -10  -5  15   32.56    6.66   0
 -10   1  -9   20.12    3.64   0
 -10   4 -11    8.63    3.71   0
  -9  -5   8  153.70    5.62   0
  -9  -5   9  321.32    6.02   0
  -9  -5  10  103.29    5.01   0
  -9  -5  11  960.07    8.48   0
  -9  -5  12    5.84    4.33   0
  -9  -5  13   78.57    4.90   0
  -9  -5  14   42.99    5.65   0
  -9  -2  -4 1736.09   10.87   0
  -9  -1  -6    4.43    2.79   0
  -9   4 -11    4.54    3.56   0
  -8   0  -7    2.27    3.70   0
  -8   3 -10   70.26    3.66   0
  -8   5 -11   -0.58    3.60   0
  -8   6 -11  780.06    7.02   0
  -8   7 -11   12.33    5.45   0
  -8   8 -11  148.69    5.39   0
  -7  -4  18   64.51    6.37   0
  -7  -2  -3   32.53    4.51   0
  -7  -1  -5    4.19    4.36   0
  -7   1  -8  212.18    3.91   0
  -7   2  -9 1004.74    6.24   0
  -7   4 -10  452.25    5.81   0
  -7   6 -11  157.29    3.97   0
  -7   7 -11   40.60    3.74   0
  -7   8 -11   34.13    4.05   0
  -6  -4   5 1896.17   12.97   0
  -6  -4  16   86.23    4.40   0
  -6   0  -6   35.68    4.48   0
  -6   5 -10   75.81    4.68   0
  -6   9 -10   57.54    4.37   0
  -5  -4   7  495.25    6.74   0
  -5  -4   8  586.44    6.37   0
  -5  -4  12  531.56    5.90   0
  -5  -4  13   -9.96    3.77   0
  -5  -4  14   15.18    5.28   0
  -5  -3  19   14.47    4.22   0
  -5   2  -8   18.95    2.79   0
  -5   6 -10    3.84    3.19   0
  -5   7 -10   72.80    3.79   0
  -5   8 -10  176.43    4.24   0
  -5  10  -9  366.27    6.39   0
  -4  -3   3    6.12    3.72   0
  -4  -3  18  280.53    4.91   0
  -4  -2  21    9.21    4.37   0
  -4   1  -6 4703.40   15.06   0
  -4   3  -8  195.32    3.90   0
  -4   5  -9  113.20    4.68   0
  -4   9  -9  398.08    5.61   0
  -3  -3   5 4531.34   18.23   0
  -3  -3  15   -3.99    3.38   0
  -3  -3  16   72.75    4.27   0
  -3  -2  20   -3.72    4.34   0
  -3   4  -8  718.20    5.69   0
  -3  10  -8   27.40    4.53   0
  -2  -3   9 1141.48    7.99   0
  -2  -3  10 1168.18    7.21   0
  -2  -3  11  426.61    5.17   0
  -2  -3  12  448.51    6.19   0
  -2  -2  18   69.52    4.34   0
  -2  -1  21   71.98    4.55   0
  -2   6  -8  282.12    4.52   0
  -2   7  -8  402.51    5.02   0
  -2   8  -8    8.63    3.79   0
  -2  10  -7   15.73    4.40   0
  -1  -2   5  653.56    7.45   0
  -1  -2  15   32.71    3.47   0
  -1  -2  16  265.85    4.32   0
  -1  -1  20   29.14    5.95   0
  -1   6  -7  125.22    4.78   0
  -1   7  -7  323.89    6.27   0
  -1   8  -7  247.31    4.79   0
  -1  10  -6  206.16    6.55   0
   0  -2  10   -0.85    4.01   0
   0  -2  11   40.15    4.55   0
   0  -1   3 2767.47   16.68   0
   0  -1  17   59.14    4.21   0
   0  -1  18  132.13    5.51   0
   0   0  20  192.72    4.85   0
   0   1  -2 1909.21   15.84   0
   0   6  -6    6.42    3.94   0
   0   7  -6  381.35    6.20   0
   0   8  -6  137.06    4.28   0
   0  10  -5    8.02    5.08   0
   1  -1   6   24.94    3.66   0
   1  -1  13  155.21    4.08   0
   1  -1  14   46.07    3.52   0
   1  -1  15  127.58    4.58   0
   1   0   2    2.24    4.30   0
   1   0  18    2.13    3.59   0
   1   1  21  117.77    5.87   0
   1   2  -2   11.11    3.53   0
   1   4  -4  135.93    5.16   0
   1   6  -5   24.67    3.17   0
   1   7  -5  247.82    4.77   0
   1   8  -5  320.94    4.95   0
   1  10  -4   -3.25    4.46   0
   1  11  -3    6.46    4.44   0
   2   0   5   -0.80    2.87   0
   2   0  15    0.61    3.32   0
   2   0  16  188.81    4.55   0
   2   1  18  202.80    4.55   0
   2   1  19   55.80    4.64   0
   2   2  20   15.31    4.06   0
   2   2  21   13.88    5.05   0
   2   9  -3  301.75    6.95   0
   3   1   5  817.34    8.21   0
   3   1  15  145.07    3.85   0
   3   1  16   57.96    5.06   0
   3   2   2    1.83    3.44   0
   3   2  18  146.56    4.38   0
   3   3  20   -1.29    4.08   0
   3   6  -2  411.62    7.31   0
   3   7  -2  201.04    6.28   0
   3   8  -2    6.29    3.65   0
   4   2  14  214.24    4.18   0
   4   2  15   -1.69    4.48   0
   4   3  17   58.70    3.94   0
   4   4  19  -14.77    5.88   0
   4   7   0  123.82    6.84   0
   5   3   8  957.47    7.47   0
   5   3   9  339.70    4.79   0
   5   3  10   85.32    3.75   0
   5   3  11   82.24    3.98   0
   5   3  12  383.58    5.30   0
   5   3  13   -3.77    4.33   0
   5   4  15   35.17    3.72   0
   5   5  16  169.16    4.94   0
   5   5  17    3.48    4.77   0
   5   6  17   -1.76    4.28   0
   6   6   8    2.69    4.70   0
   6   6   9    9.12    3.71   0
   6   6  10   20.40    3.92   0
   6   6  11  847.55    7.84   0
   6   6  12    2.93    5.15   0
   6   7   7   70.33    5.06   0
   6   7   8  123.94    5.06   0
   6   7  12    6.95    4.27   0
   6   7  13  224.64    6.54   0
   6   8   8   -1.17    4.91   0
   6   8   9  186.45    6.87   0
   6   8  10   55.82    4.59   0
   6   8  11   74.10    4.91   0
   6   8  12   55.64    5.98   0
 -18  -2  -4   44.67    4.71   0
 -17  -4   1   57.50    6.58   0
 -17  -3  -2   28.09    5.13   0
 -17  -2  -4   46.23    5.76   0
 -17  -1  -6   82.71    4.44   0
 -16  -1  -6   49.87    5.70   0
 -14   1  -9   61.13    4.00   0
 -14   4 -11   25.09    3.97   0
 -13   1  -9   23.47    3.72   0
 -13   4 -11   25.73    4.02   0
 -12   4 -11   65.16    3.92   0
 -11   4 -11    4.49    3.70   0
 -11   5 -11  285.24    5.36   0
 -10  -5   6  358.98    7.91   0
 -10  -5  16    6.41    4.93   0
 -10  -3  -2  353.77    6.38   0
 -10  -1  -6  744.50    6.40   0
 -10   3 -10   68.87    4.20   0
 -10   5 -11    3.63    3.75   0
 -10   6 -11  738.48    7.28   0
 -10   7 -11   20.49    5.92   0
  -9  -5   7    9.24    4.84   0
  -9  -5  15    1.08    4.76   0
  -9  -5  16    3.97    5.70   0
  -9   0  -7    2.61    4.04   0
  -9   2  -9  519.26    6.05   0
  -9   3 -10    0.21    3.32   0
  -9   6 -11    1.82    3.47   0
  -9   7 -11  122.69    4.70   0
  -9   8 -11    3.78    4.23   0
  -8  -5   9   52.73    5.07   0
  -8  -5  10  128.19    4.67   0
  -8  -5  11  458.64    6.38   0
  -8  -5  12   11.65    4.32   0
  -8  -5  13   30.30    5.56   0
  -8  -3  -1  825.44   11.53   0
  -8   1  -8  186.15    3.95   0
  -8   2  -9  281.03    4.38   0
  -8   4 -10   87.68    4.77   0
  -7  -4  19    2.11    4.48   0
  -7   5 -10  318.41    5.20   0
  -7   9 -10   -8.91    4.25   0
  -6  -4  17   47.75    4.30   0
  -6  -4  18   59.59    6.02   0
  -6   1  -7  293.76    4.14   0
  -6   2  -8 1355.24    7.06   0
  -6   6 -10   24.12    3.64   0
  -6   7 -10   65.10    4.00   0
  -6   8 -10   49.42    3.97   0
  -5  -4  15  145.44    4.77   0
  -5  -4  16   34.24    5.46   0
  -5  -3  20   45.92    4.60   0
  -5   4  -9   67.18    3.66   0
  -5   9  -9   81.69    5.63   0
  -4  -4  10  405.53    6.37   0
  -4  -4  11  602.06    6.94   0
  -4  -4  12  131.67    5.75   0
  -4  -3  19  198.35    4.96   0
  -4   2  -7    4.02    2.93   0
  -4   6  -9   23.61    3.36   0
  -4   7  -9   29.36    3.78   0
  -4   8  -9  138.91    4.18   0
  -4  10  -8  119.23    4.86   0
  -3  -3  17  198.23    4.73   0
  -3  -2  21   53.04    4.41   0
  -3   1  -5  858.73    8.15   0
  -3   3  -7  513.85    5.16   0
  -3   5  -8  837.99    6.13   0
  -3   9  -8  165.04    4.48   0
  -2  -3   8    7.60    3.16   0
  -2  -3  13  229.05    4.41   0
  -2  -3  14   49.34    3.70   0
  -2  -3  15    0.82    4.77   0
  -2  -2  19   68.72    4.21   0
  -2  -2  20   13.88    5.11   0
  -2   4  -7  248.37    4.23   0
  -2   9  -7   10.87    5.36   0
  -2  11  -6   60.42    4.55   0
  -1  -2  18   52.92    5.17   0
  -1  -1  21  165.13    4.76   0
  -1   4  -6  666.67    6.11   0
  -1  11  -5   99.08    5.29   0
   0  -2   8  381.37    5.12   0
   0  -2   9  268.84    4.35   0
   0  -2  12  422.26    4.91   0
   0  -2  13    5.66    3.44   0
   0  -2  14    5.00    3.31   0
   0  -1  19   31.76    3.94   0
   0   0  21    0.51    4.22   0
   0   4  -5 2698.86   11.94   0
   0  11  -4    6.69    4.56   0
   1  -1  16   17.98    3.41   0
   1   0  19   19.47    3.77   0
   1   0  20    1.25    5.77   0
   1   3  -3 2341.83   14.13   0
   1   9  -4  577.33    7.76   0
   2   0  17    9.32    3.92   0
   2   1  20    5.50    5.59   0
   2   5  -3  780.83    8.54   0
   2  10  -2  262.53    6.63   0
   2  11  -1   11.78    5.45   0
   3   0  10    2.47    3.99   0
   3   0  11  309.88    5.39   0
   3   0  12    0.85    4.42   0
   3   1  17   53.10    3.71   0
   3   2  19   89.29    4.29   0
   3   9  -1   18.47    5.65   0
   3  11   1   25.77    6.65   0
   4   1  10 1022.05    7.36   0
   4   1  11  145.37    4.60   0
   4   1  12   17.98    4.52   0
   4   2   5   16.52    3.96   0
   4   2  16  516.30    5.62   0
   4   3  18   48.74    4.40   0
   4   3  19  -13.92    5.00   0
   4   9   1  486.45   10.55   0
   4  10   2  128.27    8.28   0
   5   3   7  683.48    6.83   0
   5   3  14    2.43    3.25   0
   5   3  15  246.59    6.00   0
   5   4  16    7.22    3.69   0
   5   4  17   49.64    5.85   0
   5   5  18   26.92    4.30   0
   5   8   3  112.27   11.30   0
   6   5   8   87.30    5.34   0
   6   5   9  157.10    4.87   0
   6   5  10   78.72    4.12   0
   6   5  11   28.50    3.75   0
   6   5  12   26.54    4.08   0
   6   5  13  576.33    7.25   0
   6   6   7  243.15    6.68   0
   6   6  13  157.40    4.86   0
   6   6  14   -0.58    4.14   0
   6   7  14    0.92    4.30   0
   6   7  15   33.83    5.50   0
   6   8   7  564.37    9.76   0
   6   8  13    4.51    4.52   0
   6   9  10   56.63    5.99   0
   6   9  11   34.24    5.83   0
 -18  -1  -5   30.91    6.37   0
 -17   0  -7  144.24    5.03   0
 -17   1  -8    0.99    4.19   0
 -16  -3  -2    3.61    4.95   0
 -16  -2  -4   83.90    5.28   0
 -16   0  -7    7.58    5.00   0
 -16   1  -8  297.45    6.51   0
 -16   2  -9   23.98    4.37   0
 -15  -1  -6    0.30    3.60   0
 -15   2  -9    3.73    5.69   0
 -15   3 -10   62.90    4.39   0
 -14  -1  -6   25.81    3.87   0
 -14   3 -10   10.60    4.22   0
 -13  -1  -6   63.38    3.66   0
 -13   3 -10  110.64    4.20   0
 -13   5 -11  121.72    4.53   0
 -12  -1  -6   56.17    3.79   0
 -12   3 -10   17.81    3.67   0
 -12   5 -11   32.78    4.19   0
 -12   6 -11  257.21    4.97   0
 -11  -5   5  157.17    7.17   0
 -11  -3  -2  197.56    6.06   0
 -11  -1  -6   93.64    3.83   0
 -11   2  -9  196.64    5.08   0
 -11   3 -10   70.12    4.27   0
 -11   6 -11   18.09    4.17   0
 -11   7 -11   -3.38    4.44   0
 -10  -2  -4   22.00    3.26   0
 -10   0  -7   -1.16    3.17   0
 -10   1  -8 1174.14    7.72   0
 -10   2  -9   43.70    3.65   0
 -10   4 -10   17.26    5.09   0
  -9  -5  17  103.30    5.16   0
  -9   1  -8  328.39    4.75   0
  -9   4 -10  194.91    3.84   0
  -8  -5   8  235.31    6.46   0
  -8  -5  14   31.29    4.53   0
  -8  -5  15  175.62    5.37   0
  -8  -5  16   19.45    5.46   0
  -8  -1  -5  118.59    3.74   0
  -8   5 -10   38.99    3.85   0
  -8   8 -10   50.46    5.27   0
  -7  -5  11  767.83    8.04   0
  -7  -5  12   56.46    6.17   0
  -7  -5  13   36.34    5.19   0
  -7  -4   3 1664.43   17.40   0
  -7   0  -6   -3.65    3.02   0
  -7   2  -8   89.38    4.37   0
  -7   3  -9  172.66    4.06   0
  -7   6 -10    9.49    4.02   0
  -7   7 -10   71.19    4.16   0
  -7   8 -10   98.81    4.29   0
  -6  -4  19   48.13    4.84   0
  -6  -1  -4 1309.70    9.83   0
  -6   4  -9  162.90    4.01   0
  -6   9  -9  149.67    5.50   0
  -5  -4   6  877.68    8.37   0
  -5  -4  18  151.52    6.01   0
  -5   0  -5 1207.51    8.59   0
  -5   3  -8 1082.10    6.58   0
  -5   5  -9   13.99    3.60   0
  -5   6  -9   25.64    3.25   0
  -5   7  -9   62.76    5.07   0
  -5   8  -9  135.06    4.39   0
  -5  10  -8   -6.67    6.03   0
  -4  -4   8  484.39    6.60   0
  -4  -4   9   15.78    3.33   0
  -4  -4  13  422.39    5.34   0
  -4  -4  14   31.31    3.53   0
  -4  -4  15   51.72    5.71   0
  -4  -3  20   72.80    4.57   0
  -4   4  -8  104.75    3.48   0
  -4   9  -8   83.63    5.19   0
  -3  -3   4 4069.10   19.19   0
  -3  -3  18  296.93    5.19   0
  -3  -3  19    3.00    5.88   0
  -3   2  -6 1899.20    9.62   0
  -3   6  -8  154.33    4.12   0
  -3   7  -8    3.30    3.38   0
  -3   8  -8  137.41    4.24   0
  -3  10  -7    4.83    4.24   0
  -3  11  -6   13.18    6.29   0
  -2  -3   7    1.98    3.46   0
  -2  -3  16    9.79    4.01   0
  -2  -3  17  140.27    4.95   0
  -2  -2   2  442.60    9.12   0
  -2  -2  21   33.71    6.13   0
  -2   1  -4 1267.91    9.36   0
  -2   2  -5   99.03    5.17   0
  -2   3  -6   56.06    3.52   0
  -2   5  -7  440.05    4.83   0
  -2   8  -7   83.28    4.82   0
  -2  10  -6    2.42    5.89   0
  -1  -2   4    0.56    2.85   0
  -1  -2  19  296.58    4.85   0
  -1   1  -3    2.30    4.17   0
  -1   3  -5  736.40    7.78   0
  -1   5  -6    6.85    4.46   0
  -1   9  -6   -1.54    3.71   0
   0  -2   7  727.57    6.78   0
   0  -2  15   64.07    3.66   0
   0  -2  16  151.48    3.92   0
   0  -1  20  151.68    4.78   0
   0   2  -3   53.60    4.77   0
   0   3  -4    7.30    3.40   0
   0   9  -5   -0.92    4.00   0
   1  -1   5   39.42    3.63   0
   1  -1  17  101.62    4.33   0
   1  -1  18    0.84    5.28   0
   1   5  -4  380.09    6.29   0
   1  10  -3  269.64    6.90   0
   1  11  -2   88.55    6.66   0
   2  -1   9  520.89    6.20   0
   2  -1  10 1850.36    8.46   0
   2  -1  11  233.86    4.30   0
   2  -1  12    3.96    3.32   0
   2  -1  13  181.15    4.15   0
   2  -1  14 1215.39    7.70   0
   2   0   4 2418.07   13.72   0
   2   0  18    9.31    3.85   0
   2   0  19    0.34    4.76   0
   2   1  21   -4.29    4.28   0
   2   6  -3  170.95    5.33   0
   2   7  -3 1076.55    9.48   0
   2   8  -3  751.16    7.56   0
   3   0   8   -0.69    3.08   0
   3   0   9    3.44    2.93   0
   3   0  13  746.64    5.95   0
   3   0  14    5.85    3.63   0
   3   0  15  229.28    5.13   0
   3   1   4  292.17    5.89   0
   3   1  18  102.16    4.29   0
   3   1  19  184.02    5.53   0
   3   2  20   16.83    4.16   0
   3  10   0   21.36    5.08   0
   4   1   8   93.46    3.87   0
   4   1   9   62.44    3.40   0
   4   1  13  133.82    3.97   0
   4   1  14  879.33    6.22   0
   4   1  15   37.02    4.24   0
   4   2  17   40.32    3.94   0
   4   2  18   97.41    4.29   0
   4   3  20   -1.60    5.83   0
   5   2  10  346.00    5.39   0
   5   2  11  646.38    6.84   0
   5   2  12   22.59    4.64   0
   5   2  13    5.62    4.57   0
   5   3   6  168.60    4.61   0
   5   3  16  547.28    5.62   0
   5   4   4   89.26    5.36   0
   5   4  18  123.89    4.68   0
   5   5   3  540.81   12.54   0
   6   4  10  245.52    5.78   0
   6   4  11    4.79    3.56   0
   6   4  12  296.55    5.78   0
   6   4  13   37.92    4.82   0
   6   5   7    5.75    4.95   0
   6   5  14   25.34    4.00   0
   6   5  15  125.43    5.83   0
   6   6   6   18.17    4.50   0
   6   6  15   98.08    4.68   0
   6   6  16   -2.04    5.95   0
   6   7   6  107.17    6.25   0
   6   9   9  130.42    6.96   0
 -18  -3  -1   -2.91    5.44   0
 -18  -2  -3    5.83    6.00   0
 -18   0  -6  162.43    6.54   0
 -17  -1  -5  151.69    6.19   0
 -16  -4   1  227.55    7.54   0
 -15  -3  -2    3.60    3.59   0
 -15  -2  -4  130.72    4.55   0
 -15   0  -7  303.40    5.08   0
 -15   1  -8   16.93    3.93   0
 -15   4 -10   13.63    4.29   0
 -14  -3  -2   20.44    4.87   0
 -14  -2  -4  450.23    6.86   0
 -14   0  -7    8.83    3.87   0
 -14   1  -8  336.85    5.14   0
 -14   2  -9   -5.78    3.73   0
 -14   4 -10   43.64    4.44   0
 -13  -3  -2  103.13    5.53   0
 -13  -2  -4  358.20    6.41   0
 -13   0  -7   27.63    3.65   0
 -13   1  -8   41.84    3.94   0
 -13   2  -9   42.56    3.93   0
 -13   4 -10    6.18    4.01   0
 -12  -3  -2    9.40    4.56   0
 -12  -2  -4  209.04    5.64   0
 -12   0  -7   -0.70    3.36   0
 -12   1  -8  687.44    5.84   0
 -12   2  -9   70.03    4.04   0
 -12   4 -10   82.87    4.09   0
 -11  -2  -4  876.49    7.55   0
 -11   0  -7    3.92    3.98   0
 -11   1  -8   37.60    3.46   0
 -11   4 -10   39.00    3.89   0
 -10   5 -10   -1.60    3.72   0
 -10   8 -10  116.39    5.48   0
  -9  -5   6  342.41    7.95   0
  -9  -1  -5  148.46    4.86   0
  -9   3  -9   29.68    4.34   0
  -9   5 -10  169.98    4.42   0
  -9   6 -10   12.21    3.95   0
  -9   7 -10   91.17    4.47   0
  -9   8 -10   54.68    4.44   0
  -8  -5   7  327.26    7.60   0
  -8  -5  17  136.09    5.27   0
  -8  -2  -3  808.94    8.43   0
  -8   2  -8 2098.75    9.20   0
  -8   3  -9  166.81    3.84   0
  -8   6 -10   -2.20    3.79   0
  -8   7 -10    4.78    3.75   0
  -7  -5   9 1051.32    9.21   0
  -7  -5  10   78.43    4.05   0
  -7  -5  14   64.45    4.48   0
  -7  -5  15   46.40    4.40   0
  -7  -5  16   43.59    5.50   0
  -7   1  -7   90.55    3.51   0
  -7   4  -9  408.63    4.74   0
  -7   9  -9  103.34    4.59   0
  -6  -4   4   10.86    3.14   0
  -6  -2  -2  337.15    6.75   0
  -6   3  -8  620.91    5.83   0
  -6   5  -9  152.20    4.16   0
  -6   6  -9   -1.59    4.21   0
  -6   7  -9  357.44    5.88   0
  -6   8  -9  202.24    4.62   0
  -6  10  -8   30.87    5.19   0
  -5  -4  19   -0.80    4.53   0
  -5   1  -6   42.64    3.40   0
  -5   2  -7    7.10    2.88   0
  -5   4  -8  314.16    5.22   0
  -5   9  -8  102.45    5.79   0
  -4  -4   7  169.86    5.60   0
  -4  -4  16    8.25    4.00   0
  -4  -4  17  133.25    4.37   0
  -4   0  -4  340.94    6.35   0
  -4   3  -7  461.65    4.81   0
  -4   5  -8   24.07    3.58   0
  -4   6  -8  186.53    5.87   0
  -4   7  -8   69.13    4.71   0
  -4   8  -8   91.91    4.13   0
  -4  10  -7   44.75    5.25   0
  -3  -4  11  745.70    7.35   0
  -3  -4  12  745.17    7.21   0
  -3  -4  13    5.15    5.02   0
  -3  -3  20   61.19    4.65   0
  -3   4  -7  665.72    5.68   0
  -3   9  -7   12.46    3.99   0
  -2  -3   6  359.24    5.72   0
  -2  -3  18  169.44    4.62   0
  -2   6  -7 1443.48    7.72   0
  -2   7  -7  851.91    6.50   0
  -2  11  -5   75.09    5.03   0
  -1  -3   9   84.71    4.56   0
  -1  -3  10    3.63    3.15   0
  -1  -3  11  304.33    4.70   0
  -1  -3  12  201.84    4.55   0
  -1  -3  13  244.54    4.52   0
  -1  -3  14  114.33    3.94   0
  -1  -3  15   19.28    4.77   0
  -1  -2  20   -7.76    4.22   0
  -1   2  -4  180.59    4.53   0
  -1   6  -6 1756.18    8.79   0
  -1   7  -6    2.88    3.67   0
  -1   8  -6   41.79    3.64   0
  -1  10  -5   15.32    4.25   0
  -1  11  -4   22.54    4.65   0
   0  -2   6  527.40    6.28   0
   0  -2  17   14.52    4.06   0
   0  -2  18   94.21    4.38   0
   0  -1  21   11.56    4.41   0
   0   5  -5  241.23    4.55   0
   0   6  -5   37.17    4.45   0
   0   7  -5 1133.49    8.39   0
   0   8  -5  909.29    7.17   0
   0  10  -4  237.64    5.66   0
   0  11  -3   77.77    4.87   0
   1  -2  10  173.44    4.88   0
   1  -2  11 1179.75    6.90   0
   1  -2  12   65.51    3.59   0
   1  -2  13    3.36    3.34   0
   1  -2  14  503.17    6.60   0
   1  -1  19  126.84    4.30   0
   1   6  -4    3.49    4.23   0
   1   7  -4  124.24    5.54   0
   1   8  -4    8.14    3.82   0
   2  -1   8 1034.73    7.33   0
   2  -1  15   49.74    3.49   0
   2  -1  16  157.02    3.83   0
   2   9  -2   14.61    5.63   0
   3   0   7 3226.34   12.82   0
   3   0  16   -0.58    3.66   0
   3   0  17    6.79    5.08   0
   3   1  20  160.68    4.67   0
   4   1   7  209.55    4.72   0
   4   1  16    6.98    3.79   0
   4   1  17   -5.53    4.59   0
   4   2   4 1225.77   11.26   0
   4   2  19  115.98    4.67   0
   4  11   4   13.84    7.49   0
   5   2   8   21.46    4.43   0
   5   2   9  917.04    6.82   0
   5   2  14  230.05    4.37   0
   5   2  15   49.82    3.89   0
   5   3  17  250.93    4.95   0
   5   3  18   24.11    4.35   0
   5   4  19   78.43    4.61   0
   6   4   8   17.28    4.99   0
   6   4   9  144.25    4.43   0
   6   4  14   25.06    3.65   0
   6   4  15  386.07    5.27   0
   6   5  16   25.94    4.24   0
   6   5  17   81.52    6.19   0
   6   6  17   -6.04    4.39   0
   6   9   8   27.84    6.46   0
 -17  -3  -1   24.24    5.84   0
 -17  -2  -3   70.20    5.95   0
 -17   0  -6   -6.19    4.01   0
 -17   1  -7   39.08    5.21   0
 -17   2  -8  108.31    4.62   0
 -16  -1  -5    4.10    4.04   0
 -16   2  -8   20.93    4.82   0
 -16   3  -9   21.18    4.33   0
 -15  -4   1  170.34    7.28   0
 -15   3  -9   40.39    4.14   0
 -14   3  -9   10.50    3.88   0
 -14   5 -10   25.86    4.35   0
 -13   3  -9    9.71    3.64   0
 -13   5 -10  146.67    4.42   0
 -13   6 -10   74.22    4.51   0
 -12   3  -9   53.42    3.74   0
 -12   5 -10  105.56    4.46   0
 -12   6 -10   11.84    4.09   0
 -12   7 -10    2.29    4.37   0
 -11  -4   1    2.21    5.71   0
 -11   3  -9  105.03    3.91   0
 -11   6 -10   55.76    4.19   0
 -11   7 -10   87.46    4.66   0
 -10  -5   5   12.80    5.14   0
 -10  -1  -5  207.83    5.10   0
 -10   3  -9    9.32    3.34   0
 -10   6 -10   -1.76    3.71   0
 -10   7 -10    0.70    4.26   0
  -9   2  -8  230.45    4.38   0
  -9   4  -9  228.42    5.03   0
  -8   0  -6   28.31    3.25   0
  -8   1  -7   65.32    3.26   0
  -8   4  -9  116.81    3.69   0
  -8   8  -9  176.77    5.88   0
  -8   9  -9  133.17    4.93   0
  -7  -5   8   52.93    4.09   0
  -7  -5  17  190.71    5.47   0
  -7  -5  18  217.96    6.42   0
  -7   3  -8 1091.76    7.20   0
  -7   5  -9  189.42    4.19   0
  -7   6  -9   82.20    3.97   0
  -7   8  -9   95.52    4.27   0
  -6  -5  10  182.73    6.00   0
  -6  -5  11  398.71    5.69   0
  -6  -5  12   32.10    3.74   0
  -6  -5  13    7.84    4.28   0
  -6  -5  14  177.05    4.99   0
  -6  -5  16   37.90    5.35   0
  -6   0  -5    2.57    4.19   0
  -6   2  -7   53.92    3.92   0
  -6   9  -8    5.84    6.29   0
  -5  -4   5   55.67    3.66   0
  -5  -1  -3  330.87    6.60   0
  -5   5  -8  171.49    5.05   0
  -5   8  -8   90.30    4.07   0
  -5  10  -7  -12.28    6.15   0
  -4  -4  18   -0.09    4.31   0
  -4  -4  19   41.16    6.06   0
  -4   1  -5 1655.88    9.80   0
  -4   2  -6   80.15    3.53   0
  -4   9  -7  -12.07    5.58   0
  -3  -4   9   25.00    4.41   0
  -3  -4  10 1110.25    7.48   0
  -3  -4  14   -0.88    3.71   0
  -3  -4  15  349.83    5.57   0
  -3  -4  16   20.60    4.24   0
  -3   5  -7   45.98    3.36   0
  -3   7  -7   52.45    4.99   0
  -3   8  -7  395.88    5.65   0
  -3  10  -6  212.13    5.33   0
  -2  -3  19  164.15    4.63   0
  -2   4  -6  157.97    3.95   0
  -2   9  -6   52.03    4.13   0
  -1  -3   8  651.06    6.18   0
  -1  -3  16  152.02    4.52   0
  -1  -3  17   99.97    4.27   0
  -1   9  -5  422.02    6.43   0
   0  -2  19   51.17    4.19   0
   0  -2  20   50.89    5.06   0
   0   9  -4    3.81    5.46   0
   1  -2   9 1819.51    8.66   0
   1  -2  15   28.21    3.62   0
   1  -2  16  128.32    4.06   0
   1  -2  17  187.61    5.39   0
   1  -1   4  154.06    5.02   0
   1  -1  20   81.44    4.34   0
   1  -1  21  116.48    6.11   0
   1   9  -3  546.73    7.83   0
   2  -1   7 1069.37    7.80   0
   2  -1  17   -3.36    3.87   0
   2  -1  18  213.45    4.61   0
   2   0  21    0.35    4.47   0
   2   4  -2  354.16    6.40   0
   2  10  -1  193.58    6.20   0
   2  11   0   32.18    4.90   0
   3   0   6   -1.20    3.25   0
   3   0  18    0.57    3.89   0
   3   0  19    3.91    4.73   0
   3   1  21   37.70    4.23   0
   3   5  -1 1907.22   15.33   0
   3   8  -1  388.89    6.53   0
   3  11   2   19.30    6.59   0
   4   0  12 2591.41   10.23   0
   4   0  13   -5.96    4.24   0
   4   1   6 4924.34   17.20   0
   4   1  18  235.63    4.78   0
   4   2  20   14.60    4.23   0
   5   2   7    8.61    4.62   0
   5   2  16    9.39    3.72   0
   5   2  17   38.11    4.11   0
   5   3   5   10.34    3.35   0
   5   3  19   -4.17    4.21   0
   6   3  10  154.28    5.65   0
   6   3  11  120.84    4.31   0
   6   3  12   10.92    3.56   0
   6   3  13  119.94    3.98   0
   6   3  14    7.05    3.74   0
   6   3  15   53.72    4.97   0
   6   4   7  486.19    7.16   0
   6   4  17  103.52    4.71   0
   6   5   6  671.55    9.13   0
   6   5  18   30.44    4.45   0
   6   8   6    1.02    6.06   0
 -18  -1  -4  107.49    4.83   0
 -16  -3  -1    1.52    5.32   0
 -16  -2  -3   11.22    5.19   0
 -16   0  -6  247.64    5.06   0
 -16   1  -7   96.91    4.44   0
 -15  -1  -5   49.91    3.84   0
 -15   0  -6  -12.19    4.58   0
 -15   1  -7   30.62    4.67   0
 -15   2  -8  137.69    4.42   0
 -15   4  -9   74.12    4.47   0
 -15   5  -9   49.49    5.74   0
 -14  -4   1  502.69   10.32   0
 -14  -1  -5   48.36    4.16   0
 -14   2  -8   10.43    4.02   0
 -14   4  -9   -0.34    4.17   0
 -13  -6  11    0.39    7.22   0
 -13  -6  12  256.66    6.97   0
 -13  -1  -5    3.09    3.37   0
 -13   2  -8  221.26    4.60   0
 -13   4  -9  113.87    3.98   0
 -12  -6  11  363.15    7.72   0
 -12  -6  12   -2.41    5.07   0
 -12  -6  13    2.67    4.97   0
 -12  -1  -5   70.92    4.06   0
 -12   2  -8  306.40    4.79   0
 -12   4  -9   60.90    4.61   0
 -11  -6  12  455.57    8.07   0
 -11  -6  13    2.33    6.81   0
 -11  -6  14    3.34    7.33   0
 -11  -1  -5    4.62    3.20   0
 -11   2  -8  134.07    3.74   0
 -11   4  -9  204.57    4.53   0
 -10   0  -6   44.19    4.28   0
 -10   1  -7   -2.73    4.28   0
 -10   2  -8  353.58    4.78   0
 -10   4  -9   94.04    3.83   0
 -10   8  -9   15.68    5.20   0
  -9  -3  -1    3.68    4.34   0
  -9  -2  -3   52.61    3.39   0
  -9   0  -6   -0.70    2.71   0
  -9   1  -7  170.43    3.88   0
  -9   5  -9  109.25    4.01   0
  -9   6  -9    9.53    4.85   0
  -9   7  -9  117.43    5.16   0
  -9   8  -9   68.82    4.42   0
  -8  -5   6    7.51    4.46   0
  -8   3  -8  326.39    5.25   0
  -8   5  -9  225.10    4.07   0
  -8   6  -9  144.77    4.25   0
  -8   7  -9  211.85    4.62   0
  -7  -5   7   69.35    5.05   0
  -7  -1  -4 1053.16    8.04   0
  -7   2  -7   69.78    4.24   0
  -7   9  -8  101.20    4.53   0
  -6  -5   9   10.52    3.68   0
  -6  -5  17   29.41    4.44   0
  -6  -5  18   23.25    5.72   0
  -6   1  -6  839.95    6.42   0
  -6   4  -8   19.64    3.49   0
  -6   5  -8   73.35    4.87   0
  -6   8  -8   -3.45    4.01   0
  -6  10  -7   13.00    6.11   0
  -5  -5  12   28.20    5.35   0
  -5  -5  13   88.10    5.94   0
  -5  -5  14   58.49    6.05   0
  -5  -5  15   38.89    5.09   0
  -5   3  -7  704.70    5.44   0
  -5   6  -8   14.62    3.50   0
  -5   7  -8   30.14    3.51   0
  -4  -4   6  267.40    5.20   0
  -4  -4  20   52.42    4.75   0
  -4   4  -7  168.32    3.76   0
  -4   8  -7  407.53    6.55   0
  -4  10  -6   10.51    5.65   0
  -3  -4   8  124.49    3.99   0
  -3  -4  17   91.01    4.17   0
  -3  -4  18  347.18    5.59   0
  -3   0  -3 6840.82   23.08   0
  -3   3  -6  187.03    3.94   0
  -3   6  -7   73.32    3.79   0
  -3   9  -6    6.76    5.37   0
  -3  11  -5   34.33    4.73   0
  -2  -4  12  194.35    5.67   0
  -2  -4  13  249.60    4.59   0
  -2  -4  14   76.86    5.12   0
  -2  -4  15    6.88    5.27   0
  -2  -3   5  338.32    6.06   0
  -2   5  -6  436.58    4.95   0
  -2   7  -6  624.22    7.26   0
  -2   8  -6   10.83    3.28   0
  -2  10  -5   11.59    4.19   0
  -2  11  -4   25.48    4.71   0
  -1  -3   7   20.17    3.50   0
  -1  -3  18   46.11    3.99   0
  -1  -3  19   24.51    4.32   0
  -1  -2   3 1631.34   12.98   0
  -1   4  -5 2087.08   10.10   0
  -1   8  -5  263.29    5.93   0
  -1  10  -4   34.51    5.32   0
  -1  11  -3  151.13    6.83   0
   0  -3  10 1355.66    8.05   0
   0  -3  11  862.43    6.38   0
   0  -3  12  491.02    5.40   0
   0  -3  13   97.19    3.85   0
   0  -3  14    9.41    3.36   0
   0  -3  15   23.80    3.48   0
   0  -3  16  149.49    5.37   0
   0  -2   5   36.59    3.90   0
   0  -2  21   27.95    4.41   0
   0  -1   2 1874.91   16.07   0
   0   4  -4  199.00    4.72   0
   0  10  -3   -2.18    5.81   0
   0  11  -2   88.99    6.43   0
   1  -2   8  197.64    4.22   0
   1  -2  18   21.73    4.08   0
   1   4  -3  194.34    5.03   0
   1  10  -2   47.34    5.39   0
   1  11  -1  206.42    6.58   0
   2  -1   6 1778.41   10.05   0
   2  -1  19   50.39    3.77   0
   2  -1  20   25.72    4.96   0
   2   8  -2   23.98    5.25   0
   3  -1  10   79.32    4.76   0
   3  -1  11  807.04    6.04   0
   3  -1  12  292.20    4.39   0
   3  -1  13  179.11    4.14   0
   3  -1  14  151.40    4.26   0
   3  -1  15  154.83    4.05   0
   3  -1  16   47.80    4.96   0
   3   1   3  119.12    5.64   0
   3   6  -1   17.09    4.45   0
   3   7  -1  150.16    5.42   0
   3   9   0    1.62    5.67   0
   4   0   9    6.34    3.97   0
   4   0  10 1319.98    7.55   0
   4   0  11    3.30    3.15   0
   4   0  14  100.15    3.97   0
   4   0  15   -6.15    3.38   0
   4   0  16  237.24    4.62   0
   4   1  19    9.75    3.99   0
   4   8   1  108.24    6.11   0
   5   1  10  525.54    6.03   0
   5   1  11  905.04    6.53   0
   5   1  12  366.48    4.95   0
   5   1  13   57.92    3.97   0
   5   1  14  110.43    3.76   0
   5   1  15  211.91    4.06   0
   5   1  16    7.77    4.75   0
   5   2  18  236.59    4.84   0
   5   2  19    3.91    5.47   0
   5   9   4  121.42   10.94   0
   6   3   9  224.76    4.47   0
   6   3  16   25.19    3.97   0
   6   3  17   25.32    5.41   0
   6   4  18   40.29    4.37   0
   6   9   7   23.45    7.02   0
   7   5  11  426.31    6.69   0
   7   5  12  229.90    6.44   0
   7   5  13  212.09    5.89   0
   7   5  14   77.67    5.17   0
   7   6  10   15.75    5.20   0
   7   6  11  151.23    4.82   0
   7   6  12   92.25    4.73   0
   7   6  13    7.53    4.19   0
   7   6  14   61.43    4.31   0
   7   6  15   36.55    5.87   0
   7   7  10   57.12    5.32   0
   7   7  11   37.27    5.94   0
   7   7  12  190.48    5.64   0
   7   7  13   42.95    4.54   0
   7   7  14    0.32    6.16   0
   7   7  15   64.61    5.44   0
 -18  -3   0    0.43    5.96   0
 -18  -2  -2   57.56    5.47   0
 -18   0  -5    0.83    4.45   0
 -18   1  -6   77.99    4.45   0
 -17  -4   2    4.39    5.94   0
 -17  -1  -4   13.46    4.17   0
 -17   2  -7    5.62    4.17   0
 -16   3  -8    3.25    4.14   0
 -15  -3  -1    3.79    4.82   0
 -15  -2  -3   46.73    3.77   0
 -15   3  -8    1.15    4.03   0
 -14  -6  10   10.16    6.82   0
 -14   0  -6   34.72    3.76   0
 -14   1  -7   13.63    3.59   0
 -14   3  -8   16.68    5.24   0
 -14   5  -9   59.51    4.38   0
 -14   6  -9  101.71    4.45   0
 -13  -6  10   96.99    7.32   0
 -13  -4   1   74.47    5.73   0
 -13   0  -6    0.49    3.25   0
 -13   1  -7   20.26    3.77   0
 -13   5  -9   80.70    4.50   0
 -13   6  -9   33.82    4.16   0
 -12  -6  10   44.61    6.78   0
 -12  -4   1  123.16    6.58   0
 -12   0  -6  171.73    4.32   0
 -12   1  -7   37.27    3.35   0
 -12   5  -9  166.75    4.37   0
 -12   6  -9   68.53    4.39   0
 -12   7  -9  249.74    4.88   0
 -11  -6  11   24.95    5.04   0
 -11   0  -6    1.76    3.31   0
 -11   1  -7  259.88    4.43   0
 -11   5  -9  140.45    4.22   0
 -11   6  -9   23.62    3.75   0
 -11   7  -9   80.84    4.23   0
 -10  -6  11  422.70    7.97   0
 -10  -6  12    5.08    4.97   0
 -10  -6  13   46.86    5.02   0
 -10  -6  14    2.40    5.07   0
 -10  -6  15   29.26    4.97   0
 -10  -2  -3  270.02    5.64   0
 -10   3  -8   61.42    4.25   0
 -10   6  -9  163.36    4.52   0
 -10   7  -9  398.33    5.31   0
  -9  -6  14    4.45    5.66   0
  -9  -5   5    8.03    4.29   0
  -9   3  -8  156.28    3.84   0
  -9   9  -8  173.20    5.79   0
  -8  -1  -4 1222.33    8.77   0
  -8   2  -7    8.89    3.81   0
  -8   4  -8    9.10    4.56   0
  -8   9  -8   81.85    4.47   0
  -7   0  -5  793.08    6.67   0
  -7   1  -6  152.75    3.52   0
  -7   4  -8  966.90    6.22   0
  -7   5  -8    8.31    4.84   0
  -7   8  -8  121.83    4.36   0
  -7  10  -7   12.83    4.35   0
  -6  -5   8  205.65    5.20   0
  -6   3  -7   34.07    3.83   0
  -6   6  -8    1.85    3.17   0
  -6   7  -8  125.19    4.26   0
  -5  -5  10  132.36    4.77   0
  -5  -5  11  719.96    6.85   0
  -5  -5  16  109.21    4.86   0
  -5  -5  17  138.40    5.38   0
  -5  -5  18   61.43    5.84   0
  -5  -2  -1 2092.39   19.24   0
  -5   2  -6 3050.59   11.09   0
  -5   4  -7  705.11    6.10   0
  -5   9  -7  177.33    4.61   0
  -4  -3   2    5.24    4.37   0
  -4   5  -7  475.34    5.06   0
  -4   6  -7  542.79    5.31   0
  -4   7  -7  196.60    4.10   0
  -4  11  -5   64.49    4.60   0
  -3  -4   7 1339.20    9.40   0
  -3  -4  19    4.14    4.63   0
  -3  -4  20  253.83    5.43   0
  -3   1  -4  311.28    5.27   0
  -3   2  -5  482.51    5.53   0
  -3   4  -6  108.07    4.11   0
  -3   8  -6    6.66    4.94   0
  -3  10  -5   63.57    6.01   0
  -2  -4  10   37.96    3.36   0
  -2  -4  11   77.12    4.05   0
  -2  -4  16   65.71    4.14   0
  -2  -4  17  244.02    5.01   0
  -2  -4  18   11.84    5.01   0
  -2   0  -2  900.46   11.13   0
  -2   3  -5  667.26    6.41   0
  -2   6  -6   55.89    3.38   0
  -2   9  -5   51.73    5.48   0
  -1  -3  20   34.66    4.58   0
  -1  -3  21    9.46    5.29   0
  -1   5  -5  338.76    4.73   0
  -1   6  -5  245.55    5.28   0
  -1   7  -5  121.17    3.84   0
   0  -3   9  817.78    6.48   0
   0  -3  17  549.81    5.68   0
   0  -3  18  136.49    4.72   0
   0   8  -4   23.38    3.54   0
   1  -2   7   -1.86    3.29   0
   1  -2  19  202.71    4.47   0
   1  -2  20    6.50    4.04   0
   1   8  -3   -3.07    3.33   0
   2  -2  10   17.38    4.43   0
   2  -2  11   83.37    3.54   0
   2  -2  12  463.88    4.97   0
   2  -2  13   73.15    3.82   0
   2  -2  14   61.28    4.11   0
   2  -2  15    5.68    3.38   0
   2  -2  16  687.41    5.83   0
   2  -2  17   24.59    4.91   0
   2  -1  21    4.02    4.44   0
   2   0   3   -1.65    3.56   0
   2   3  -1    1.32    4.89   0
   2   5  -2   48.99    4.75   0
   2   7  -2  141.75    5.59   0
   3  -1   9  272.68    4.23   0
   3  -1  17   52.49    4.10   0
   3  -1  18  116.60    4.32   0
   3   0   5 2251.16   12.10   0
   3   0  21   74.31    4.49   0
   3  10   1  580.13    8.96   0
   4   0   8 1059.76    7.94   0
   4   0  17    1.02    3.61   0
   4   0  18   42.03    3.94   0
   4   1   5 1485.86   10.54   0
   4  10   3   38.60    7.20   0
   5   1   9    1.29    3.19   0
   5   1  17   36.29    3.93   0
   5   1  18  118.58    5.43   0
   5   2   6 3047.33   13.73   0
   5   2  20    4.10    4.28   0
   6   2  10   95.37    4.63   0
   6   2  11  255.37    4.49   0
   6   2  12    0.42    4.04   0
   6   2  13  339.05    4.89   0
   6   2  14   97.77    3.64   0
   6   2  15    9.17    3.82   0
   6   2  16  375.01    6.12   0
   6   3   8  531.15    5.89   0
   6   3  18   21.28    4.15   0
   6   3  19    1.87    5.16   0
   6   4   6  157.60    5.49   0
   6   6   5  165.72    6.85   0
   6   7   5 1459.72   19.96   0
   7   4  12   39.96    5.06   0
   7   4  13  161.70    6.08   0
   7   4  14  112.72    5.41   0
   7   4  15    2.74    4.90   0
   7   5  10  321.01    5.59   0
   7   5  15    6.78    4.22   0
   7   5  16   80.94    4.53   0
   7   5  17   14.75    5.29   0
   7   6   9   79.48    5.83   0
   7   6  16   44.74    4.55   0
   7   7   9   74.34    5.47   0
   7   8  11   32.66    5.92   0
   7   8  12    0.44    4.49   0
   7   8  13    3.59    4.22   0
 -17  -2  -2   11.21    5.46   0
 -17   0  -5    5.07    4.26   0
 -17   3  -7   14.09    5.10   0
 -16  -1  -4  159.56    4.69   0
 -16   0  -5    0.17    4.66   0
 -16   1  -6   51.45    4.10   0
 -16   2  -7   -1.97    4.26   0
 -16   4  -8    5.30    4.27   0
 -15  -1  -4   12.32    5.00   0
 -15   2  -7   -0.56    3.95   0
 -15   4  -8   -1.52    4.14   0
 -15   5  -8   13.09    5.56   0
 -14  -3  -1    6.63    5.12   0
 -14  -2  -3   18.27    3.69   0
 -14   2  -7    5.69    4.89   0
 -14   4  -8    1.99    4.83   0
 -13  -6   9   14.53    5.62   0
 -13  -2  -3  156.78    4.53   0
 -13   3  -8  171.57    4.27   0
 -13   4  -8   51.25    5.28   0
 -12  -6   9   98.70    6.27   0
 -12  -2  -3  225.87    4.95   0
 -12   3  -8    9.33    3.71   0
 -11  -6  10  266.12    6.76   0
 -11  -2  -3   42.18    3.56   0
 -11   8  -8   87.51    6.11   0
 -10  -6  10   -0.16    6.12   0
 -10  -3  -1 1037.84   10.53   0
 -10   2  -7   54.80    4.78   0
 -10   4  -8    3.64    4.11   0
 -10   8  -8    5.33    5.22   0
  -9  -6  11    3.29    5.90   0
  -9  -6  12  177.00    5.80   0
  -9  -6  13   35.87    5.04   0
  -9  -6  15   -7.20    4.90   0
  -9  -6  16   61.84    5.27   0
  -9  -1  -4  270.29    5.58   0
  -9   2  -7   19.01    3.48   0
  -9   4  -8  240.90    4.30   0
  -9   8  -8   63.90    4.42   0
  -8  -6  13   -3.96    5.47   0
  -8  -6  14   36.56    6.30   0
  -8  -6  15    3.16    6.20   0
  -8  -6  16   -0.30    5.76   0
  -8   0  -5   -0.71    3.77   0
  -8   1  -6  587.42    5.46   0
  -8   5  -8   15.01    3.63   0
  -8   6  -8   32.49    4.47   0
  -8   7  -8   -4.50    3.61   0
  -7  -3   0   18.86    4.55   0
  -7  -2  -2    3.38    3.03   0
  -7   3  -7 1071.65    6.89   0
  -7   6  -8   48.25    3.44   0
  -7   9  -7  324.27    6.26   0
  -6   9  -7   32.36    4.19   0
  -6  10  -6   35.30    6.08   0
  -5  -5   9 1054.40    8.17   0
  -5  -5  19   11.44    4.83   0
  -5  -4   4  583.87    8.64   0
  -5   0  -4    0.19    3.09   0
  -5   1  -5  275.05    4.65   0
  -5   5  -7  307.60    4.54   0
  -5   6  -7   17.73    4.61   0
  -5   7  -7    8.46    3.36   0
  -5   8  -7  225.45    4.62   0
  -5  10  -6  192.52    4.86   0
  -4  -5  11  307.48    6.17   0
  -4  -5  12  398.03    5.44   0
  -4  -5  13   46.98    3.95   0
  -4  -5  14   48.71    4.42   0
  -4  -5  15  274.48    5.11   0
  -4  -5  16    0.09    4.22   0
  -4  -5  17   24.96    4.48   0
  -4  -4   5 1659.66   11.73   0
  -4  -1  -2 1007.33   10.66   0
  -4   3  -6    6.16    2.94   0
  -4   9  -6   62.76    4.20   0
  -3  -3   3 3019.36   18.53   0
  -3   5  -6  178.61    3.80   0
  -3   6  -6 1577.93    8.78   0
  -3   7  -6   18.95    3.63   0
  -3  11  -4    4.42    4.66   0
  -2  -4   9  250.83    4.39   0
  -2  -4  19   -0.71    4.11   0
  -2  -4  20   70.42    5.72   0
  -2   2  -4 2320.46   11.70   0
  -2  10  -4  135.33    5.68   0
  -1  -4  12  951.25    7.71   0
  -1  -4  13   19.59    3.58   0
  -1  -4  14   -0.15    3.37   0
  -1  -4  15  743.07    6.31   0
  -1  -4  16    6.53    5.42   0
  -1  -3   6  577.94    6.55   0
  -1   3  -4 8403.04   21.83   0
  -1   9  -4  304.83    5.44   0
   0  -3   8  395.95    5.18   0
   0  -3  19   18.01    4.22   0
   0  -3  20   28.33    4.60   0
   0   3  -3   17.29    4.91   0
   0   5  -4   13.18    3.20   0
   0   6  -4    4.71    3.07   0
   0   7  -4   78.20    4.01   0
   0   9  -3  318.50    6.82   0
   1  -3  12  281.61    5.46   0
   1  -3  13   36.69    3.60   0
   1  -3  14   39.23    3.63   0
   1  -3  15  271.10    4.49   0
   1  -3  16  419.52    6.63   0
   1  -2   6 4232.75   14.87   0
   1  -2  21    7.75    4.51   0
   1   5  -3  128.73    4.07   0
   1   6  -3    5.37    4.34   0
   1   7  -3   88.90    4.08   0
   1   9  -2   36.21    5.65   0
   2  -2   9    5.01    2.86   0
   2  -2  18  120.53    4.43   0
   2  -2  19   66.06    5.94   0
   2  -1   5 2623.49   12.69   0
   2   6  -2   13.74    3.27   0
   2   9  -1    5.79    4.03   0
   2  10   0    2.15    5.56   0
   2  11   1   19.64    5.47   0
   3  -1   8  181.43    4.15   0
   3  -1  19  173.47    4.81   0
   3  -1  20  171.51    4.78   0
   4  -1  13  128.24    4.71   0
   4  -1  14  833.58    6.86   0
   4  -1  15   22.59    4.29   0
   4   0  19   -6.80    4.16   0
   4   0  20  512.49    5.93   0
   4   3   2 1796.67   21.27   0
   4   9   2   47.21    6.13   0
   5   0  13  571.89    6.46   0
   5   0  14   12.79    4.65   0
   5   0  15    8.25    3.99   0
   5   1   8    0.26    3.13   0
   5   1  19  111.20    4.54   0
   5   1  20  104.28    5.45   0
   5   3   4  443.28    8.02   0
   6   2   9   54.00    4.45   0
   6   2  17   53.17    4.00   0
   6   2  18   34.58    4.24   0
   6   3   7   29.29    3.39   0
   6   5   5  442.14    8.34   0
   7   3  13   44.25    4.48   0
   7   3  14  111.52    4.96   0
   7   4  10  423.00    5.71   0
   7   4  11   11.66    3.48   0
   7   4  16    3.93    4.17   0
   7   4  17   88.81    4.58   0
   7   5   9  175.69    4.81   0
   7   6   8   50.12    5.01   0
   7   8  10   83.34    6.36   0
 -18  -1  -3   37.31    4.44   0
 -18   0  -4   12.89    4.27   0
 -18   1  -5   16.17    4.36   0
 -17  -3   0   -1.70    5.06   0
 -17   2  -6  149.25    5.40   0
 -16  -4   2   -0.39    5.79   0
 -16  -2  -2    2.32    5.11   0
 -16   3  -7   -0.33    4.17   0
 -15   0  -5   34.97    3.85   0
 -15   1  -6   -3.54    3.65   0
 -15   3  -7  242.12    5.40   0
 -14  -6   9    5.49    6.60   0
 -14  -1  -4  262.72    5.08   0
 -14   0  -5    3.29    5.12   0
 -14   1  -6   26.29    3.86   0
 -14   5  -8   11.02    4.02   0
 -14   6  -8    4.97    4.25   0
 -13  -3  -1    1.44    3.45   0
 -13  -1  -4  383.28    6.01   0
 -13   1  -6   56.95    4.75   0
 -13   2  -7    6.61    3.80   0
 -13   5  -8    8.97    3.69   0
 -13   6  -8  122.37    4.40   0
 -13   7  -8   -4.06    4.04   0
 -12  -3  -1   27.15    4.59   0
 -12  -1  -4  368.41    5.96   0
 -12   2  -7   -0.71    3.09   0
 -12   4  -8   20.49    3.54   0
 -12   5  -8   -5.87    4.00   0
 -12   6  -8    2.96    4.15   0
 -12   7  -8   11.51    4.34   0
 -11  -6   9    6.85    5.81   0
 -11  -3  -1   11.36    3.28   0
 -11  -1  -4  333.50    5.75   0
 -11   2  -7   75.32    3.63   0
 -11   4  -8   72.66    3.97   0
 -11   5  -8   10.44    3.51   0
 -11   6  -8   52.64    3.87   0
 -11   7  -8   -0.84    4.18   0
 -10  -6   9  379.06    7.53   0
 -10  -1  -4 1138.97    7.66   0
 -10   1  -6  764.98    6.85   0
 -10   5  -8   88.98    3.94   0
 -10   6  -8   64.60    3.81   0
 -10   7  -8   23.40    3.92   0
  -9  -6  10  581.01    8.26   0
  -9   0  -5  716.09    6.01   0
  -9   1  -6    4.98    2.98   0
  -9   5  -8  122.13    3.62   0
  -9   6  -8   48.71    3.89   0
  -9   7  -8    2.32    3.92   0
  -9   9  -7  333.90    6.16   0
  -8  -6  11  318.74    6.89   0
  -8  -6  12   43.23    4.73   0
  -8   3  -7  224.74    4.15   0
  -8   9  -7   -3.74    4.17   0
  -7  -6  13   47.03    5.35   0
  -7  -6  14  184.87    6.77   0
  -7  -6  15   -7.88    6.59   0
  -7  -6  17   40.55    5.88   0
  -7  -5   6  256.86    5.77   0
  -7   4  -7  222.85    5.11   0
  -7   8  -7   10.04    5.03   0
  -7  10  -6  105.98    4.84   0
  -6  -5   7  485.70    6.65   0
  -6  -4   3   76.78    5.05   0
  -6  -1  -3 1030.24    8.73   0
  -6   2  -6  467.58    4.74   0
  -6   4  -7  452.57    4.78   0
  -6   5  -7    6.92    3.34   0
  -6   6  -7  231.10    5.27   0
  -6   7  -7   80.30    3.58   0
  -6   8  -7  513.10    5.39   0
  -5  -5   8  327.06    5.59   0
  -5   3  -6  156.03    4.25   0
  -5   9  -6   75.43    4.22   0
  -4  -5  10   13.74    3.88   0
  -4  -5  18   67.69    4.80   0
  -4  -5  19   98.35    5.08   0
  -4   2  -5   15.83    3.24   0
  -4   4  -6   -0.15    2.75   0
  -4   8  -6   54.50    4.08   0
  -4  10  -5    1.48    4.34   0
  -4  11  -4    6.85    4.71   0
  -3  -5  13  188.10    5.46   0
  -3  -5  14  168.37    4.94   0
  -3  -5  15    0.85    3.87   0
  -3  -5  16   53.88    5.76   0
  -3  -5  17   34.57    5.53   0
  -3  -4   6  920.66    8.62   0
  -3   3  -5 1933.51    9.98   0
  -3   9  -5   69.49    4.15   0
  -2  -4   8  184.27    4.33   0
  -2  -3   4   59.04    3.96   0
  -2   1  -3 2412.57   13.41   0
  -2   4  -5  578.65    5.77   0
  -2   7  -5  199.78    5.48   0
  -1  -4  10 1077.09    7.79   0
  -1  -4  11  534.05    5.75   0
  -1  -4  17    4.61    4.13   0
  -1  -4  18  383.88    5.44   0
  -1  -4  19    8.38    5.84   0
  -1   0  -1 1232.50   17.09   0
  -1   2  -3   10.35    4.21   0
  -1   8  -4   63.76    5.11   0
  -1  10  -3  294.39    5.51   0
  -1  11  -2   43.91    4.71   0
   0  -3   7   61.02    4.57   0
   0  -3  21    2.63    4.34   0
   0  -2   4 4903.49   18.47   0
   0  10  -2   67.02    5.31   0
   0  11  -1   23.54    5.40   0
   1  -3  10   54.50    3.26   0
   1  -3  11  135.96    3.94   0
   1  -3  17  361.08    5.01   0
   1  -3  18   43.79    3.99   0
   1  -3  19  -15.75    5.96   0
   1  -1   3    1.48    3.59   0
   1   3  -2 1471.02   12.02   0
   1  10  -1  121.21    5.59   0
   1  11   0  322.78    6.47   0
   2  -2   8  540.52    5.63   0
   2  -2  20    9.26    4.37   0
   2  -2  21   39.09    5.98   0
   3  -2  12   52.74    4.78   0
   3  -2  13   93.90    3.65   0
   3  -2  14  362.47    4.77   0
   3  -2  15   26.13    3.33   0
   3  -2  16   19.83    3.81   0
   3  -2  17  152.59    5.03   0
   3  -1   7  226.07    4.56   0
   3  -1  21   35.64    4.32   0
   3   8   0  157.06    6.14   0
   3  11   3  112.33    7.65   0
   4  -1  10 1013.62    7.02   0
   4  -1  11  136.05    3.77   0
   4  -1  12   22.05    3.49   0
   4  -1  16    1.44    3.69   0
   4  -1  17    1.85    3.50   0
   4  -1  18  217.60    5.86   0
   4   0   7    0.47    3.13   0
   4   0  21   -4.09    4.23   0
   4   2   3   29.11    4.02   0
   4   7   1 1180.62   13.66   0
   4  11   5   75.95    8.09   0
   5   0  10   -2.17    4.16   0
   5   0  11  219.47    4.38   0
   5   0  12   -7.07    3.40   0
   5   0  16    1.29    4.01   0
   5   0  17   29.57    3.89   0
   5   0  18    0.78    5.11   0
   5   1   7  548.01    6.09   0
   5   2   5  357.94    6.86   0
   5   4   3  159.51    7.48   0
   6   1  11  112.76    4.87   0
   6   1  12  232.59    4.44   0
   6   1  13   31.44    3.60   0
   6   1  14  536.68    5.36   0
   6   1  15   14.89    3.92   0
   6   1  16    2.90    3.67   0
   6   2   8 1384.70    9.05   0
   6   2  19   52.19    4.44   0
   7   3  11   62.10    3.84   0
   7   3  12  103.61    3.82   0
   7   3  15  483.70    5.80   0
   7   3  16  279.79    5.24   0
   7   3  17   79.57    4.40   0
   7   3  18   -7.70    5.10   0
   7   4   9  382.75    5.75   0
   7   4  18    8.40    4.43   0
   7   5   8   14.61    5.38   0
   7   7   8   70.53    6.16   0
   7   8   9   85.81    6.58   0
 -18  -2  -1   42.78    5.14   0
 -17  -1  -3   62.72    4.57   0
 -17   0  -4   -1.98    3.92   0
 -17   1  -5  137.09    4.62   0
 -16  -3   0   25.38    5.26   0
 -16   2  -6  171.48    4.62   0
 -16   4  -7   21.09    4.17   0
 -15  -2  -2   93.75    5.51   0
 -15   2  -6   12.33    5.26   0
 -15   4  -7  109.31    4.57   0
 -14   3  -7    0.21    3.83   0
 -13   0  -5  151.48    3.92   0
 -13   3  -7  281.41    4.91   0
 -12   0  -5    3.27    3.47   0
 -12   1  -6   56.91    3.49   0
 -12   3  -7    9.75    3.67   0
 -12   8  -7  299.30    6.55   0
 -11   0  -5  487.10    5.50   0
 -11   1  -6   68.27    3.63   0
 -11   3  -7  496.80    5.00   0
 -10   0  -5    3.41    2.87   0
 -10   3  -7    2.32    3.78   0
 -10   8  -7  443.03    6.67   0
 -10   9  -7    2.44    4.38   0
  -9  -6   9    7.62    4.77   0
  -9   3  -7 1258.08    6.94   0
  -9   8  -7   -1.41    3.91   0
  -8  -6  10    3.89    5.81   0
  -8  -5   5  179.80    6.48   0
  -8  -2  -2  177.74    5.17   0
  -8   4  -7  806.47    5.83   0
  -8   7  -7   29.51    5.15   0
  -8   8  -7  632.11    5.76   0
  -8  10  -6   74.98    4.48   0
  -7  -6  11   28.09    5.10   0
  -7  -6  12  104.23    4.69   0
  -7   2  -6  708.21    5.66   0
  -7   5  -7    3.45    3.19   0
  -7   6  -7   54.75    3.37   0
  -7   7  -7   61.96    3.99   0
  -6  -6  13   71.01    5.48   0
  -6  -6  14   -1.20    5.88   0
  -6  -6  15   -8.98    6.21   0
  -6  -6  16    7.29    5.96   0
  -6  -6  17  348.39    7.06   0
  -6   0  -4 1026.06    7.83   0
  -6   1  -5  776.70    6.21   0
  -6   9  -6   -0.15    3.84   0
  -5   8  -6   14.00    3.91   0
  -5  10  -5   45.51    4.33   0
  -5  11  -4   33.93    4.54   0
  -4  -5   9    8.76    3.44   0
  -4   0  -3    1.16    3.78   0
  -4   1  -4  943.01    7.68   0
  -4   5  -6  438.34    4.78   0
  -4   6  -6    4.09    3.37   0
  -4   7  -6  250.08    4.45   0
  -4   9  -5   26.65    4.65   0
  -3  -5  11  314.37    5.30   0
  -3  -5  12   47.97    3.99   0
  -3  -5  18   72.51    4.65   0
  -3  -5  19   26.87    4.67   0
  -3   8  -5   61.09    3.71   0
  -3  10  -4  123.76    4.77   0
  -3  11  -3  117.03    5.05   0
  -2  -4   7   21.81    3.27   0
  -2   5  -5 1024.50    6.74   0
  -2   6  -5  543.24    5.31   0
  -2   9  -4    2.42    4.02   0
  -1  -4   9   86.18    3.56   0
  -1  -4  20   43.47    4.81   0
  -1  -3   5 2278.97   12.32   0
  -1   4  -4  589.75    6.30   0
  -1   7  -4   63.76    4.85   0
   0  -4  12    5.87    4.77   0
   0  -4  13   24.85    3.63   0
   0  -4  14   63.27    3.67   0
   0  -4  15  154.95    4.35   0
   0  -4  16   41.93    3.95   0
   0  -4  17  122.55    4.56   0
   0  -4  18    6.78    5.09   0
   0   8  -3  931.34    7.36   0
   1  -3   9  151.41    3.75   0
   1  -3  20    1.65    4.19   0
   1  -2   5    7.66    4.84   0
   1   8  -2   74.24    5.18   0
   2  -3  13  145.41    5.21   0
   2  -3  14   13.91    3.42   0
   2  -3  15   72.37    3.52   0
   2  -3  16   46.31    4.08   0
   2  -3  17  158.58    5.88   0
   2  -2   7  308.72    5.76   0
   2   1   1  352.45   11.43   0
   2   8  -1  100.53    5.71   0
   3  -2  10  252.57    5.29   0
   3  -2  11  828.20    5.91   0
   3  -2  18  155.84    4.31   0
   3  -2  19   94.81    4.30   0
   3   0   4    1.76    2.96   0
   4  -1   9   63.89    4.21   0
   4  -1  19   -2.60    3.97   0
   4  -1  20   -4.24    4.33   0
   4   0   6  435.78    6.79   0
   4   5   1  118.88    7.38   0
   4   6   1 1270.86   15.42   0
   5   0   9  241.50    4.35   0
   5   0  19   56.32    4.45   0
   5   0  20    6.74    4.28   0
   6   1  10  642.09    5.74   0
   6   1  18  248.16    4.91   0
   6   1  19   25.43    4.25   0
   6   3   6   -0.17    3.28   0
   6   4   5  123.94    5.71   0
   7   2  12    2.26    4.71   0
   7   2  13   16.84    3.41   0
   7   2  14  101.64    4.37   0
   7   2  15   51.90    3.80   0
   7   2  16   51.34    4.24   0
   7   2  17   13.84    5.44   0
   7   3  10   41.13    3.75   0
   7   3  19   10.98    4.32   0
   7   4   8  956.07    9.06   0
   8   5  13  194.48    5.71   0
   8   5  14  126.33    6.09   0
   8   5  15    3.76    5.76   0
   8   5  16   56.64    5.40   0
   8   6  13  126.63    6.53   0
   8   6  14   -2.26    4.10   0
   8   6  15   48.13    4.48   0
   8   7  14   -3.52    5.40   0
 -18  -3   1    5.50    4.21   0
 -18  -1  -2   15.42    5.69   0
 -18   2  -5   13.80    4.07   0
 -17  -2  -1    8.95    5.66   0
 -17   4  -6   22.16    4.18   0
 -16  -1  -3    0.55    3.67   0
 -16   0  -4   15.01    3.73   0
 -16   1  -5    3.29    3.88   0
 -16   3  -6  107.60    4.52   0
 -15  -4   2   40.04    5.87   0
 -15   1  -5   69.56    4.53   0
 -15   5  -7    6.66    4.00   0
 -14  -2  -2   31.40    4.25   0
 -14   2  -6  715.15    5.97   0
 -14   5  -7   67.01    4.43   0
 -14   6  -7    6.73    3.96   0
 -13  -6   8   -1.01    5.03   0
 -13   2  -6   -3.99    4.15   0
 -13   4  -7   73.71    3.71   0
 -13   5  -7    8.12    3.78   0
 -13   6  -7    2.80    4.04   0
 -13   7  -7    9.99    4.10   0
 -12  -6   8    0.43    6.03   0
 -12   2  -6  903.95    6.76   0
 -12   4  -7  342.34    4.91   0
 -12   5  -7   22.57    4.89   0
 -12   6  -7    9.35    5.04   0
 -12   7  -7  152.30    4.44   0
 -11  -6   8    9.61    5.39   0
 -11   4  -7    7.18    3.09   0
 -11   5  -7   16.49    5.05   0
 -11   6  -7    0.56    4.89   0
 -11   7  -7    8.13    4.04   0
 -11   8  -7   24.11    4.23   0
 -10  -6   8    7.66    4.91   0
 -10   2  -6 1041.92    7.35   0
 -10   4  -7  472.79    4.80   0
 -10   5  -7    5.91    3.86   0
 -10   6  -7   21.49    4.97   0
 -10   7  -7   53.81    3.90   0
  -9  -2  -2    3.51    4.10   0
  -9   2  -6  555.96    5.26   0
  -9   4  -7   14.64    3.37   0
  -9   5  -7   45.97    3.52   0
  -9   6  -7    1.59    3.81   0
  -9   7  -7   56.20    3.94   0
  -9   9  -6   71.10    5.15   0
  -8  -6   9 1006.18    9.77   0
  -8   2  -6  620.65    5.14   0
  -8   5  -7   30.20    3.31   0
  -8   6  -7   43.01    3.42   0
  -8   9  -6   -2.18    4.35   0
  -7  -6  10  336.12    7.07   0
  -7  -1  -3   22.72    3.38   0
  -7   0  -4    0.62    4.23   0
  -7   1  -5    7.69    2.68   0
  -7   3  -6 1069.23    7.01   0
  -7   9  -6   55.20    4.26   0
  -7  10  -5   50.59    5.34   0
  -6  -6  12   11.92    4.05   0
  -6  -5   6   55.19    4.82   0
  -6   3  -6    0.37    2.89   0
  -6   8  -6    4.21    3.77   0
  -6  10  -5   -0.84    4.25   0
  -5  -6  15   33.77    6.04   0
  -5  -6  16  285.15    7.15   0
  -5  -6  17   49.51    5.82   0
  -5  -5   7  313.13    5.42   0
  -5   2  -5  340.07    4.64   0
  -5   4  -6    4.62    2.91   0
  -5   5  -6   19.21    3.31   0
  -5   6  -6  595.79    5.36   0
  -5   7  -6   32.96    3.30   0
  -5   9  -5   48.75    5.11   0
  -4  -5   8   31.01    4.98   0
  -4   3  -5  275.59    5.20   0
  -4  10  -4   22.88    4.39   0
  -4  11  -3  125.22    5.90   0
  -3  -5  10   97.64    3.86   0
  -3   2  -4  686.08    7.15   0
  -3   4  -5 2123.03    9.42   0
  -3   7  -5   67.83    3.63   0
  -3   9  -4  285.66    6.08   0
  -2  -5  13   -4.99    3.66   0
  -2  -5  14  195.66    4.95   0
  -2  -5  15  392.97    5.35   0
  -2  -5  16   65.94    4.41   0
  -2  -5  17   10.99    4.24   0
  -2  -5  18   65.87    4.57   0
  -2   3  -4   17.00    3.22   0
  -2   8  -4   26.15    4.77   0
  -2  10  -3   18.43    4.32   0
  -2  11  -2   97.63    4.94   0
  -1  -4   8  219.88    5.51   0
  -1   1  -2 2986.56   17.53   0
  -1   5  -4  658.19    6.11   0
  -1   6  -4  201.74    4.09   0
  -1   9  -3  564.44    6.70   0
  -1  10  -2   51.90    5.62   0
  -1  11  -1  129.38    6.73   0
   0  -4  11  353.22    5.10   0
   0  -4  19   27.28    4.32   0
   0  -4  20   18.81    4.55   0
   0  -3   6   54.22    3.57   0
   0   2  -2 1190.53   11.03   0
   0   4  -3 1017.90    8.35   0
   0   7  -3  277.10    5.76   0
   0   9  -2  128.48    5.93   0
   1  -3   8  855.92    6.44   0
   2  -3  11  249.73    4.39   0
   2  -3  12  307.26    4.66   0
   2  -3  18  181.12    4.68   0
   2  -3  19   33.77    4.46   0
   2  -3  20   -5.79    5.94   0
   2  -1   4 1178.66    9.73   0
   2  11   2   96.00    6.17   0
   3  -2   9 1435.27    7.62   0
   3  -2  20   11.39    4.41   0
   3  -2  21    2.64    4.52   0
   3  -1   6  967.08    7.52   0
   3   7   0  965.35   10.04   0
   3   9   1   68.76    4.70   0
   3  10   2   15.57    5.55   0
   4  -2  14  214.79    5.25   0
   4  -2  15   13.56    4.26   0
   4  -2  16  536.52    6.76   0
   4  -2  17   49.21    4.98   0
   4  -1   8   83.73    4.58   0
   4   1   4  859.87    8.68   0
   5  -1  12  363.71    5.83   0
   5  -1  13   56.53    4.00   0
   5  -1  14  107.25    3.84   0
   5  -1  15  235.72    4.06   0
   5  -1  16    1.56    3.90   0
   5  -1  17   29.81    3.86   0
   5  -1  18  110.54    5.62   0
   5   0   8    2.02    3.99   0
   5   1   6   44.19    3.84   0
   6   0  13   -2.87    4.79   0
   6   0  14    1.29    3.25   0
   6   0  15   -5.16    3.60   0
   6   0  16  189.27    4.56   0
   6   0  17   -1.69    5.30   0
   6   1   9  237.96    4.34   0
   6   1  20    9.67    4.14   0
   6   2   7   45.42    3.46   0
   7   2  11  167.15    4.32   0
   7   2  18   65.54    4.36   0
   7   2  19   -1.07    4.33   0
   7   3   9  174.34    4.46   0
   7   5   7    9.90    4.81   0
   7   6   7   56.52    5.58   0
   7   9  10    2.53    6.58   0
   8   4  12  162.06    6.15   0
   8   4  13   38.03    3.88   0
   8   4  14    6.59    4.12   0
   8   4  15  279.33    5.38   0
   8   4  16   -3.10    4.08   0
   8   4  17   22.48    4.41   0
   8   5  11   12.38    5.31   0
   8   5  12    2.66    3.86   0
   8   5  17   63.34    4.56   0
   8   6  11  788.44    8.91   0
   8   6  12    3.22    4.08   0
   8   7  12   13.67    5.96   0
   8   7  13  192.93    5.84   0
 -18   0  -3   -6.55    4.10   0
 -17  -4   3   -0.11    5.63   0
 -17   1  -4    7.74    4.84   0
 -16   2  -5    3.04    4.55   0
 -16   4  -6   31.06    4.08   0
 -16   5  -6   18.82    4.12   0
 -15  -3   0    9.75    3.62   0
 -15   0  -4    3.83    3.51   0
 -15   3  -6  174.92    4.40   0
 -15   4  -6    7.23    4.67   0
 -14  -1  -3   67.33    4.25   0
 -14   0  -4  378.64    6.03   0
 -14   1  -5   62.75    3.98   0
 -14   3  -6   55.04    3.72   0
 -13  -2  -2    0.12    3.15   0
 -13   1  -5    3.76    4.10   0
 -13   3  -6  749.04    6.93   0
 -12  -2  -2   13.49    4.12   0
 -11  -2  -2   32.66    4.63   0
 -11   2  -6   29.18    3.80   0
 -10  -2  -2    0.49    3.74   0
 -10   9  -6   -1.93    4.36   0
  -9  -6   8    3.28    4.91   0
  -9   1  -5  141.81    4.50   0
  -9   8  -6   -2.00    5.18   0
  -8  -1  -3 1351.15    9.28   0
  -8   0  -4  277.09    5.34   0
  -8   1  -5  109.01    3.44   0
  -8   3  -6   23.46    3.23   0
  -8   8  -6    1.03    3.99   0
  -8  10  -5   31.07    4.35   0
  -7  -5   5   17.49    4.49   0
  -7   4  -6  187.58    4.83   0
  -7   7  -6   15.69    4.92   0
  -7   8  -6   -0.55    3.78   0
  -6  -6  11  162.91    5.26   0
  -6   2  -5   62.02    4.18   0
  -6   4  -6  159.65    3.76   0
  -6   5  -6  646.93    5.44   0
  -6   6  -6   12.11    3.61   0
  -6   7  -6  100.66    3.67   0
  -6   9  -5   23.49    3.88   0
  -5  -6  12   25.97    5.67   0
  -5  -6  13   53.81    4.12   0
  -5  -6  18   17.29    4.74   0
  -5   1  -4   98.84    4.72   0
  -5  10  -4  170.71    4.95   0
  -5  11  -3   34.78    5.37   0
  -4  -6  15    9.24    5.43   0
  -4  -6  16    3.53    5.72   0
  -4  -6  17  295.67    6.57   0
  -4  -4   4    6.70    4.27   0
  -4   7  -5 1256.93    8.27   0
  -4   8  -5  248.31    4.42   0
  -3  -5   9 1084.11    7.82   0
  -3  -4   5   12.31    3.41   0
  -3  -1  -1 4905.43   29.35   0
  -3   5  -5    3.77    3.10   0
  -3   6  -5   66.84    3.28   0
  -3  10  -3  201.50    5.73   0
  -3  11  -2   13.75    6.17   0
  -2  -5  11  196.72    4.61   0
  -2  -4   6    8.17    4.61   0
  -2   7  -4  617.34    6.56   0
  -1  -5  14   57.83    5.84   0
  -1  -5  15   10.72    3.96   0
  -1  -5  16  219.01    4.99   0
  -1  -5  17  125.84    5.98   0
  -1  -5  18   74.74    5.64   0
  -1   8  -3   46.10    4.90   0
   0  -4  10   14.52    3.44   0
   0   5  -3  895.04    7.39   0
   0   6  -3    9.39    2.98   0
   0  10  -1   55.92    4.44   0
   0  11   0    1.65    4.53   0
   1  -4  12  563.55    6.29   0
   1  -4  13    6.17    3.49   0
   1  -4  14   33.41    3.63   0
   1  -4  15  447.46    5.68   0
   1  -4  16   54.72    4.08   0
   1  -4  17   18.86    4.13   0
   1  -4  18  228.46    5.04   0
   1  -4  19   18.88    6.06   0
   1   0   1 1126.21   17.01   0
   1   2  -1   64.96    4.61   0
   1   4  -2  936.87    9.11   0
   1   7  -2   45.72    3.84   0
   1   9  -1   -3.13    3.99   0
   1  10   0   11.94    5.57   0
   1  11   1  130.27    5.34   0
   2  -3  10  710.16    5.90   0
   2  -2   6  219.52    4.73   0
   2   4  -1   83.73    5.76   0
   2   7  -1   51.20    4.77   0
   2   9   0    1.84    3.97   0
   2  10   1   22.69    5.17   0
   3  -3  15  371.84    5.19   0
   3  -3  16  589.47    5.72   0
   3  -3  17  234.73    6.24   0
   3  -3  18   95.16    5.08   0
   3  -2   8  177.15    4.93   0
   4  -2  11   76.86    4.67   0
   4  -2  12   61.72    3.64   0
   4  -2  13    2.96    3.30   0
   4  -2  18  100.95    4.17   0
   4  -2  19  115.98    4.65   0
   4  -2  20   18.65    5.81   0
   5  -1  11  901.75    6.36   0
   5  -1  19  119.01    4.64   0
   5  -1  20  106.94    4.66   0
   6   0  11    1.36    3.68   0
   6   0  12 1621.89    8.08   0
   6   0  20  452.31    5.76   0
   6   1   8  204.96    4.32   0
   7   1  12  349.52    6.05   0
   7   1  13    1.25    3.26   0
   7   1  14   34.20    3.90   0
   7   1  15   37.28    3.91   0
   7   1  16    0.37    3.85   0
   7   1  17   26.28    3.86   0
   7   1  18   64.85    4.51   0
   7   1  19   90.49    5.46   0
   7   2  10  322.22    4.90   0
   7   3   8  954.45    7.67   0
   7   4   7  229.74    6.26   0
   7   7   7   53.79    5.93   0
   7   8   8  121.14    7.22   0
   8   3  12   12.05    4.11   0
   8   3  13   45.42    4.09   0
   8   3  14   40.05    3.86   0
   8   3  15   14.86    3.84   0
   8   3  16   -0.75    4.36   0
   8   3  17    9.87    3.97   0
   8   3  18   -3.22    6.00   0
   8   4  11   16.52    3.51   0
   8   5  10   39.40    5.32   0
   8   6  10   -2.62    5.19   0
   8   7  11    3.61    5.96   0
 -19  -1  -1   77.01    4.67   0
 -19   0  -2    2.80    4.10   0
 -18  -2   0    2.18    4.86   0
 -18   2  -4   41.65    4.37   0
 -17  -3   1   34.19    4.45   0
 -17   0  -3   22.12    3.99   0
 -17   3  -5  159.16    4.55   0
 -17   4  -5    7.10    4.14   0
 -16  -2  -1   84.93    4.31   0
 -16   1  -4  178.04    5.18   0
 -16   3  -5   78.59    5.01   0
 -15   2  -5  200.76    4.48   0
 -15   5  -6   92.66    4.20   0
 -15   6  -6   43.16    4.25   0
 -14  -4   2   31.00    5.52   0
 -14  -3   0   98.08    5.09   0
 -14   4  -6   -0.76    3.47   0
 -14   5  -6   -4.06    3.72   0
 -14   6  -6   12.23    4.04   0
 -14   7  -6   11.79    4.09   0
 -13  -1  -3   71.48    3.63   0
 -13   0  -4   -3.05    3.34   0
 -13   4  -6   32.49    3.75   0
 -13   5  -6   26.88    5.12   0
 -13   6  -6   16.00    5.33   0
 -13   7  -6   20.05    4.28   0
 -12  -1  -3   66.37    4.44   0
 -12   0  -4  699.19    6.60   0
 -12   1  -5   61.32    3.67   0
 -12   3  -6   82.27    3.54   0
 -12   4  -6    5.22    5.24   0
 -12   7  -6   11.04    4.06   0
 -12   8  -6   -4.19    4.11   0
 -11  -1  -3  313.28    5.79   0
 -11   0  -4    2.00    4.29   0
 -11   1  -5   -0.18    3.32   0
 -11   3  -6  810.23    5.94   0
 -11   7  -6   43.72    4.53   0
 -11   8  -6    1.43    4.02   0
 -10  -5   4  365.42   15.02   0
 -10  -1  -3  554.88    6.32   0
 -10   0  -4  967.69    7.16   0
 -10   1  -5  199.26    3.97   0
 -10   3  -6   75.95    3.57   0
 -10   7  -6   20.34    4.77   0
 -10   8  -6   18.48    3.99   0
  -9  -1  -3  144.71    4.03   0
  -9   0  -4    2.98    3.00   0
  -9   3  -6 1846.21    7.92   0
  -9   4  -6   -9.30    4.55   0
  -9   7  -6    5.85    3.70   0
  -9   9  -5   52.51    5.47   0
  -8  -6   8    3.50    4.32   0
  -8  -3   0 1086.15   12.81   0
  -8   4  -6    7.03    3.25   0
  -8   5  -6  234.91    5.18   0
  -8   7  -6  131.77    4.25   0
  -8   9  -5   63.63    4.16   0
  -7  -6   9   53.68    4.19   0
  -7   2  -5  193.93    4.51   0
  -7   5  -6  143.03    3.85   0
  -7   6  -6  207.14    4.04   0
  -7   9  -5    4.88    3.74   0
  -7  10  -4   88.59    5.95   0
  -6  -6  10    9.44    3.75   0
  -6  -2  -1    7.18    4.55   0
  -6   8  -5   20.40    5.20   0
  -6  10  -4    1.81    4.10   0
  -5  -6  11  103.64    4.61   0
  -5  -5   6  158.79    5.46   0
  -5  -1  -2  670.94    7.99   0
  -5   0  -3 1298.64    9.53   0
  -5   3  -5   12.77    2.82   0
  -5   8  -5  423.61    5.13   0
  -4  -6  13   71.70    4.65   0
  -4  -6  14   15.93    4.19   0
  -4  -6  18   -0.77    4.66   0
  -4  -5   7  794.99    7.31   0
  -4   4  -5  546.96    5.01   0
  -4   5  -5 1064.98    6.55   0
  -4   6  -5    1.65    3.31   0
  -4   9  -4   86.35    4.06   0
  -4  10  -3   34.72    5.88   0
  -4  11  -2   11.02    6.07   0
  -3  -5   8  568.41    6.76   0
  -3   1  -3  132.33    4.33   0
  -3   8  -4  181.45    4.15   0
  -2  -5  10   62.93    4.14   0
  -2   4  -4    2.50    3.18   0
  -2   5  -4 1472.54    8.72   0
  -2   6  -4    1.64    2.83   0
  -2   9  -3  127.95    4.43   0
  -2  10  -2   96.84    5.39   0
  -2  11  -1   10.16    5.32   0
  -1  -5  12  171.34    4.39   0
  -1  -5  13   98.17    4.07   0
  -1  -5  19   33.87    4.70   0
  -1  -4   7 1349.11    8.37   0
  -1  -3   4 4747.96   18.61   0
  -1  -2   2   12.07    3.39   0
  -1   3  -3 2809.28   13.28   0
   0  -4   9   -0.16    3.10   0
   0  -2   3   52.11    3.69   0
   0   1  -1   51.71    5.44   0
   0   8  -2   44.41    4.80   0
   1  -4  11  510.62    5.52   0
   1  -4  20   14.86    4.67   0
   1  -3   7   34.07    3.29   0
   1   5  -2  492.77    6.44   0
   1   6  -2  357.58    5.48   0
   2  -4  16   -1.68    4.52   0
   2  -4  17  103.92    5.30   0
   2  -3   9  505.74    5.31   0
   2   0   2  859.38   11.13   0
   2   6  -1 3340.09   15.77   0
   3  -3  12  422.61    5.07   0
   3  -3  13   14.61    3.66   0
   3  -3  19    1.73    4.20   0
   3  -3  20   -8.20    4.34   0
   3  -1   5  820.42    7.49   0
   3   5   0  919.08   11.51   0
   3   6   0    4.36    4.48   0
   3  11   4   11.15    6.76   0
   4  -2  10   -1.99    2.97   0
   4  -1   7  197.26    4.23   0
   4   0   5    0.57    3.39   0
   4   8   2   14.31    4.98   0
   4  10   4   33.03    5.83   0
   5  -2  16   -4.03    4.58   0
   5  -1  10  483.34    5.11   0
   5   0   7  306.25    4.97   0
   5   2   4 1480.11   11.81   0
   6  -1  14  593.98    5.97   0
   6  -1  15   12.44    5.50   0
   6  -1  16   -1.65    5.25   0
   6  -1  17   72.71    5.28   0
   6  -1  18  213.68    5.61   0
   6   0  10 1032.53    6.93   0
   6   2   6  414.21    5.82   0
   6   3   5   51.78    4.66   0
   7   1  11  565.49    5.66   0
   7   2   9  914.31    7.03   0
   8   2  13   31.78    4.58   0
   8   2  14  492.68    5.78   0
   8   2  15    2.11    3.90   0
   8   2  16  475.66    5.76   0
   8   2  17   60.20    4.71   0
   8   2  18    7.08    5.88   0
   8   3  11    0.10    3.40   0
   8   4  10   74.96    3.80   0
   8   7  10   -0.00    4.78   0
   8   8  12    2.30    4.49   0
 -18  -3   2    5.73    5.75   0
 -18  -1  -1   33.54    4.24   0
 -18   0  -2  310.78    6.09   0
 -18   1  -3   16.58    4.47   0
 -18   3  -4   68.33    4.43   0
 -17   2  -4   45.54    4.18   0
 -16  -3   1   16.41    5.22   0
 -16  -1  -2    5.11    3.71   0
 -16   0  -3   -1.72    4.02   0
 -16   4  -5  118.01    4.40   0
 -16   5  -5   -7.76    4.28   0
 -15  -2  -1   80.38    4.16   0
 -15   1  -4   -1.24    3.58   0
 -15   3  -5  178.35    4.34   0
 -14   2  -5   -5.43    3.73   0
 -13  -3   0   12.16    3.41   0
 -13   2  -5  342.38    4.61   0
 -13   8  -5   25.93    5.08   0
 -12   2  -5   83.98    4.39   0
 -12   5  -6    2.44    3.44   0
 -12   6  -6    8.19    3.76   0
 -12   8  -5  207.21    6.58   0
 -11  -6   7    2.61    5.59   0
 -11   2  -5  667.16    6.36   0
 -11   4  -6  127.53    3.80   0
 -11   5  -6   51.65    3.75   0
 -11   6  -6   18.40    3.63   0
 -11   9  -5  101.91    4.71   0
 -10   4  -6   12.56    3.21   0
 -10   5  -6   -3.22    3.11   0
 -10   6  -6   98.69    4.02   0
 -10   9  -5   74.45    4.42   0
  -9  -7  13    5.59    5.72   0
  -9  -7  14   20.88    5.02   0
  -9   2  -5  179.30    4.61   0
  -9   5  -6  166.92    3.87   0
  -9   6  -6  149.79    3.62   0
  -9  10  -4  165.44    4.90   0
  -8  -7  14   27.08    5.95   0
  -8  -7  15   79.59    5.21   0
  -8   2  -5   21.34    2.96   0
  -8   8  -5   25.80    5.29   0
  -8  10  -4   -0.55    4.41   0
  -7   8  -5  207.56    4.39   0
  -6  -6   9 1477.58    9.81   0
  -6   1  -4 1214.80    7.91   0
  -6   3  -5   48.65    2.89   0
  -6   7  -5 1372.16    7.73   0
  -5  -6  10  165.84    4.77   0
  -5   4  -5 2372.77    9.10   0
  -5   5  -5   31.46    4.09   0
  -5   6  -5   49.66    3.57   0
  -5   7  -5   -1.52    3.40   0
  -5   9  -4  131.23    4.29   0
  -5  10  -3  122.90    5.99   0
  -5  11  -2   -2.68    6.37   0
  -4  -6  11  274.06    6.16   0
  -4  -6  12   15.58    4.03   0
  -4   2  -4 1150.07    7.66   0
  -4   8  -4   13.81    4.55   0
  -3  -6  13   -6.17    5.75   0
  -3  -6  14  416.09    5.73   0
  -3  -6  15   22.71    4.38   0
  -3  -6  16  273.15    5.58   0
  -3  -6  17   11.92    4.71   0
  -3  -6  18    3.77    4.74   0
  -3   0  -2    1.19    3.16   0
  -3   3  -4 2908.03   11.86   0
  -3   7  -4  120.44    3.86   0
  -3   9  -3  333.01    5.44   0
  -2  -5   9   16.92    3.71   0
  -2  -3   3  292.12    6.21   0
  -2   2  -3  362.16    5.40   0
  -2   8  -3  565.25    6.81   0
  -1  -5  11  176.61    4.25   0
  -1   7  -3    4.49    3.39   0
  -1   9  -2  271.35    5.34   0
  -1  10  -1  283.61    6.10   0
  -1  11   0  330.83    5.95   0
   0  -5  13  217.50    5.48   0
   0  -5  14  256.21    5.08   0
   0  -5  15  542.47    5.97   0
   0  -5  16  100.14    4.22   0
   0  -5  17    5.32    4.14   0
   0  -5  18    5.52    4.34   0
   0  -5  19   58.92    4.58   0
   0  -4   8  242.85    4.44   0
   0  -3   5    8.87    3.42   0
   0  11   1   12.94    6.22   0
   1  -4  10 1932.78    8.89   0
   1  -2   4  171.36    4.56   0
   1   8  -1  344.02    6.21   0
   2  -4  13   -1.26    3.41   0
   2  -4  14   13.76    3.47   0
   2  -4  15  450.82    5.50   0
   2  -4  18    9.68    4.34   0
   2  -4  19    6.93    4.56   0
   2  -4  20   46.98    4.66   0
   2  -3   8  347.31    4.57   0
   2   5  -1  488.52    7.00   0
   2  11   3  173.69    7.48   0
   3  -3  10   -1.39    4.07   0
   3  -3  11  258.03    4.40   0
   3  -2   7  130.83    3.82   0
   3   1   2 1294.65   13.46   0
   3   8   1    1.39    4.96   0
   4  -3  14    4.33    4.28   0
   4  -3  15    5.49    3.71   0
   4  -3  16   -1.34    3.66   0
   4  -3  17   70.19    4.01   0
   4  -3  18   53.30    4.30   0
   4  -2   9   88.23    3.53   0
   4   9   3  110.28    6.57   0
   5  -2  12   26.22    4.20   0
   5  -2  13   -3.08    3.52   0
   5  -2  14  213.78    4.18   0
   5  -2  15   34.19    3.71   0
   5  -2  17   36.38    4.03   0
   5  -2  18  209.09    4.42   0
   5  -2  19  -10.47    4.12   0
   5  -2  20   -0.66    4.38   0
   5  -1   9    2.57    3.12   0
   5   1   5  278.49    5.36   0
   5   7   3   16.30    7.63   0
   5  10   6  174.66    9.71   0
   6  -1  12  228.50    4.42   0
   6  -1  13   26.23    3.51   0
   6  -1  19   21.35    4.38   0
   6  -1  20    8.32    4.21   0
   6   0   9    8.72    2.98   0
   6   1   7  288.50    4.76   0
   7   0  13  188.30    4.09   0
   7   0  14    1.55    3.25   0
   7   0  15   31.84    3.86   0
   7   0  16    7.95    3.56   0
   7   0  17  136.01    4.34   0
   7   0  18   -3.27    4.23   0
   7   0  19   53.95    4.44   0
   7   1  10  447.47    5.42   0
   7   2   8   91.95    3.63   0
   7   3   7  975.39    7.98   0
   7   5   6  149.75    5.98   0
   7   9   9   79.58    8.77   0
   8   1  15   30.79    4.79   0
   8   1  16   62.85    4.93   0
   8   1  17    1.57    4.99   0
   8   2  12   60.99    3.65   0
   8   2  19   35.72    4.22   0
   8   3  10   75.28    4.19   0
   8   4   9  115.36    5.48   0
   8   5   9  224.86    5.40   0
   8   6   9  148.72    6.35   0
   9   4  14  178.57    5.82   0
   9   4  15   28.76    6.14   0
   9   4  16    8.14    4.29   0
   9   4  17  144.46    6.54   0
   9   5  14  107.42    6.34   0
   9   5  15    3.09    4.22   0
   9   5  16   25.62    4.39   0
   9   6  14   -3.08    5.42   0
   9   6  15    5.07    4.29   0
 -19  -1   0   41.64    5.13   0
 -19   0  -1  183.53    5.68   0
 -18   2  -3   -3.30    4.01   0
 -17  -2   0  114.73    4.90   0
 -17  -1  -1  201.87    6.19   0
 -17   0  -2   -5.43    5.43   0
 -17   1  -3   51.49    4.30   0
 -17   3  -4   38.76    4.30   0
 -17   4  -4  121.45    5.53   0
 -16   2  -4   64.48    4.23   0
 -15  -1  -2  139.94    4.50   0
 -15   0  -3   10.11    3.57   0
 -15   2  -4  128.82    5.06   0
 -15   4  -5   41.43    4.02   0
 -15   5  -5   -3.42    3.89   0
 -15   6  -5   -8.06    4.11   0
 -14  -2  -1  162.06    4.79   0
 -14   0  -3    7.30    4.42   0
 -14   1  -4  246.46    4.47   0
 -14   3  -5   16.26    3.49   0
 -14   4  -5  261.11    4.75   0
 -14   5  -5  171.12    5.00   0
 -14   6  -5   11.45    3.94   0
 -14   7  -5    4.82    4.41   0
 -13  -4   2   33.80    5.32   0
 -13   1  -4  371.62    5.36   0
 -13   3  -5  409.74    4.84   0
 -13   7  -5   62.92    4.04   0
 -12  -6   7  349.77   10.53   0
 -12  -3   0  162.29    4.88   0
 -12   3  -5   66.46    4.46   0
 -11  -7  12    6.22    5.02   0
 -11  -3   0  274.79    6.40   0
 -11   7  -5  114.54    5.37   0
 -10  -6   7  184.80    7.21   0
 -10  -3   0 1186.42   11.14   0
 -10   2  -5    1.44    3.33   0
  -9  -7  12   34.65    5.87   0
  -9  -6   7    1.19    4.31   0
  -9  -5   4  279.18   10.84   0
  -9  -3   0  399.24    7.55   0
  -9   7  -5   93.72    5.38   0
  -8   3  -5  293.14    4.94   0
  -8   7  -5  523.12    5.83   0
  -8   9  -4   10.30    4.88   0
  -7  -7  15  122.07    5.82   0
  -7  -6   8   15.95    3.67   0
  -7   1  -4 1016.07    7.16   0
  -7   3  -5  170.70    3.66   0
  -7   7  -5    5.05    3.26   0
  -7   9  -4   15.48    3.79   0
  -6  -7  15  326.71    7.18   0
  -6  -7  16    9.81    6.51   0
  -6  -5   5  253.23    5.62   0
  -6  -1  -2  746.88    8.45   0
  -6   0  -3   -2.83    3.39   0
  -6   4  -5  111.43    3.53   0
  -6   5  -5  402.11    4.59   0
  -6   6  -5  167.43    3.94   0
  -6  10  -3   -5.59    4.39   0
  -6  11  -2   10.66    4.45   0
  -5  -6   9   34.37    5.04   0
  -5  -4   3  484.58    9.18   0
  -5   2  -4 1474.62    8.76   0
  -5   8  -4   13.45    3.72   0
  -4  -6  10   97.12    5.24   0
  -4   7  -4  267.88    5.35   0
  -4   9  -3  108.29    5.20   0
  -3  -6  12   24.63    3.91   0
  -3  -5   7  681.04    7.23   0
  -3   4  -4    3.53    2.99   0
  -3   5  -4  932.87    6.36   0
  -3   6  -4  558.85    5.37   0
  -3  10  -2    1.47    4.29   0
  -3  11  -1   29.19    4.62   0
  -2  -6  14   18.91    5.53   0
  -2  -6  15   -2.95    4.19   0
  -2  -6  16    8.66    4.65   0
  -2  -6  17  100.20    4.95   0
  -2  -6  18    2.26    4.82   0
  -2  -5   8   10.85    4.39   0
  -2  -4   5 2363.99   12.27   0
  -2   9  -2   91.38    5.88   0
  -1  -5  10   65.22    3.92   0
  -1  -4   6  274.91    4.96   0
  -1   4  -3  193.44    4.58   0
  -1   5  -3  232.82    4.30   0
  -1   6  -3  174.33    4.00   0
   0  -5  12  105.76    3.93   0
   0   3  -2  253.85    6.37   0
   0   7  -2  283.95    4.95   0
   0   9  -1  250.87    5.26   0
   0  10   0   50.18    4.48   0
   1  -5  15    1.87    5.07   0
   1  -5  16  155.11    4.91   0
   1  -5  17    8.36    4.02   0
   1  -5  18  -13.29    4.46   0
   1  -5  19   14.40    6.19   0
   1  -4   9   22.08    3.10   0
   1  -3   6   10.63    3.12   0
   1   9   0   29.86    5.56   0
   1  10   1  275.25    6.77   0
   1  11   2   34.89    4.82   0
   2  -4  11  213.12    4.35   0
   2  -4  12  213.35    4.25   0
   2  -2   5   86.98    3.95   0
   2   8   0   33.92    4.06   0
   3  -4  15  155.98    5.80   0
   3  -4  16   -6.26    4.00   0
   3  -4  17    4.41    4.21   0
   3  -4  19   78.93    5.56   0
   3  -3   9  582.90    6.24   0
   3   0   3 6469.81   22.71   0
   3   9   2  217.33    6.86   0
   4  -3  12  123.12    5.20   0
   4  -3  13   61.97    3.81   0
   4  -3  20   -1.54    4.40   0
   4  -1   6 4486.66   14.87   0
   5  -2  11  608.00    5.67   0
   5  -1   8   -0.46    2.84   0
   5   0   6   -8.51    3.57   0
   5   3   3  552.27    9.73   0
   6  -1  11  108.17    4.00   0
   6   0   8  361.12    5.52   0
   6   5   4  735.72   12.23   0
   7   0  11  145.91    5.35   0
   7   0  12    3.90    3.65   0
   7   1   9  111.39    3.72   0
   7   6   6  223.66    7.41   0
   8   1  13   97.50    3.64   0
   8   1  14   91.79    4.50   0
   8   1  18  150.26    4.97   0
   8   1  19    6.17    4.21   0
   8   2  11   26.43    3.60   0
   8   3   9  166.19    5.51   0
   8   7   9  206.61    7.08   0
   9   3  16  168.87    5.19   0
   9   4  12  175.22    5.43   0
   9   4  13   59.75    4.41   0
   9   5  12  137.82    6.40   0
   9   6  13    4.60    4.22   0
 -18  -2   1    2.73    4.97   0
 -18   1  -2   18.09    4.34   0
 -17  -3   2  370.76    7.59   0
 -17   2  -3   64.19    4.29   0
 -16  -2   0    2.67    5.11   0
 -16   0  -2 1041.23    8.04   0
 -16   1  -3    0.35    3.71   0
 -16   3  -4  200.26    4.79   0
 -16   4  -4   -3.63    4.05   0
 -16   5  -4    0.70    4.16   0
 -15  -3   1  256.44    6.05   0
 -15   3  -4  119.96    5.53   0
 -14  -1  -2    4.39    3.36   0
 -14   2  -4  416.35    5.22   0
 -13  -2  -1   97.93    3.82   0
 -13  -1  -2  480.72    6.29   0
 -13   0  -3  106.44    3.87   0
 -13   4  -5  151.00    4.32   0
 -13   5  -5   30.61    3.79   0
 -13   6  -5   30.87    3.70   0
 -13   8  -4   58.33    4.45   0
 -12  -4   2   43.53    5.79   0
 -12   1  -4  324.78    4.58   0
 -12   4  -5  239.39    3.98   0
 -12   5  -5  223.33    4.46   0
 -12   6  -5    0.26    3.81   0
 -11  -7  11   18.86    5.88   0
 -11   1  -4  312.81    4.63   0
 -11   3  -5  376.85    4.73   0
 -11   4  -5  299.25    4.32   0
 -11   5  -5   22.94    4.37   0
 -11   6  -5   22.21    3.81   0
 -11   9  -4   47.93    4.27   0
 -10  -7  11  230.46    6.90   0
 -10   1  -4 1143.43    6.74   0
 -10   3  -5   -0.13    3.24   0
 -10   4  -5  582.93    5.99   0
 -10   5  -5  750.50    6.22   0
 -10   6  -5  102.84    4.04   0
 -10   7  -5  468.89    5.04   0
 -10   9  -4    9.03    4.12   0
  -9  -7  11   84.91    6.01   0
  -9   1  -4  265.00    4.20   0
  -9   3  -5  178.35    3.84   0
  -9   4  -5 1676.74    7.67   0
  -9   5  -5   14.11    4.76   0
  -9   6  -5   18.71    3.26   0
  -9   9  -4    1.41    4.35   0
  -9  10  -3    4.17    4.16   0
  -8  -7  12   11.97    4.78   0
  -8  -6   7    0.99    4.87   0
  -8   1  -4 1179.78    7.03   0
  -8   4  -5  279.38    4.21   0
  -8   5  -5  932.30    6.07   0
  -8   6  -5    0.54    3.05   0
  -8  10  -3    5.45    4.19   0
  -7  -7  12   -1.65    5.64   0
  -7  -7  13   30.68    4.88   0
  -7  -2  -1 2100.67   14.36   0
  -7   0  -3 1384.99    9.20   0
  -7   4  -5 1019.80    6.06   0
  -7   5  -5  249.60    4.12   0
  -7   6  -5  304.68    4.76   0
  -7   8  -4    4.38    4.97   0
  -7  10  -3   60.35    4.45   0
  -6  -7  13   30.24    5.53   0
  -6  -7  14   29.60    4.97   0
  -6  -6   8    1.13    3.84   0
  -6   2  -4  614.48    6.28   0
  -6   8  -4    4.01    3.76   0
  -5  -7  15   61.13    6.47   0
  -5  -7  16   42.25    5.15   0
  -5   7  -4  176.32    5.37   0
  -5   9  -3  429.91    5.23   0
  -4  -5   6    3.12    3.07   0
  -4   1  -3 1744.91   10.30   0
  -4   3  -4  366.21    4.77   0
  -4   4  -4    7.36    3.86   0
  -4   6  -4   67.10    3.51   0
  -4  10  -2  132.68    4.62   0
  -4  11  -1   33.63    4.56   0
  -3  -6  11    1.35    3.64   0
  -3  -4   4   69.30    3.81   0
  -3  -3   2  246.88    7.56   0
  -3   8  -3   26.91    3.42   0
  -2  -6  12    6.31    5.22   0
  -2  -6  13  260.59    5.24   0
  -2  -2   1    7.90    4.46   0
  -2   3  -3  799.16    7.78   0
  -2   7  -3  137.86    4.25   0
  -2  10  -1   20.97    4.23   0
  -2  11   0   25.62    4.42   0
  -1  -6  15   27.74    5.75   0
  -1  -6  16  279.77    5.47   0
  -1  -6  17    6.57    4.64   0
  -1  -6  18    4.05    4.81   0
  -1  -5   9  816.06    6.67   0
  -1   8  -2   30.94    3.76   0
  -1  11   1  203.35    6.72   0
   0  -5  11   92.04    3.94   0
   0  -4   7  191.78    4.12   0
   0   6  -2    0.72    4.17   0
   1  -5  13  104.86    3.82   0
   1  -5  14   44.44    4.13   0
   1  -4   8  582.13    6.45   0
   1  -1   2 2768.76   17.43   0
   1   7  -1 1200.86    9.40   0
   2  -4  10   58.70    3.72   0
   2  -3   7  303.54    4.67   0
   2  -1   3 2274.73   13.29   0
   2   9   1  341.09    6.20   0
   2  10   2   90.18    4.84   0
   3  -4  13   19.05    3.43   0
   3  -4  14  106.15    3.72   0
   3  -4  20   -6.65    4.40   0
   3  -2   6 1788.68    9.55   0
   4  -3  11  333.19    4.75   0
   4  -2   8  577.57    5.36   0
   4   0   4  339.43    6.50   0
   4   1   3 1689.26   12.75   0
   5  -3  15  239.38    5.83   0
   5  -3  16  532.74    5.45   0
   5  -3  17  248.08    4.73   0
   5  -3  18   25.31    4.50   0
   5  -3  19    8.07    4.36   0
   5  -2  10  341.15    4.54   0
   6  -2  13  307.62    5.19   0
   6  -2  14  112.45    3.70   0
   6  -2  15   -8.13    4.24   0
   6  -2  16  345.40    5.00   0
   6  -2  17   62.31    3.71   0
   6  -2  18   22.25    4.36   0
   6  -2  19   57.36    4.36   0
   6  -2  20   26.22    4.43   0
   6  -1  10  666.33    5.77   0
   6   1   6  885.73    8.19   0
   6   2   5   59.10    4.98   0
   6   4   4    3.86    4.47   0
   7  -1  13    3.59    4.26   0
   7  -1  14   35.95    3.89   0
   7  -1  15   47.40    4.11   0
   7  -1  16   -2.20    3.90   0
   7  -1  17   16.30    4.04   0
   7  -1  18   44.74    4.46   0
   7  -1  19  106.48    4.70   0
   7   0  10    2.37    3.51   0
   7   1   8  196.71    5.18   0
   7   2   7   66.21    3.53   0
   8   0  15   -1.33    4.84   0
   8   0  16  139.07    4.33   0
   8   0  17    1.60    4.13   0
   8   0  18   34.63    4.42   0
   8   0  19    5.08    5.90   0
   8   1  11   11.06    4.93   0
   8   1  12  209.30    4.44   0
   8   2  10  103.94    3.85   0
   8   4   8   11.11    4.86   0
   8   5   8   14.82    3.89   0
   8   6   8   32.20    5.02   0
   8   8  10   49.16    5.76   0
   9   2  14   12.83    5.04   0
   9   2  15   24.80    3.99   0
   9   2  16  150.73    4.72   0
   9   2  17   37.06    4.26   0
   9   2  18   76.91    4.66   0
   9   3  12   64.66    5.64   0
   9   3  13   -1.43    3.73   0
   9   4  11    2.53    4.88   0
   9   5  11  327.25    6.76   0
   9   6  12   14.92    4.42   0
   9   7  13   14.46    4.69   0
 -19   1  -1  117.66    4.55   0
 -18  -1   0  230.53    5.17   0
 -18   0  -1   -7.57    3.93   0
 -18   2  -2   61.75    5.67   0
 -17  -4   4   51.30    5.61   0
 -17   1  -2  206.06    5.44   0
 -17   3  -3   16.83    3.90   0
 -17   4  -3   52.51    5.78   0
 -16  -1  -1    1.91    3.69   0
 -16   2  -3    0.42    3.65   0
 -15  -4   3   47.57    5.73   0
 -15   1  -3  223.68    4.62   0
 -15   4  -4  382.34    4.94   0
 -15   5  -4    7.15    4.17   0
 -15   6  -4   -5.21    3.97   0
 -14   1  -3   65.27    4.47   0
 -14   3  -4  107.36    3.97   0
 -14   4  -4   -4.07    5.09   0
 -14   5  -4   14.74    4.85   0
 -14   6  -4   24.52    4.22   0
 -14   7  -4   22.02    4.02   0
 -13  -6   7   -0.04    8.51   0
 -13   2  -4  302.11    4.35   0
 -13   7  -4   30.02    3.91   0
 -12  -2  -1   10.64    3.28   0
 -12  -1  -2  204.87    5.00   0
 -12   0  -3   -1.13    3.34   0
 -12   2  -4  190.25    4.18   0
 -12   7  -4    2.44    5.14   0
 -11  -2  -1 1683.59   10.80   0
 -11   0  -3    6.77    2.84   0
 -11   8  -4   33.34    4.23   0
 -10   0  -3   -3.50    3.97   0
 -10   8  -4   97.66    4.11   0
  -9   0  -3   53.90    3.90   0
  -9   8  -4    4.34    3.70   0
  -8  -7  11  274.41    7.29   0
  -8  -5   4  242.05    8.61   0
  -8  -2  -1  160.94    5.16   0
  -8   0  -3    5.14    3.05   0
  -8   8  -4  179.38    4.29   0
  -7  -6   7  100.17    5.21   0
  -7  -1  -2  126.15    4.26   0
  -7   2  -4 1004.13    6.59   0
  -7   7  -4   94.18    4.60   0
  -7   9  -3  151.62    5.04   0
  -6  -7  12    6.38    5.76   0
  -6   7  -4  357.72    4.60   0
  -6   9  -3   31.11    3.77   0
  -6  10  -2   35.86    5.19   0
  -6  11  -1   51.76    4.51   0
  -5  -7  13   -3.45    5.51   0
  -5  -7  14   19.39    4.59   0
  -5  -6   8   26.92    5.54   0
  -5  -5   5    9.07    3.91   0
  -5   3  -4  415.42    4.87   0
  -5   6  -4  772.50    5.99   0
  -5  10  -2    0.37    4.11   0
  -5  11  -1   -6.24    4.38   0
  -4  -7  15  666.43    8.07   0
  -4  -7  16   68.09    5.00   0
  -4  -7  17   87.23    5.12   0
  -4  -6   9 1168.21    8.31   0
  -4  -2   0  622.11   15.59   0
  -4   5  -4 1402.65    7.34   0
  -4   8  -3  465.38    5.22   0
  -3  -6  10    5.69    3.67   0
  -3   2  -3 2989.84   12.85   0
  -3   7  -3   23.47    4.61   0
  -3   9  -2  217.32    4.82   0
  -3  10  -1  601.63    6.80   0
  -3  11   0  314.06    5.81   0
  -2  -6  11    9.27    4.88   0
  -2  -5   7  587.39    6.86   0
  -2   1  -2 1139.13   10.14   0
  -2   4  -3 2398.96   11.41   0
  -2   5  -3 1152.91    7.92   0
  -2   6  -3  102.23    3.47   0
  -1  -6  13   11.06    4.19   0
  -1  -6  14  620.84    6.32   0
  -1  -5   8  336.08    5.54   0
  -1   2  -2 4305.32   18.28   0
  -1   7  -2  119.24    4.94   0
  -1   9  -1    4.25    4.05   0
  -1  10   0   12.74    4.11   0
   0  -6  16    7.26    5.01   0
   0  -6  17  139.03    6.20   0
   0  -6  18   80.92    6.47   0
   0  -5  10  233.10    4.60   0
   0  -3   4    7.58    4.05   0
   0   4  -2  270.80    5.46   0
   0   5  -2  624.04    6.60   0
   0   8  -1   86.26    3.85   0
   0  11   2   78.31    5.69   0
   1  -5  11   44.23    4.53   0
   1  -5  12  448.71    5.26   0
   1  -3   5  696.03    7.60   0
   2  -5  14   57.61    5.56   0
   2  -5  15  374.24    5.24   0
   2  -5  16   11.24    4.10   0
   2  -5  17   64.37    4.42   0
   2  -5  18    8.02    4.45   0
   2  -5  19   30.24    4.65   0
   2  -4   9    4.58    4.28   0
   2   7   0    0.33    4.65   0
   3  -4  11  466.91    6.05   0
   3  -4  12  284.09    4.83   0
   3  -3   8  540.46    5.22   0
   3  -1   4  280.28    5.28   0
   3   2   1  965.07   21.31   0
   3  11   5   25.49    5.71   0
   4  -4  15  530.87    5.49   0
   4  -4  16    4.31    4.08   0
   4  -4  17  124.76    4.55   0
   4  -4  18   33.38    4.30   0
   4  -4  19    5.12    4.26   0
   4  -3  10 1628.64    7.93   0
   4  -2   7    1.17    2.95   0
   5  -3  13   -3.61    3.52   0
   5  -3  14   12.86    3.42   0
   5  -2   9  922.81    6.35   0
   5  -1   7  537.32    5.56   0
   6  -2  12    3.61    3.61   0
   6  -1   9  235.79    4.10   0
   6   0   7    2.29    3.14   0
   7  -1  12  375.91    5.06   0
   7   0   9  210.69    4.89   0
   7   3   6 1082.51    8.93   0
   8   0  13    5.58    3.17   0
   8   0  14   61.65    4.14   0
   8   1  10  182.26    5.46   0
   8   2   9  272.10    5.00   0
   8   3   8  345.63    6.65   0
   9   1  15   85.79    5.73   0
   9   1  16   59.49    4.21   0
   9   1  17   -4.00    4.16   0
   9   1  18   76.83    4.54   0
   9   2  12   33.55    4.66   0
   9   2  13  365.31    5.53   0
   9   3  11   43.91    4.67   0
   9   6  11    6.32    4.02   0
   9   7  12   41.31    4.73   0
  10   4  16   24.95    5.53   0
 -19  -1   1    7.04    4.08   0
 -19   0   0    3.38    4.26   0
 -18  -3   3   44.91    4.89   0
 -18   1  -1   32.07    5.67   0
 -18   3  -2   44.42    4.45   0
 -17  -2   1   69.42    4.55   0
 -17  -1   0  181.40    6.01   0
 -17   0  -1  107.82    4.53   0
 -17   2  -2   10.02    5.32   0
 -16  -3   2    1.14    4.99   0
 -16   1  -2    5.70    4.98   0
 -16   3  -3   60.71    3.86   0
 -16   4  -3   15.09    4.98   0
 -16   5  -3   96.53    5.18   0
 -16   6  -3  124.16    4.58   0
 -15  -2   0  199.98    4.88   0
 -15  -1  -1  209.23    4.83   0
 -15   0  -2   -4.70    3.68   0
 -15   2  -3   48.02    3.69   0
 -14  -3   1   27.55    3.82   0
 -13   1  -3   77.40    4.36   0
 -13   3  -4  175.51    3.86   0
 -13   4  -4  326.19    4.79   0
 -13   5  -4    4.80    3.50   0
 -13   6  -4   40.61    3.76   0
 -13   8  -3   66.35    4.32   0
 -12   3  -4  156.47    4.06   0
 -12   4  -4  137.02    4.66   0
 -12   5  -4   27.20    5.22   0
 -12   6  -4   -4.13    3.86   0
 -11  -7  10   40.44    5.63   0
 -11  -4   2  148.47    6.78   0
 -11  -1  -2  317.55    4.64   0
 -11   2  -4  793.02    5.86   0
 -11   3  -4   43.94    4.62   0
 -11   6  -4  201.31    5.56   0
 -11   7  -4   50.95    3.84   0
 -11   9  -3   51.63    4.25   0
 -10  -7  10   50.85    5.72   0
 -10  -2  -1   76.99    3.56   0
 -10  -1  -2  240.60    4.36   0
 -10   2  -4   13.40    3.11   0
 -10   7  -4   28.10    3.75   0
 -10   9  -3    8.52    4.25   0
  -9  -7  10  159.44    6.33   0
  -9  -2  -1 2746.16   13.82   0
  -9  -1  -2  699.72    6.54   0
  -9   2  -4 1746.05    7.91   0
  -9   7  -4   45.82    3.77   0
  -9   9  -3  141.61    4.69   0
  -9  10  -2   -3.37    4.23   0
  -8  -1  -2  444.22    5.81   0
  -8   2  -4   46.78    2.90   0
  -8   7  -4  162.46    4.11   0
  -8   9  -3   -2.55    3.86   0
  -8  10  -2    3.93    4.19   0
  -7  -7  11   54.78    4.67   0
  -7   3  -4  172.70    4.44   0
  -7   6  -4 1264.97    7.47   0
  -7  10  -2   23.63    4.06   0
  -6  -7  11  389.83    6.82   0
  -6   3  -4  124.64    3.38   0
  -6   4  -4   -3.87    4.05   0
  -6   5  -4  752.90    6.21   0
  -6   6  -4   12.32    3.26   0
  -6   8  -3  606.75    6.44   0
  -5  -7  12    0.75    5.84   0
  -5   1  -3  310.44    4.91   0
  -5   4  -4   84.15    3.06   0
  -5   5  -4  511.78    4.94   0
  -5   8  -3  109.26    3.76   0
  -4  -7  13   -2.63    5.75   0
  -4  -7  14   55.70    4.60   0
  -4   0  -2  834.03    8.38   0
  -4   7  -3   48.73    4.75   0
  -4   9  -2   38.59    4.06   0
  -4  10  -1   31.94    4.90   0
  -4  11   0    1.44    4.33   0
  -3  -7  15   87.50    6.61   0
  -3  -7  16   66.31    5.00   0
  -3  -7  17   -2.53    4.60   0
  -3  -6   9   45.60    5.40   0
  -3  -5   6   63.10    3.52   0
  -3   6  -3    3.42    3.90   0
  -2  -6  10  111.43    5.37   0
  -2   8  -2   76.45    3.86   0
  -2   9  -1  380.67    6.67   0
  -2  11   1    0.45    5.15   0
  -1  -6  12  145.69    4.18   0
  -1  -4   5    7.59    3.30   0
  -1  -3   3 2397.45   14.30   0
   0  -6  14   -4.77    4.10   0
   0  -6  15   25.47    4.10   0
   0  -5   9   57.28    3.85   0
   0  -4   6    2.33    3.20   0
   0  -1   1   49.29    5.23   0
   0   9   0    5.99    3.76   0
   0  10   1   59.88    4.30   0
   1  -4   7 1022.84    6.97   0
   1  -2   3   11.39    4.24   0
   1   3  -1  298.72    6.71   0
   1   6  -1   27.70    3.35   0
   1   8   0   67.05    5.16   0
   1  11   3  118.73    5.37   0
   2  -5  12    6.37    4.56   0
   2  -5  13  336.01    4.79   0
   2  -3   6   55.85    3.36   0
   2  -2   4 2190.49   11.97   0
   2  11   4   26.48    4.76   0
   3  -5  16  199.33    5.48   0
   3  -5  17   -2.64    5.71   0
   3  -5  18    5.45    4.47   0
   3  -5  19   48.59    6.34   0
   3  -4  10 1601.86    8.90   0
   3   7   1   18.53    4.31   0
   4  -4  13   20.44    3.49   0
   4  -4  14   18.27    3.74   0
   4  -3   9  325.03    4.37   0
   4  -1   5 1531.83    9.21   0
   4   2   2   20.47    5.00   0
   4   7   2  296.00    7.20   0
   4  10   5   14.05    6.02   0
   5  -3  11   98.41    5.13   0
   5  -3  12  404.76    5.05   0
   5   0   5 1165.61    8.61   0
   5   1   4   99.57    4.27   0
   5   8   4   10.59    6.38   0
   5   9   5   47.14    6.93   0
   6  -3  15   62.24    5.47   0
   6  -3  16   23.34    4.21   0
   6  -3  17   41.33    4.09   0
   6  -3  18   30.13    4.08   0
   6  -3  19   -0.42    4.36   0
   6  -2  11  249.60    4.39   0
   6  -1   8  197.90    5.10   0
   6   3   4  122.77    5.43   0
   7  -2  14   97.26    5.76   0
   7  -2  15   40.01    4.17   0
   7  -2  16   56.95    4.07   0
   7  -2  17    1.33    4.03   0
   7  -2  18   62.16    4.27   0
   7  -2  19   -1.47    4.30   0
   7  -1  11  610.73    5.56   0
   7   1   7   97.14    4.92   0
   8  -1  15   35.77    3.94   0
   8  -1  16   58.47    4.22   0
   8  -1  17   17.66    4.15   0
   8  -1  18  173.48    4.78   0
   8  -1  19    1.43    4.27   0
   8   0  11    4.49    5.11   0
   8   0  12 1364.68    7.71   0
   9   0  17  146.68    5.37   0
   9   0  18   11.85    5.08   0
   9   1  13   35.14    4.05   0
   9   1  14   42.82    3.88   0
   9   2  11    9.57    4.75   0
   9   3  10    5.99    4.52   0
   9   4  10  183.57    4.71   0
   9   5  10  147.34    4.87   0
   9   6  10   10.48    5.00   0
   9   7  11  123.46    6.41   0
  10   3  15   -0.62    4.35   0
  10   3  16    0.86    4.36   0
  10   3  17   19.61    4.35   0
  10   4  14   28.02    4.13   0
  10   4  15  226.44    5.37   0
  10   5  14   26.90    6.04   0
  10   5  15   28.67    4.55   0
 -19   1   0   63.28    5.79   0
 -18  -2   2  259.64    6.09   0
 -18   0   0  296.68    5.89   0
 -17   3  -2   35.21    4.11   0
 -17   4  -2   92.91    5.64   0
 -17   5  -2  104.46    5.22   0
 -16   0  -1   -6.41    5.13   0
 -15   1  -2  148.32    5.34   0
 -15   3  -3   11.79    3.67   0
 -15   4  -3  161.82    4.27   0
 -15   5  -3   97.76    4.20   0
 -15   6  -3  -11.06    4.02   0
 -14  -2   0    0.60    3.11   0
 -14  -1  -1   61.53    4.32   0
 -14   2  -3   35.29    3.76   0
 -14   6  -3  412.32    5.95   0
 -14   7  -3   85.49    4.32   0
 -13  -3   1  169.60    5.54   0
 -13   0  -2    0.45    4.38   0
 -13   7  -3  137.07    4.59   0
 -12  -7  10    8.09    5.36   0
 -12   1  -3   59.64    3.48   0
 -12   8  -3   13.29    4.03   0
 -12   9  -2    0.55    3.95   0
 -11   1  -3  317.52    5.50   0
 -11   4  -4  216.83    3.97   0
 -11   5  -4   96.98    3.60   0
 -11   8  -3  107.57    4.13   0
 -11   9  -2   12.29    5.70   0
 -10  -4   2  238.54    7.98   0
 -10   3  -4   63.82    3.53   0
 -10   4  -4   27.00    3.26   0
 -10   5  -4  108.55    3.48   0
 -10   6  -4   35.17    3.74   0
 -10   8  -3   59.72    4.11   0
  -9  -4   2   13.57    5.73   0
  -9   3  -4   48.29    3.34   0
  -9   4  -4  627.29    5.28   0
  -9   5  -4  190.85    4.00   0
  -9   6  -4  341.21    4.36   0
  -9   8  -3   84.67    4.13   0
  -8  -7  10   24.92    4.46   0
  -8   3  -4   34.21    3.13   0
  -8   4  -4  107.76    3.57   0
  -8   5  -4  220.70    4.03   0
  -8   6  -4  108.57    3.59   0
  -8   8  -3   56.63    3.72   0
  -7  -7  10  136.03    5.81   0
  -7  -5   4   16.24    4.96   0
  -7   4  -4   35.75    3.17   0
  -7   5  -4  406.03    4.80   0
  -7   8  -3  194.05    4.45   0
  -6  -6   7   16.53    3.88   0
  -6   1  -3 1011.37    7.53   0
  -6   9  -2   39.32    4.71   0
  -6  10  -1    4.49    5.69   0
  -6  11   0   21.97    5.18   0
  -5  -7  11  265.17    6.14   0
  -5   7  -3    8.49    4.72   0
  -5   9  -2   56.32    3.96   0
  -5  10  -1  899.28    7.06   0
  -5  11   0  152.60    5.16   0
  -4  -7  12   -3.54    5.59   0
  -4  -6   8   41.49    3.73   0
  -4  -5   5   52.04    4.54   0
  -4  -4   3  966.55   11.24   0
  -4  -1  -1 2804.36   18.75   0
  -4   2  -3   26.70    3.31   0
  -3  -7  13   -2.03    5.22   0
  -3   3  -3 2170.38   10.22   0
  -3   4  -3 1123.89    7.90   0
  -3   5  -3  248.90    4.14   0
  -3   8  -2  302.93    4.71   0
  -3  11   1  216.63    6.26   0
  -2  -7  15  596.12    7.49   0
  -2  -7  16   31.16    4.72   0
  -2  -7  17    7.38    4.83   0
  -2  -4   4    0.19    4.47   0
  -2   7  -2   49.23    4.49   0
  -2  10   0   -5.03    4.13   0
  -1  -6  11   91.33    3.91   0
  -1  -5   7  752.95    6.97   0
  -1   3  -2   -0.56    4.49   0
  -1   6  -2  282.29    4.56   0
  -1   8  -1   14.90    4.24   0
  -1  11   2   92.11    5.69   0
   0  -6  12   -2.84    4.80   0
   0  -6  13  513.91    5.99   0
   0  -5   8  194.96    4.62   0
   0   7  -1  285.93    5.96   0
   1  -6  15   21.10    4.16   0
   1  -6  16  106.07    4.93   0
   1  -6  17    4.10    4.42   0
   1  -6  18    4.18    4.77   0
   1  -5  10    4.84    3.55   0
   1   4  -1   86.29    5.48   0
   1   5  -1 1570.92   11.17   0
   1   9   1    3.48    3.91   0
   1  10   2   42.64    4.27   0
   2  -5  11  296.68    6.10   0
   2  -4   8  177.81    3.99   0
   2   8   1   80.13    5.59   0
   2  10   3   15.87    6.00   0
   3  -5  14   43.91    4.38   0
   3  -5  15   10.63    4.05   0
   3  -3   7  501.06    5.25   0
   3  -2   5  450.94    5.67   0
   3  10   4  117.70    6.91   0
   4  -4  12   88.80    4.05   0
   4  -2   6   58.64    4.64   0
   5  -4  15   50.14    3.84   0
   5  -4  16   -1.62    3.94   0
   5  -4  17   63.06    4.39   0
   5  -4  18  107.26    4.79   0
   5  -4  19   97.43    4.70   0
   5  -3  10   96.38    5.13   0
   5  -2   8   12.77    3.05   0
   5  -1   6   42.88    3.30   0
   5   2   3  536.35    8.85   0
   6  -3  13  133.47    3.97   0
   6  -3  14    4.01    3.96   0
   6  -2  10   85.91    3.73   0
   6   0   6   45.26    4.66   0
   6   1   5  868.05    8.28   0
   7  -2  13   11.75    3.44   0
   7  -1  10  435.77    5.30   0
   7   0   8   -0.78    3.03   0
   7   2   6  723.18    7.05   0
   8  -1  13   86.48    3.58   0
   8  -1  14  112.51    4.39   0
   8   0  10 1070.16    7.52   0
   8   1   9   36.14    3.49   0
   8   2   8 2002.60   10.00   0
   8   3   7  235.92    5.67   0
   8   4   7  788.66    8.35   0
   8   5   7   47.51    5.39   0
   8   7   8    5.93    5.34   0
   9   0  14   13.23    5.02   0
   9   0  15   47.23    4.17   0
   9   0  16   -3.96    3.98   0
   9   1  12  400.36    5.15   0
   9   2  10   35.40    4.55   0
   9   4   9  249.43    5.70   0
  10   2  14  383.57    6.06   0
  10   2  15    5.26    4.31   0
  10   2  16  310.28    5.50   0
  10   2  17   38.27    4.54   0
  10   3  13  219.95    6.33   0
  10   3  14   38.28    4.21   0
  10   4  13    0.50    4.05   0
  10   5  13   70.99    4.82   0
  10   6  13   20.24    5.38   0
  10   6  14   14.76    4.31   0
 -19  -1   2    2.04    5.79   0
 -19   0   1  199.85    5.11   0
 -18  -1   1    4.06    3.94   0
 -18   2  -1   50.25    4.21   0
 -18   3  -1    2.60    4.11   0
 -17  -3   3  189.62    6.71   0
 -17   1  -1  187.18    4.67   0
 -16  -4   4   70.20    5.39   0
 -16  -2   1    4.20    3.82   0
 -16  -1   0  458.84    5.82   0
 -16   2  -2    7.98    3.71   0
 -16   3  -2    2.08    3.59   0
 -16   4  -2   21.88    5.34   0
 -16   5  -2   39.52    5.04   0
 -16   6  -2   -3.42    4.24   0
 -15  -3   2  604.97    7.79   0
 -15   7  -2  162.76    4.73   0
 -14  -5   5  288.02    9.68   0
 -14  -4   3  205.60    6.26   0
 -14   1  -2   20.68    4.65   0
 -14   3  -3  102.00    4.14   0
 -14   4  -3   41.57    3.48   0
 -14   5  -3  114.72    4.12   0
 -13  -2   0  117.85    4.99   0
 -13  -1  -1   53.26    4.62   0
 -13   2  -3  150.45    3.73   0
 -13   3  -3   19.33    3.90   0
 -13   4  -3  170.83    5.39   0
 -13   5  -3  268.23    5.54   0
 -13   6  -3   69.80    4.06   0
 -13   8  -2   22.24    4.17   0
 -12   0  -2 3042.73   11.61   0
 -12   2  -3  240.29    4.18   0
 -12   6  -3  704.51    6.54   0
 -12   7  -3   32.41    3.74   0
 -11   7  -3  153.36    4.48   0
 -10   1  -3  532.92    5.04   0
 -10   7  -3    2.59    3.58   0
 -10   9  -2   26.10    4.16   0
  -9   1  -3  137.36    3.64   0
  -9   7  -3   82.49    4.78   0
  -9   9  -2   33.19    4.15   0
  -9  10  -1  292.12    5.33   0
  -8   1  -3 1365.06    7.61   0
  -8   7  -3   42.89    4.14   0
  -8   9  -2    2.04    3.87   0
  -8  10  -1   -2.53    4.32   0
  -7   1  -3   20.59    3.14   0
  -7   7  -3   23.54    3.38   0
  -7   9  -2   18.93    3.78   0
  -7  10  -1  459.91    5.71   0
  -6  -7  10    2.19    3.85   0
  -6   7  -3    4.21    3.45   0
  -5  -6   7  104.25    4.28   0
  -5   0  -2   -4.07    3.28   0
  -5   2  -3  517.82    5.72   0
  -5   6  -3   -1.36    4.35   0
  -4  -7  11  356.79    6.99   0
  -4   3  -3  787.11    6.59   0
  -4   5  -3   15.11    4.15   0
  -4   6  -3  461.65    4.75   0
  -4   8  -2   14.35    3.29   0
  -4  11   1   61.97    5.48   0
  -3  -7  12  148.35    5.81   0
  -3  -6   8   82.25    5.16   0
  -3   1  -2 1422.58   10.24   0
  -3   9  -1   62.32    3.98   0
  -3  10   0   15.85    4.02   0
  -2  -7  14  163.09    5.01   0
  -2  -6   9 1476.32    8.77   0
  -2  -5   6  124.59    3.96   0
  -2   0  -1   -1.06    5.32   0
  -1  -7  16   52.12    4.95   0
  -1  -7  17   18.84    4.71   0
  -1  -6  10   12.64    3.59   0
  -1   4  -2 1472.15    9.94   0
  -1   5  -2  214.56    4.42   0
  -1   9   0   28.96    4.13   0
  -1  10   1  123.87    4.70   0
   0  -6  11  104.32    5.08   0
   0  -2   2 1116.93   10.88   0
   0  11   3   78.90    4.79   0
   1  -6  13    5.09    4.09   0
   1  -6  14  632.91    6.18   0
   1  -5   9  421.80    5.22   0
   2  -6  16   -5.37    5.82   0
   2  -6  17   65.89    4.83   0
   2  -6  18   -1.69    4.50   0
   2  -5  10  357.59    5.61   0
   2   6   0  105.40    3.95   0
   2   9   2   71.97    4.59   0
   3  -5  12  267.95    5.52   0
   3  -5  13  318.35    4.78   0
   3  -4   9   49.71    3.25   0
   3   8   2  312.35    6.71   0
   3   9   3  359.83    7.74   0
   4  -5  15  335.32    6.57   0
   4  -5  16    6.66    3.88   0
   4  -5  17  120.86    4.71   0
   4  -5  18    3.55    4.40   0
   4  -4  11    5.51    3.36   0
   4  -3   8  176.51    3.97   0
   4   8   3  512.57    9.03   0
   4   9   4   83.92    6.02   0
   5  -4  13   27.90    3.43   0
   5  -4  14  105.84    4.01   0
   5  -2   7    2.15    3.94   0
   6  -4  17  107.73    5.62   0
   6  -4  18   42.79    6.08   0
   6  -3  12    0.37    3.33   0
   6  -2   9   52.02    3.32   0
   6  -1   7  300.87    4.32   0
   7  -3  15  510.23    6.39   0
   7  -3  16  310.50    5.05   0
   7  -3  17   79.39    4.29   0
   7  -3  18   -4.01    4.32   0
   7  -3  19   -2.54    4.46   0
   7  -2  11  191.09    5.23   0
   7  -2  12    3.00    3.64   0
   7  -1   9  108.70    3.82   0
   7   4   5 1015.86   10.05   0
   7   5   5  263.18    7.59   0
   7   7   6   17.26    7.65   0
   8  -2  15   -3.89    5.40   0
   8  -2  16  525.37    5.66   0
   8  -2  17   74.07    4.35   0
   8  -2  18    1.33    4.21   0
   8  -2  19   29.18    4.15   0
   8  -1  12  230.46    4.55   0
   8   1   8  176.05    4.98   0
   8   6   7   40.96    4.86   0
   8   8   9  125.31    7.86   0
   9  -1  16   54.45    5.63   0
   9  -1  17   -0.70    4.16   0
   9  -1  18   75.85    4.56   0
   9   0  12    3.66    4.32   0
   9   0  13    0.55    3.96   0
   9   1  11  382.11    5.09   0
   9   3   9   14.58    3.46   0
   9   5   9  114.50    4.78   0
  10   1  15  151.43    4.61   0
  10   1  16   69.92    4.64   0
  10   1  17   35.94    4.42   0
  10   2  13   17.92    3.83   0
  10   3  12   78.43    4.09   0
  10   4  12   81.85    4.52   0
  10   5  12  105.16    4.90   0
 -18  -3   4   33.81    6.12   0
 -18   1   0  217.78    4.77   0
 -17  -2   2   78.74    5.80   0
 -17  -1   1   10.67    5.22   0
 -17   0   0    6.50    3.79   0
 -17   2  -1   25.21    4.04   0
 -17   3  -1   15.34    5.45   0
 -17   4  -1   -0.87    5.35   0
 -17   5  -1  210.35    5.51   0
 -16   1  -1    0.61    3.55   0
 -15  -2   1  100.13    5.12   0
 -15  -1   0  380.43    6.64   0
 -15   0  -1   37.95    3.91   0
 -15   2  -2   98.80    3.90   0
 -15   3  -2    0.11    3.42   0
 -15   4  -2   40.95    4.51   0
 -15   5  -2  332.37    4.85   0
 -15   6  -2   17.05    4.01   0
 -14   6  -2   39.46    5.26   0
 -14   7  -2    3.18    4.14   0
 -13   1  -2  449.99    5.86   0
 -13   7  -2   83.36    4.08   0
 -12  -3   1   21.38    3.48   0
 -12  -1  -1    5.18    4.46   0
 -12   3  -3   37.90    3.27   0
 -12   4  -3    9.88    3.20   0
 -12   5  -3   25.53    3.72   0
 -12   8  -2   17.20    3.98   0
 -12   9  -1  109.41    4.41   0
 -11   0  -2   -3.99    2.72   0
 -11   2  -3   40.59    3.41   0
 -11   3  -3   20.41    4.54   0
 -11   5  -3  331.63    5.19   0
 -11   6  -3   63.85    3.94   0
 -11   8  -2  168.00    4.43   0
 -11   9  -1   -2.07    5.76   0
 -10  -7   9  120.68    6.77   0
 -10  -6   6    3.73    5.94   0
 -10   0  -2 1382.11    8.28   0
 -10   2  -3  246.66    4.14   0
 -10   6  -3  594.17    4.96   0
 -10   8  -2  107.26    3.95   0
  -9  -7   9  123.28    6.34   0
  -9  -6   6   90.49    5.91   0
  -9   2  -3   50.59    4.03   0
  -9   6  -3   28.84    3.36   0
  -9   8  -2  182.34    5.07   0
  -8  -7   9   13.37    5.08   0
  -8  -6   6   95.41    5.51   0
  -8   2  -3  783.53    6.23   0
  -8   6  -3 1220.58    7.57   0
  -8   8  -2   29.01    4.80   0
  -7  -8  14   19.96    6.81   0
  -7  -7   9  323.65    6.69   0
  -7  -6   6   12.48    4.40   0
  -7   2  -3   24.04    4.09   0
  -7   6  -3   -7.40    3.30   0
  -7   8  -2  881.09    7.01   0
  -6  -5   4  164.51    5.82   0
  -6   0  -2  338.35    5.10   0
  -6   2  -3   39.40    3.19   0
  -6   6  -3  696.17    5.54   0
  -6   8  -2  219.05    4.51   0
  -6  11   1   51.86    5.49   0
  -5  -7  10   45.45    4.31   0
  -5   3  -3  536.57    5.37   0
  -5   4  -3  172.42    4.36   0
  -5   5  -3  505.01    4.89   0
  -5   8  -2  476.83    5.04   0
  -5   9  -1   27.33    3.63   0
  -5  10   0    7.29    4.82   0
  -5  11   1  139.82    5.05   0
  -4  -6   7  496.74    7.18   0
  -4   4  -3  341.16    4.49   0
  -4   9  -1  436.63    5.44   0
  -4  10   0    2.39    4.03   0
  -3  -7  11  101.75    5.50   0
  -3  -5   5   14.52    4.06   0
  -3   7  -2  330.02    4.61   0
  -2  -7  12   93.34    5.18   0
  -2  -7  13   83.69    4.56   0
  -2   2  -2 3397.35   15.00   0
  -2   6  -2    3.58    2.92   0
  -2   8  -1   79.03    3.85   0
  -2   9   0    7.03    5.30   0
  -2  10   1  196.09    5.98   0
  -2  11   2   33.95    4.37   0
  -1  -7  14    5.33    4.25   0
  -1  -7  15   -8.61    4.51   0
  -1  -6   9    0.10    4.74   0
  -1   7  -1  411.51    6.10   0
   0  -7  16   47.18    6.44   0
   0  -7  17    2.16    4.74   0
   0  -6  10    9.63    4.45   0
   0  -5   7  808.06    6.96   0
   0  -4   5 2610.77   11.80   0
   0   6  -1 5621.48   17.47   0
   0   8   0    3.06    3.52   0
   0  10   2   64.72    5.12   0
   1  -6  12  296.45    4.83   0
   1  -5   8  664.73    6.32   0
   1  -4   6  617.40    6.01   0
   1  -3   4 7958.63   21.32   0
   1   7   0 1092.24    8.50   0
   1  11   4   19.38    4.69   0
   2  -6  14   10.79    3.99   0
   2  -6  15   44.72    4.27   0
   2  -3   5  579.11    6.25   0
   2  11   5   66.31    6.10   0
   3  -6  17   18.68    5.37   0
   3  -6  18   15.37    6.36   0
   3  -5  11  129.45    4.28   0
   3  -4   8  678.01    5.68   0
   3  -3   6  213.11    4.26   0
   3  -1   3  135.52    5.59   0
   3   6   1   81.49    4.96   0
   3  11   6    6.47    5.47   0
   4  -5  13  264.34    5.90   0
   4  -5  14   -0.91    4.01   0
   4  -4  10   -5.71    3.41   0
   4  -3   7  457.18    5.64   0
   4  -1   4  951.81    8.49   0
   4   0   3    0.70    4.27   0
   5  -5  17    1.85    5.04   0
   5  -5  18   22.75    6.26   0
   5  -4  12  220.47    4.57   0
   5  -3   9  324.67    4.50   0
   6  -4  14   20.26    4.91   0
   6  -4  15  372.73    5.25   0
   6  -4  16    8.86    4.07   0
   6  -3  11  110.83    3.84   0
   6  -2   8 1328.66    7.79   0
   6   2   4  582.53    7.29   0
   7  -3  13   32.55    5.13   0
   7  -3  14  115.96    4.33   0
   7  -2  10  356.57    5.64   0
   7   0   7  448.78    5.32   0
   7   1   6  140.00    4.06   0
   7   3   5  172.07    4.71   0
   8  -2  13   23.94    5.07   0
   8  -2  14  490.25    5.48   0
   8  -1  11    2.26    3.59   0
   8   0   9    5.59    3.54   0
   8   2   7    1.55    2.84   0
   9  -1  14   52.59    3.99   0
   9  -1  15   64.67    4.38   0
   9   0  11  186.40    4.96   0
   9   1  10  375.76    5.43   0
   9   2   9  512.60    5.77   0
   9   6   9    6.70    5.19   0
   9   7  10   86.88    6.83   0
  10   0  15    4.45    4.82   0
  10   0  16   25.88    4.46   0
  10   0  17   -1.39    4.32   0
  10   1  13   58.25    4.07   0
  10   1  14   46.06    4.07   0
  10   2  12   17.35    4.01   0
  10   3  11   18.84    4.03   0
  10   4  11    5.35    3.83   0
  10   5  11   -0.69    5.54   0
  10   6  12   20.08    4.38   0
  11   3  15  157.20    5.67   0
  11   3  16   34.99    4.51   0
  11   4  15   68.52    6.54   0
 -19   1   1   -0.73    4.07   0
 -18  -2   3   -4.44    5.68   0
 -18  -1   2  129.67    5.80   0
 -18   0   1   11.92    3.88   0
 -18   2   0    1.88    3.95   0
 -18   3   0    1.16    4.90   0
 -18   4   0   35.23    4.94   0
 -17  -4   5   67.16    5.06   0
 -17   1   0  154.19    5.13   0
 -16   0   0  524.43    6.10   0
 -16   2  -1   74.62    4.16   0
 -16   3  -1    1.22    5.08   0
 -16   5  -1   37.24    4.66   0
 -16   6  -1  605.96    6.00   0
 -15   1  -1  227.40    5.38   0
 -15   7  -1   47.43    4.26   0
 -14   0  -1    2.43    3.25   0
 -14   2  -2   25.74    3.48   0
 -14   3  -2   23.06    3.61   0
 -14   4  -2  159.39    4.13   0
 -14   5  -2   40.11    3.94   0
 -13  -4   3  357.30    7.75   0
 -13   2  -2    6.35    4.49   0
 -13   6  -2   82.12    3.91   0
 -13   8  -1    4.17    4.02   0
 -12  -2   0   59.35    3.58   0
 -12   1  -2  194.05    3.96   0
 -12   7  -2   34.40    3.76   0
 -11  -7   9   18.49    5.92   0
 -11  -3   1  221.83    6.08   0
 -11  -1  -1  190.48    4.83   0
 -11   4  -3  219.72    4.36   0
 -11   7  -2  256.80    4.75   0
 -10   3  -3   37.49    3.30   0
 -10   4  -3   67.06    3.42   0
 -10   5  -3  227.95    4.09   0
 -10   7  -2   30.70    5.32   0
 -10   9  -1  219.91    4.99   0
  -9   0  -2   -2.07    2.88   0
  -9   3  -3   51.01    3.07   0
  -9   4  -3  183.94    3.91   0
  -9   5  -3  833.35    5.86   0
  -9   9  -1    0.03    3.99   0
  -9  10   0    2.45    4.29   0
  -8  -8  13  137.99    7.17   0
  -8   0  -2 1229.82    8.04   0
  -8   3  -3  174.02    3.65   0
  -8   4  -3  154.96    4.44   0
  -8   5  -3   37.45    3.37   0
  -8   9  -1  278.59    5.00   0
  -8  10   0    7.49    4.26   0
  -7  -8  13   -5.78    6.69   0
  -7   0  -2    0.82    2.90   0
  -7   3  -3  469.57    4.64   0
  -7   4  -3   17.56    3.90   0
  -7   5  -3  268.69    4.13   0
  -7   9  -1   63.05    4.16   0
  -7  10   0   56.11    4.36   0
  -6  -8  14   42.78    5.06   0
  -6  -7   9   20.12    5.52   0
  -6  -6   6    3.78    4.03   0
  -6   3  -3   47.89    3.14   0
  -6   4  -3  310.03    4.05   0
  -6   5  -3   10.09    2.72   0
  -6   9  -1  658.67    5.94   0
  -6  10   0   -1.64    3.95   0
  -5  -8  14    8.79    6.66   0
  -5  -8  15   91.00    5.12   0
  -5  -1  -1  781.27    9.59   0
  -5   7  -2   58.96    3.60   0
  -4  -8  15   91.10    6.84   0
  -4  -7  10   28.88    4.36   0
  -4   1  -2  983.17    8.37   0
  -4   7  -2  305.62    4.50   0
  -4  11   2   61.65    6.40   0
  -3  -4   3  593.57    8.46   0
  -3   6  -2   11.06    2.89   0
  -3   8  -1    6.55    3.34   0
  -3   9   0    1.81    5.31   0
  -3  10   1    2.79    5.17   0
  -3  11   2  131.58    5.07   0
  -2  -6   8   -1.01    3.67   0
  -2  -3   2  192.41    5.73   0
  -2   3  -2  610.49    6.60   0
  -2   4  -2  179.65    5.20   0
  -2   5  -2  318.90    4.73   0
  -1  -7  13   -5.06    4.24   0
  -1  -5   6   31.88    3.24   0
  -1  -4   4  131.73    4.21   0
  -1  11   3   12.87    4.48   0
   0  -7  14   52.28    5.87   0
   0  -7  15  374.45    5.95   0
   0  -3   3   22.15    4.59   0
   0   2  -1  362.21    7.05   0
   1  -7  17   31.43    4.71   0
   1  -6  11   60.53    3.64   0
   1   8   1   21.84    4.83   0
   1  10   3  272.61    6.50   0
   2  -6  12   40.92    4.90   0
   2  -6  13  432.40    5.65   0
   2  -5   9  526.06    5.44   0
   2   3   0  152.92    6.82   0
   2   5   0  477.66    6.93   0
   3  -6  15   46.72    4.15   0
   3  -6  16   49.46    4.67   0
   3  -5  10    4.50    4.81   0
   3  -2   4  637.75    6.60   0
   3   0   2   -1.13    3.30   0
   4  -5  12   74.27    3.65   0
   4  -4   9  289.91    4.46   0
   4  -2   5   19.42    3.32   0
   5  -5  15   -1.74    3.98   0
   5  -5  16  149.63    4.75   0
   5  -4  11    7.08    3.93   0
   5  -3   8  967.03    6.39   0
   5  -1   5  250.53    4.71   0
   5   0   4    1.69    3.22   0
   5  10   7    1.05    6.34   0
   6  -4  13   39.24    3.80   0
   6  -3  10  146.08    4.02   0
   6   0   5    5.39    4.52   0
   7  -4  17  135.69    6.11   0
   7  -4  18   11.89    4.40   0
   7  -3  12  114.55    3.73   0
   7  -1   8  192.25    4.00   0
   7   2   5  211.75    5.64   0
   8  -3  15   14.17    4.69   0
   8  -3  17    8.74    4.10   0
   8  -3  18    5.37    4.49   0
   8  -2  12   53.00    3.69   0
   8  -1  10  170.74    4.19   0
   8   0   8   -1.68    4.22   0
   8   4   6   13.25    4.38   0
   9  -2  15   32.18    4.83   0
   9  -2  16  125.93    4.63   0
   9  -2  17   42.07    4.50   0
   9  -2  18   66.31    4.77   0
   9  -1  12  411.42    5.94   0
   9  -1  13   37.14    3.99   0
   9   1   9    4.27    4.59   0
   9   3   8  152.68    4.40   0
   9   4   8  241.00    5.38   0
   9   5   8  120.70    5.36   0
   9   8  11    3.69    5.43   0
  10  -1  17   42.34    6.01   0
  10  -1  18   63.41    4.69   0
  10   0  14   34.58    4.05   0
  10   1  12  261.74    5.20   0
  10   2  11  140.86    4.47   0
  10   3  10   53.10    4.52   0
  10   4  10   25.37    5.55   0
  10   6  11  672.27    9.30   0
  11   1  16    7.31    5.22   0
  11   1  17    8.35    4.41   0
  11   2  14   -4.96    4.91   0
  11   2  15    5.60    4.19   0
  11   2  16  155.34    5.10   0
  11   3  14  254.65    5.57   0
  11   4  14  135.14    4.97   0
  11   5  14   63.52    6.57   0
 -19  -1   3   58.22    4.55   0
 -19   0   2    9.33    4.14   0
 -18   1   1    8.20    3.95   0
 -17   0   1  180.51    5.86   0
 -17   2   0  130.99    4.45   0
 -17   5   0   95.28    4.41   0
 -16  -3   3   -2.10    4.14   0
 -16  -2   2  432.00    6.95   0
 -16  -1   1    2.41    3.79   0
 -16   4  -1   -5.95    3.88   0
 -15  -4   4   75.76    5.21   0
 -15   2  -1   91.24    4.08   0
 -15   5  -1  234.05    4.59   0
 -15   6  -1    2.27    3.85   0
 -14  -3   2    8.69    3.64   0
 -14  -2   1   43.08    4.28   0
 -14  -1   0  324.81    5.09   0
 -14   1  -1   56.90    4.56   0
 -14   6  -1  430.41    6.22   0
 -14   7  -1   34.79    4.18   0
 -13   0  -1  195.77    4.56   0
 -13   3  -2   97.48    3.47   0
 -13   4  -2    4.80    3.52   0
 -13   5  -2  244.34    4.55   0
 -13   7  -1  107.30    4.38   0
 -12   2  -2   13.64    4.05   0
 -12   5  -2   22.69    4.48   0
 -12   6  -2   -6.81    3.51   0
 -12   8  -1   25.42    3.99   0
 -12   9   0   17.06    4.26   0
 -11  -2   0  216.20    4.71   0
 -11   1  -2  304.66    4.30   0
 -11   6  -2    5.89    3.55   0
 -11   8  -1   -3.45    3.52   0
 -11   9   0   21.34    5.11   0
 -10  -3   1  254.22    6.18   0
 -10  -1  -1  391.99    5.20   0
 -10   8  -1    9.59    4.48   0
  -9  -8  12   -2.58    5.58   0
  -9  -1  -1   40.84    4.20   0
  -9   7  -2  115.95    3.85   0
  -8  -8  12    6.40    5.56   0
  -8   7  -2  377.91    4.63   0
  -7   7  -2    6.36    3.53   0
  -6  -8  13  331.85    6.38   0
  -6  -1  -1 2104.12   13.28   0
  -6   7  -2  349.84    4.89   0
  -6  11   2   44.49    5.30   0
  -5  -8  13    3.44    5.82   0
  -5  -7   9  325.46    5.68   0
  -5  -6   6   47.69    4.53   0
  -5  -5   4  113.84    5.24   0
  -5   8  -1    6.87    4.17   0
  -5  11   2   25.39    4.47   0
  -4  -8  14    4.42    4.68   0
  -4   6  -2    9.92    2.80   0
  -4   8  -1   98.87    3.55   0
  -4   9   0    2.73    3.69   0
  -4  10   1   39.67    4.27   0
  -3  -8  15   45.18    5.07   0
  -3  -7  10   23.23    4.01   0
  -3  -6   7  230.28    4.89   0
  -3   2  -2    2.75    2.56   0
  -3   5  -2   34.30    3.90   0
  -2  -7  11  460.52    6.00   0
  -2  -5   5   61.41    4.41   0
  -2   7  -1  439.15    5.23   0
  -2  11   3    5.41    4.49   0
  -1  -7  12   92.43    4.42   0
  -1  -6   8  185.12    5.61   0
  -1   1  -1 2405.86   17.16   0
  -1   6  -1    8.40    4.30   0
  -1   8   0   70.91    3.82   0
  -1   9   1    0.73    4.10   0
  -1  10   2   56.37    4.30   0
   0  -7  13   54.39    4.35   0
   0  -6   9  608.55    5.87   0
   0   5  -1  348.70    5.43   0
   0  11   4    2.54    4.43   0
   1  -7  14   -3.43    5.21   0
   1  -7  15   -7.36    4.74   0
   1  -7  16   81.43    4.82   0
   1  -6  10   -1.07    3.38   0
   1  -5   7  640.94    6.27   0
   1  -4   5 1928.76   10.33   0
   1   9   2  258.73    5.58   0
   2  -7  17    6.26    5.48   0
   2  -6  11  337.63    5.36   0
   2  -5   8  678.60    6.66   0
   2  -4   6  130.33    3.59   0
   2  -2   3  374.58    5.71   0
   2  -1   2 1090.80   10.09   0
   2   4   0  672.94    9.81   0
   2   7   1  436.99    6.45   0
   2  10   4  141.37    6.01   0
   3  -6  13    3.35    4.09   0
   3  -6  14  500.80    5.79   0
   3  -4   7  624.40    5.65   0
   3  10   5   44.85    6.18   0
   4  -6  16   35.41    4.38   0
   4  -6  17   29.26    4.46   0
   4  -5  11  146.39    4.06   0
   4  -4   8   89.09    4.42   0
   4   6   2   10.33    4.19   0
   4  10   6    1.43    5.88   0
   5  -5  13  404.53    5.21   0
   5  -5  14   59.84    4.09   0
   5  -4  10  688.77    5.80   0
   5  -2   6 2790.68   10.87   0
   5   1   3  313.69    5.91   0
   6  -5  16   31.96    5.40   0
   6  -5  17   92.17    4.73   0
   6  -5  18   43.99    4.56   0
   6  -4  12  276.35    4.43   0
   6  -3   9  234.75    4.22   0
   6  -2   7   48.32    4.20   0
   6  -1   6  795.65    6.37   0
   6   1   4 1259.43    9.80   0
   7  -4  14   94.61    5.58   0
   7  -4  15    4.30    3.87   0
   7  -4  16   -3.84    4.29   0
   7  -3  11   53.82    3.52   0
   7  -2   9  936.02    6.34   0
   7  -1   7   90.51    4.39   0
   7   0   6    1.31    4.35   0
   8  -3  14   37.98    3.93   0
   8  -2  11   22.48    3.46   0
   8  -1   9   46.33    3.76   0
   8   1   7   73.44    3.32   0
   8   3   6   18.81    3.58   0
   9  -2  14   -3.38    3.74   0
   9  -1  11  445.91    6.09   0
   9   0  10   -2.93    3.86   0
   9   2   8  220.78    4.63   0
  10  -1  14   58.67    5.08   0
  10  -1  15  131.45    4.38   0
  10  -1  16   63.87    4.60   0
  10   0  12  222.12    6.28   0
  10   0  13    0.59    3.75   0
  10   1  11  201.10    4.31   0
  10   2  10   94.29    5.10   0
  10   5  10    4.84    3.90   0
  10   7  12    4.91    6.39   0
  11   0  17  203.38    6.46   0
  11   1  14    5.48    4.82   0
  11   1  15   68.35    4.61   0
  11   2  13   97.57    5.72   0
  11   3  13   12.18    4.17   0
  11   4  13   74.59    4.47   0
  11   5  13   90.40    6.52   0
 -19   1   2   -7.65    4.03   0
 -18   0   2    1.97    4.77   0
 -18   2   1    3.62    4.05   0
 -18   3   1    8.92    4.83   0
 -18   4   1   54.31    4.96   0
 -17  -3   4  201.77    5.34   0
 -17  -2   3   45.31    5.55   0
 -17  -1   2   68.78    4.98   0
 -17   3   0   -5.78    4.12   0
 -17   4   0   30.72    4.26   0
 -16   1   0  448.79    5.29   0
 -16   2   0   -3.74    5.23   0
 -16   5   0    1.59    4.69   0
 -15  -5   6  354.11    9.95   0
 -15   0   0    2.12    3.82   0
 -15   3  -1    4.61    3.39   0
 -15   4  -1   -0.15    3.77   0
 -15   7   0    7.05    4.16   0
 -14   2  -1  165.60    4.28   0
 -14   5  -1  294.22    4.86   0
 -14   7   0    7.93    5.75   0
 -13  -1   0  110.10    4.09   0
 -13   1  -1   53.77    4.80   0
 -13   6  -1   95.24    4.19   0
 -13   8   0   91.15    4.41   0
 -12  -7   9   45.00    7.22   0
 -12   0  -1    1.23    3.03   0
 -12   3  -2    3.38    3.37   0
 -12   4  -2  141.73    3.71   0
 -12   7  -1  249.50    4.56   0
 -12   8   0    3.52    5.51   0
 -11   2  -2   15.44    3.38   0
 -11   3  -2  178.23    5.11   0
 -11   4  -2  228.39    5.48   0
 -11   5  -2  189.13    3.86   0
 -11   7  -1   52.59    4.54   0
 -10  -2   0  857.67    7.96   0
 -10   5  -2  240.61    5.32   0
 -10   6  -2   44.87    3.27   0
 -10   9   0   64.63    4.30   0
  -9   1  -2  709.87    5.72   0
  -9   6  -2    6.35    3.43   0
  -9   8  -1    2.65    3.51   0
  -9   9   0   56.07    4.17   0
  -9  10   1  128.31    4.82   0
  -8  -7   8   23.00    4.94   0
  -8  -1  -1 1710.47   10.45   0
  -8   1  -2  444.84    5.75   0
  -8   6  -2   90.91    3.88   0
  -8   8  -1    3.11    3.82   0
  -8   9   0   27.31    3.85   0
  -8  10   1    3.93    4.18   0
  -7  -8  12   35.80    4.73   0
  -7  -7   8  284.37    6.69   0
  -7  -1  -1    0.88    3.23   0
  -7   1  -2  121.94    4.59   0
  -7   6  -2    0.46    3.19   0
  -7   8  -1    7.78    3.89   0
  -7   9   0   87.97    4.22   0
  -7  10   1  185.38    4.90   0
  -6  -8  12    0.30    4.72   0
  -6   1  -2  722.04    6.45   0
  -6   6  -2   -4.38    3.26   0
  -6   8  -1   52.28    3.55   0
  -6   9   0  155.11    4.19   0
  -6  10   1   55.93    4.09   0
  -5  -8  12   80.61    5.59   0
  -5  -2   0   28.72    4.96   0
  -5   1  -2  650.45    6.47   0
  -5   6  -2    5.45    3.15   0
  -5   9   0   84.52    3.99   0
  -5  10   1   47.43    4.09   0
  -4  -8  13  421.79    6.40   0
  -4  -7   9   15.92    3.52   0
  -4  -6   6   37.93    4.45   0
  -4   2  -2   18.07    4.66   0
  -4   5  -2  676.96    5.55   0
  -3  -8  14   28.86    4.89   0
  -3   3  -2  238.04    4.55   0
  -3   4  -2 4922.42   14.78   0
  -3   7  -1   21.30    3.25   0
  -3  11   3    5.11    4.35   0
  -2  -8  15  -12.40    4.79   0
  -2  -7  10   41.13    3.93   0
  -2  -6   7  789.26    6.94   0
  -2   8   0   49.17    3.65   0
  -2   9   1   14.29    5.47   0
  -2  10   2  258.91    5.32   0
  -1  -7  11   -2.94    3.97   0
  -1  11   4    0.78    6.09   0
   0  -7  12  217.76    4.76   0
   0  -5   6  193.62    4.22   0
   0   3  -1  135.00    4.50   0
   0   4  -1  419.72    6.32   0
   0   7   0    4.54    3.40   0
   0  10   3    0.30    4.96   0
   1  -7  13    5.26    5.30   0
   1   6   0   28.25    3.27   0
   1  11   5   94.42    5.38   0
   2  -7  15  389.40    6.03   0
   2  -7  16    2.07    4.54   0
   2  -3   4   12.59    3.19   0
   2   8   2   81.39    4.91   0
   2   9   3  146.40    5.85   0
   2  11   6   56.13    5.66   0
   3  -6  12  169.55    4.73   0
   3  -5   9  198.23    4.21   0
   3  -3   5 1774.84    9.34   0
   4  -6  14    6.40    3.95   0
   4  -6  15   16.12    4.21   0
   4  -5  10  202.46    4.65   0
   4  -3   6    4.03    2.89   0
   4   1   2  917.11   10.35   0
   5  -6  17    2.28    6.25   0
   5  -5  12  366.25    4.66   0
   5  -4   9   54.07    3.64   0
   5  -3   7  662.19    5.46   0
   5   6   3    0.73    6.23   0
   6  -5  14   31.70    5.56   0
   6  -5  15  102.34    4.27   0
   6  -4  11    9.71    3.61   0
   6   9   7   26.24    7.07   0
   7  -4  13  189.95    4.67   0
   7  -3  10   51.77    3.52   0
   7  -2   8   90.01    4.50   0
   7   1   5    3.69    3.25   0
   8  -4  16    9.64    5.16   0
   8  -4  17    7.93    4.31   0
   8  -3  12   14.91    4.16   0
   8  -3  13   42.50    4.36   0
   8  -2  10  102.49    3.91   0
   8   0   7   -1.31    3.93   0
   8   2   6  603.41    6.42   0
   8   5   6  257.97    7.16   0
   9  -3  16  226.31    5.12   0
   9  -3  17   43.05    4.37   0
   9  -2  12   27.68    5.00   0
   9  -2  13  365.33    5.17   0
   9  -1  10  384.97    5.89   0
   9   0   9  485.23    5.41   0
   9   1   8  311.92    5.06   0
   9   7   9  115.90    7.78   0
  10  -2  16  343.20    6.51   0
  10  -2  17   49.19    4.57   0
  10  -1  13   74.51    4.11   0
  10   0  11   -1.33    4.76   0
  10   1  10  100.42    4.90   0
  10   3   9   11.68    4.74   0
  10   4   9   80.68    5.18   0
  11   0  15   69.90    4.73   0
  11   1  13   -3.44    4.08   0
  11   2  12  135.76    4.42   0
  11   3  12   54.67    4.15   0
  11   4  12  222.95    5.49   0
  11   5  12  136.47    6.05   0
  11   6  13   23.21    5.23   0
 -19   0   3   -4.43    4.25   0
 -18  -3   5    6.32    4.32   0
 -18  -2   4  124.48    5.56   0
 -18  -1   3   20.41    4.02   0
 -18   1   2  123.54    5.55   0
 -17   1   1    3.11    3.92   0
 -17   2   1   93.82    5.71   0
 -17   5   1   46.98    4.29   0
 -16  -4   5    1.31    4.94   0
 -16   0   1    0.94    3.49   0
 -16   3   0   30.23    3.75   0
 -16   4   0    9.07    3.92   0
 -15  -3   3  452.00    6.88   0
 -15  -2   2   29.93    4.65   0
 -15  -1   1    9.75    3.76   0
 -15   1   0  362.53    5.22   0
 -15   5   0   57.06    4.70   0
 -15   6   0  209.09    4.69   0
 -15   7   1  100.42    5.87   0
 -14   0   0  416.74    5.06   0
 -14   3  -1    6.19    3.63   0
 -14   4  -1   -6.62    3.52   0
 -14   6   0   20.27    4.95   0
 -13  -6   7    0.59    9.32   0
 -13  -5   5   81.20    6.91   0
 -13  -3   2  193.13    4.80   0
 -13  -2   1  638.56    6.62   0
 -13   2  -1   92.28    4.74   0
 -13   4  -1  274.59    5.48   0
 -13   5  -1  329.07    4.78   0
 -13   7   0   11.88    4.02   0
 -12  -4   3  303.71    7.09   0
 -12  -1   0  951.79    7.86   0
 -12   6  -1  526.94    5.18   0
 -12   9   1  167.90    4.80   0
 -11   0  -1   94.07    3.36   0
 -11   8   0  291.27    4.89   0
 -11   9   1  161.83    4.82   0
 -10   2  -2    0.82    2.71   0
 -10   3  -2  325.57    4.37   0
 -10   4  -2   60.87    3.49   0
 -10   7  -1  536.78    5.50   0
 -10   8   0    1.81    5.05   0
  -9  -7   8   18.87    5.35   0
  -9  -3   1  944.80   10.23   0
  -9  -2   0    7.50    2.89   0
  -9   2  -2    7.72    2.92   0
  -9   3  -2  757.31    6.17   0
  -9   4  -2 1216.19    7.17   0
  -9   5  -2  297.99    4.26   0
  -9   7  -1   63.23    3.94   0
  -8  -8  11   -6.31    5.00   0
  -8  -2   0  408.71    6.78   0
  -8   2  -2  185.84    4.44   0
  -8   5  -2  467.84    4.89   0
  -8   7  -1 1368.84    7.69   0
  -7  -8  11  197.63    6.99   0
  -7   5  -2   56.92    3.37   0
  -6  -8  11   14.56    5.12   0
  -6  -7   8   -3.40    3.73   0
  -6   5  -2  760.17    5.66   0
  -6   7  -1  844.64    7.10   0
  -5  -7   8  218.08    6.01   0
  -5   2  -2    2.54    3.96   0
  -5   4  -2 1880.39    9.00   0
  -5   5  -2   44.16    3.23   0
  -5   7  -1   11.63    3.38   0
  -5  11   3    4.90    4.46   0
  -4  -8  12   -4.56    4.31   0
  -4  -5   4  110.78    4.17   0
  -4   3  -2 1809.24    9.43   0
  -4   4  -2   26.13    3.06   0
  -4   7  -1 1163.99    7.06   0
  -4  10   2  119.36    5.87   0
  -4  11   3    9.56    4.49   0
  -3  -8  13    7.49    4.55   0
  -3  -7   9  539.15    6.26   0
  -3   0  -1   42.99    3.87   0
  -3   8   0  146.56    4.14   0
  -3   9   1   19.55    4.81   0
  -3  10   2   95.18    4.80   0
  -2  -8  13  375.33    6.57   0
  -2  -8  14    4.90    4.59   0
  -2  -4   3 2408.15   14.28   0
  -2   6  -1 2094.98    9.54   0
  -2  11   4   18.98    6.14   0
  -1  -8  14    1.91    5.16   0
  -1  -8  15   25.47    4.88   0
  -1  -7  10   24.77    3.49   0
  -1  -5   5   10.52    4.16   0
  -1   5  -1 1585.99    9.31   0
  -1   7   0 1157.84    8.39   0
   0  -7  11  387.62    5.68   0
   0  -6   8   73.30    3.78   0
   0  -4   4  180.26    4.48   0
   0   8   1   93.11    3.99   0
   0   9   2  126.77    4.76   0
   0  11   5   60.29    6.32   0
   1  -7  12  130.49    4.35   0
   1  -6   9    2.22    3.47   0
   1  -2   2 4102.02   18.19   0
   1  10   4   30.60    5.77   0
   2  -7  14  154.49    4.72   0
   2  -6  10    6.83    3.48   0
   2  -5   7  452.70    5.68   0
   3  -7  16   56.55    4.77   0
   3  -6  11   14.73    3.36   0
   3  -5   8  842.16    6.82   0
   3  -4   6  106.65    4.27   0
   3   5   1  478.40    8.49   0
   3   7   2  318.62    6.03   0
   3   9   4  269.63    6.69   0
   4  -6  13  627.82    5.76   0
   4  -4   7  153.79    4.70   0
   5  -6  15    1.10    4.03   0
   5  -6  16   -5.75    4.49   0
   5  -5  11  998.55    6.53   0
   5  -2   5  351.25    5.61   0
   5  -1   4  100.97    4.95   0
   6  -5  13  587.10    5.83   0
   6  -4  10  228.90    4.35   0
   6  -3   8  536.23    5.10   0
   6  -1   5  808.16    7.22   0
   7  -5  16   92.40    4.53   0
   7  -5  17   -7.36    4.36   0
   7  -4  12   27.75    3.34   0
   7  -3   9  158.28    4.81   0
   7   6   5  327.22   14.81   0
   8  -4  14    6.32    5.36   0
   8  -4  15  270.33    4.79   0
   8  -3  11   -1.62    4.70   0
   8  -1   8  170.75    4.07   0
   8   1   6  581.63    6.87   0
   9  -3  14   57.39    4.13   0
   9  -3  15  179.85    4.54   0
   9  -2  11   -0.53    4.40   0
   9   2   7   20.56    4.83   0
   9   3   7 1231.66    9.25   0
   9   4   7    2.16    3.92   0
   9   6   8   57.00    5.87   0
  10  -2  14  381.00    6.35   0
  10  -2  15   -3.73    4.16   0
  10  -1  12  249.57    4.98   0
  10   2   9   39.61    3.75   0
  10   5   9  225.47    6.52   0
  10   6  10    0.90    4.29   0
  10   7  11   24.20    5.47   0
  11  -1  15   60.94    6.10   0
  11  -1  16   11.94    4.34   0
  11  -1  17    3.13    4.36   0
  11   0  14    9.21    3.71   0
  11   1  12  189.90    4.60   0
  11   2  11  279.87    6.54   0
  11   3  11   74.71    4.15   0
  11   4  11    1.69    5.54   0
  12   1  16  163.90    4.81   0
  12   2  15   -0.85    4.31   0
  12   3  14   43.13    6.06   0
  12   3  15    4.68    4.40   0
  12   4  14    3.53    5.58   0
 -19   1   3   53.95    4.24   0
 -18   2   2  271.61    4.92   0
 -18   3   2    5.51    4.94   0
 -18   4   2    1.39    4.02   0
 -17  -4   6   21.69    5.28   0
 -17   0   2    5.50    3.76   0
 -17   3   1   54.14    4.25   0
 -17   4   1   34.66    4.22   0
 -16  -3   4   50.17    5.57   0
 -16  -1   2  105.91    4.15   0
 -16   1   1    0.88    4.38   0
 -16   5   1  165.48    5.11   0
 -15   2   0  189.95    4.31   0
 -15   3   0   12.33    3.36   0
 -15   4   0  157.86    4.51   0
 -15   6   1   -2.43    5.35   0
 -14  -4   4   34.10    5.06   0
 -14  -1   1   56.70    4.70   0
 -14   1   0  342.72    5.56   0
 -14   5   0   12.79    4.51   0
 -14   7   1   99.87    4.90   0
 -13   0   0    0.06    4.60   0
 -13   3  -1    4.34    3.12   0
 -13   6   0   50.98    4.77   0
 -13   8   1  -10.70    4.10   0
 -12   1  -1    5.47    3.14   0
 -12   2  -1   15.00    4.29   0
 -12   4  -1   70.25    4.11   0
 -12   5  -1  547.68    5.21   0
 -12   7   0   29.84    3.62   0
 -12   8   1  290.85    6.23   0
 -12   9   2  -11.77    5.76   0
 -11   1  -1  186.62    4.61   0
 -11   5  -1  362.20    5.24   0
 -11   6  -1   31.14    3.58   0
 -11   7   0    0.24    4.80   0
 -10  -8  11   34.68    5.76   0
 -10  -7   8   63.01    6.04   0
 -10   0  -1   -0.61    2.75   0
 -10   6  -1  254.82    4.07   0
 -10   9   1  165.45    4.68   0
  -9  -8  11   41.11    4.96   0
  -9   6  -1   44.91    4.43   0
  -9   8   0  391.11    4.92   0
  -9   9   1  106.12    4.41   0
  -9  10   2   38.51    4.30   0
[truncated: 1,376,627 more chars]
