# Supplementary material for: Ge–Cu-Complexes Ph(pyO)Ge(μ2-pyO)2CuCl and PhGe(μ2-pyO)4CuCl—Representatives of Cu(I)→Ge(IV) and Cu(II)→Ge(IV) Dative Bond Systems
Source: Molecules. 2023 Jul 16;28(14):5442. doi: 10.3390/molecules28145442 (PMC10385301; doi:10.3390/molecules28145442)
Supplement: Supplementary file 1 [file molecules-28-05442-s001.zip › compound3Ge.cif]

 
data_compound3Ge
 
_audit_creation_method            'SHELXL-2018/3'
_shelx_SHELXL_version_number      '2018/3'
_chemical_name_systematic         ?
_chemical_name_common             ?
_chemical_melting_point           ?
_chemical_formula_moiety          'C26 H21 Cl Cu Ge N4 O4' 
_chemical_formula_sum
 'C26 H21 Cl Cu Ge N4 O4' 
_chemical_formula_weight          625.05

loop_
 _atom_type_symbol
 _atom_type_description
 _atom_type_scat_dispersion_real
 _atom_type_scat_dispersion_imag
 _atom_type_scat_source
 'C'  'C'   0.0033   0.0016
 'International Tables Vol C Tables 4.2.6.8 and 6.1.1.4'
 'H'  'H'   0.0000   0.0000
 'International Tables Vol C Tables 4.2.6.8 and 6.1.1.4'
 'N'  'N'   0.0061   0.0033
 'International Tables Vol C Tables 4.2.6.8 and 6.1.1.4'
 'O'  'O'   0.0106   0.0060
 'International Tables Vol C Tables 4.2.6.8 and 6.1.1.4'
 'Ge'  'Ge'   0.1547   1.8001
 'International Tables Vol C Tables 4.2.6.8 and 6.1.1.4'
 'Cu'  'Cu'   0.3201   1.2651
 'International Tables Vol C Tables 4.2.6.8 and 6.1.1.4'
 'Cl'  'Cl'   0.1484   0.1585
 'International Tables Vol C Tables 4.2.6.8 and 6.1.1.4'
 
_space_group_crystal_system       orthorhombic
_space_group_IT_number            61
_space_group_name_H-M_alt         'P b c a'
_space_group_name_Hall            '-P 2ac 2ab'
 
_shelx_space_group_comment
;
The symmetry employed for this shelxl refinement is uniquely defined
by the following loop, which should always be used as a source of
symmetry information in preference to the above space-group names.
They are only intended as comments.
;
 
loop_
 _space_group_symop_operation_xyz
 'x, y, z'
 '-x+1/2, -y, z+1/2'
 'x+1/2, -y+1/2, -z'
 '-x, y+1/2, -z+1/2'
 '-x, -y, -z'
 'x-1/2, y, -z-1/2'
 '-x-1/2, y-1/2, z'
 'x, -y-1/2, z-1/2'
 
_cell_length_a                    15.7300(2)
_cell_length_b                    18.2546(4)
_cell_length_c                    17.1794(3)
_cell_angle_alpha                 90
_cell_angle_beta                  90
_cell_angle_gamma                 90
_cell_volume                      4932.98(15)
_cell_formula_units_Z             8
_cell_measurement_temperature     180(2)
_cell_measurement_reflns_used    55713
_cell_measurement_theta_min      1.29
_cell_measurement_theta_max      28.51
 
_exptl_crystal_description        polyhedron
_exptl_crystal_colour             blue
_exptl_crystal_density_meas       ?
_exptl_crystal_density_method     ?
_exptl_crystal_density_diffrn     1.683          
_exptl_crystal_F_000              2520
_exptl_transmission_factor_min    ?
_exptl_transmission_factor_max    ?
_exptl_crystal_size_max           0.160
_exptl_crystal_size_mid           0.140
_exptl_crystal_size_min           0.120
_exptl_absorpt_coefficient_mu     2.231
_shelx_estimated_absorpt_T_min    0.717
_shelx_estimated_absorpt_T_max    0.776
_exptl_absorpt_correction_type   integration
_exptl_absorpt_correction_T_min  0.7621
_exptl_absorpt_correction_T_max  0.8800
_exptl_absorpt_process_details    XShape
_exptl_absorpt_special_details    ?
_diffrn_ambient_temperature       180(2)
_diffrn_radiation_wavelength      0.71073
_diffrn_radiation_type            MoK\a
_diffrn_source                    ?
_diffrn_measurement_device_type   'Stoe IPDS 2'
_diffrn_measurement_method        'omega scans'
_diffrn_detector_area_resol_mean  ?
_diffrn_reflns_number             72136
_diffrn_reflns_av_unetI/netI      0.0229
_diffrn_reflns_av_R_equivalents   0.0720
_diffrn_reflns_limit_h_min        -20
_diffrn_reflns_limit_h_max        20
_diffrn_reflns_limit_k_min        -24
_diffrn_reflns_limit_k_max        24
_diffrn_reflns_limit_l_min        -22
_diffrn_reflns_limit_l_max        22
_diffrn_reflns_theta_min          2.080
_diffrn_reflns_theta_max          27.999
_diffrn_reflns_theta_full         25.242
_diffrn_measured_fraction_theta_max   1.000
_diffrn_measured_fraction_theta_full  1.000
_diffrn_reflns_Laue_measured_fraction_max    1.000
_diffrn_reflns_Laue_measured_fraction_full   1.000
_diffrn_reflns_point_group_measured_fraction_max   1.000
_diffrn_reflns_point_group_measured_fraction_full  1.000
_reflns_number_total              5957
_reflns_number_gt                 4900
_reflns_threshold_expression      'I > 2\s(I)'
_reflns_Friedel_coverage          0.000
_reflns_Friedel_fraction_max      .
_reflns_Friedel_fraction_full     .
 
_reflns_special_details
;
 Reflections were merged by SHELXL according to the crystal
 class for the calculation of statistics and refinement.
 
 _reflns_Friedel_fraction is defined as the number of unique
 Friedel pairs measured divided by the number that would be
 possible theoretically, ignoring centric projections and
 systematic absences.
;
 
_computing_data_collection        ?
_computing_cell_refinement        ?
_computing_data_reduction         ?
_computing_structure_solution     ?
_computing_structure_refinement 'SHELXL-2018/3 (Sheldrick, 2018)'
_computing_molecular_graphics     ?
_computing_publication_material   ?
_refine_special_details           ?
_refine_ls_structure_factor_coef  Fsqd
_refine_ls_matrix_type            full
_refine_ls_weighting_scheme       calc
_refine_ls_weighting_details
'w=1/[\s^2^(Fo^2^)+(0.0328P)^2^+8.2940P] where P=(Fo^2^+2Fc^2^)/3'
_atom_sites_solution_primary      ShelXT
_atom_sites_solution_secondary    ?
_atom_sites_solution_hydrogens    geom
_refine_ls_hydrogen_treatment     constr
_refine_ls_extinction_method      'SHELXL-2018/3 (Sheldrick 2018)'
_refine_ls_extinction_coef        0.00033(6)
_refine_ls_extinction_expression
 'Fc^*^=kFc[1+0.001xFc^2^\l^3^/sin(2\q)]^-1/4^'
_refine_ls_number_reflns          5957
_refine_ls_number_parameters      335
_refine_ls_number_restraints      0
_refine_ls_R_factor_all           0.0509
_refine_ls_R_factor_gt            0.0356
_refine_ls_wR_factor_ref          0.0817
_refine_ls_wR_factor_gt           0.0761
_refine_ls_goodness_of_fit_ref    1.085
_refine_ls_restrained_S_all       1.085
_refine_ls_shift/su_max           0.001
_refine_ls_shift/su_mean          0.000
 
loop_
 _atom_site_label
 _atom_site_type_symbol
 _atom_site_fract_x
 _atom_site_fract_y
 _atom_site_fract_z
 _atom_site_U_iso_or_equiv
 _atom_site_adp_type
 _atom_site_occupancy
 _atom_site_site_symmetry_order  
 _atom_site_calc_flag
 _atom_site_refinement_flags_posn
 _atom_site_refinement_flags_adp
 _atom_site_refinement_flags_occupancy
 _atom_site_disorder_assembly
 _atom_site_disorder_group
Cu1 Cu 0.79591(2) 0.32571(2) 0.09799(2) 0.01610(8) Uani 1 1 d . . . . .
Cl1 Cl 0.74105(4) 0.26953(4) 0.21407(4) 0.02601(15) Uani 1 1 d . . . . .
Ge1 Ge 0.85899(2) 0.38844(2) -0.04573(2) 0.01562(7) Uani 1 1 d . . . . .
O1 O 0.75232(11) 0.43430(10) -0.03411(11) 0.0210(4) Uani 1 1 d . . . . .
O2 O 0.90115(12) 0.45247(10) 0.02865(11) 0.0213(4) Uani 1 1 d . . . . .
O3 O 0.94855(11) 0.32534(10) -0.01859(10) 0.0195(4) Uani 1 1 d . . . . .
O4 O 0.79889(12) 0.30581(10) -0.07888(10) 0.0183(4) Uani 1 1 d . . . . .
N1 N 0.68257(13) 0.35817(12) 0.05128(14) 0.0198(4) Uani 1 1 d . . . . .
N2 N 0.81505(14) 0.43038(13) 0.13435(14) 0.0206(5) Uani 1 1 d . . . . .
N3 N 0.92199(13) 0.30700(12) 0.11215(13) 0.0166(4) Uani 1 1 d . . . . .
N4 N 0.79522(13) 0.23401(12) 0.03071(12) 0.0159(4) Uani 1 1 d . . . . .
C1 C 0.68083(16) 0.40567(14) -0.00793(17) 0.0200(5) Uani 1 1 d . . . . .
C2 C 0.60359(18) 0.42877(16) -0.04087(19) 0.0274(6) Uani 1 1 d . . . . .
H2 H 0.603257 0.461376 -0.083967 0.033 Uiso 1 1 calc R U . . .
C3 C 0.52870(18) 0.40363(16) -0.0100(2) 0.0302(7) Uani 1 1 d . . . . .
H3 H 0.475914 0.419391 -0.030994 0.036 Uiso 1 1 calc R U . . .
C4 C 0.53037(17) 0.35511(18) 0.0521(2) 0.0313(7) Uani 1 1 d . . . . .
H4 H 0.479077 0.337564 0.074548 0.038 Uiso 1 1 calc R U . . .
C5 C 0.60825(18) 0.33291(17) 0.08042(18) 0.0259(6) Uani 1 1 d . . . . .
H5 H 0.609757 0.298594 0.121972 0.031 Uiso 1 1 calc R U . . .
C6 C 0.86571(16) 0.47558(14) 0.09377(15) 0.0193(5) Uani 1 1 d . . . . .
C7 C 0.88378(18) 0.54652(16) 0.12052(18) 0.0263(6) Uani 1 1 d . . . . .
H7 H 0.920145 0.577889 0.091565 0.032 Uiso 1 1 calc R U . . .
C8 C 0.8482(2) 0.57001(17) 0.1892(2) 0.0334(7) Uani 1 1 d . . . . .
H8 H 0.859804 0.617834 0.208195 0.040 Uiso 1 1 calc R U . . .
C9 C 0.7946(2) 0.52284(18) 0.23089(19) 0.0345(7) Uani 1 1 d . . . . .
H9 H 0.769175 0.538075 0.278373 0.041 Uiso 1 1 calc R U . . .
C10 C 0.77982(18) 0.45464(18) 0.20166(18) 0.0290(6) Uani 1 1 d . . . . .
H10 H 0.743262 0.422665 0.229650 0.035 Uiso 1 1 calc R U . . .
C11 C 0.97634(16) 0.30954(13) 0.05199(15) 0.0162(5) Uani 1 1 d . . . . .
C12 C 1.06271(16) 0.29201(15) 0.06215(16) 0.0215(5) Uani 1 1 d . . . . .
H12 H 1.101382 0.296339 0.019923 0.026 Uiso 1 1 calc R U . . .
C13 C 1.09054(17) 0.26861(16) 0.13360(17) 0.0255(6) Uani 1 1 d . . . . .
H13 H 1.148234 0.254797 0.140777 0.031 Uiso 1 1 calc R U . . .
C14 C 1.03346(17) 0.26525(16) 0.19570(16) 0.0241(6) Uani 1 1 d . . . . .
H14 H 1.051418 0.248853 0.245540 0.029 Uiso 1 1 calc R U . . .
C15 C 0.95109(17) 0.28610(15) 0.18316(15) 0.0204(5) Uani 1 1 d . . . . .
H15 H 0.912687 0.285947 0.225837 0.024 Uiso 1 1 calc R U . . .
C16 C 0.79862(15) 0.24018(14) -0.04713(15) 0.0165(5) Uani 1 1 d . . . . .
C17 C 0.79780(16) 0.17797(15) -0.09505(16) 0.0202(5) Uani 1 1 d . . . . .
H17 H 0.800677 0.182925 -0.150030 0.024 Uiso 1 1 calc R U . . .
C18 C 0.79280(17) 0.11000(15) -0.06162(17) 0.0227(5) Uani 1 1 d . . . . .
H18 H 0.790165 0.067477 -0.093409 0.027 Uiso 1 1 calc R U . . .
C19 C 0.79160(18) 0.10345(15) 0.01914(17) 0.0232(6) Uani 1 1 d . . . . .
H19 H 0.789861 0.056665 0.043309 0.028 Uiso 1 1 calc R U . . .
C20 C 0.79300(17) 0.16635(14) 0.06289(16) 0.0203(5) Uani 1 1 d . . . . .
H20 H 0.792381 0.162228 0.118013 0.024 Uiso 1 1 calc R U . . .
C21 C 0.89639(16) 0.43016(15) -0.14211(15) 0.0191(5) Uani 1 1 d . . . . .
C22 C 0.90921(18) 0.50552(16) -0.14857(18) 0.0266(6) Uani 1 1 d . . . . .
H22 H 0.900923 0.536444 -0.104740 0.032 Uiso 1 1 calc R U . . .
C23 C 0.9342(2) 0.53507(17) -0.2194(2) 0.0340(7) Uani 1 1 d . . . . .
H23 H 0.942348 0.586441 -0.224157 0.041 Uiso 1 1 calc R U . . .
C24 C 0.9472(2) 0.49033(18) -0.28315(19) 0.0334(7) Uani 1 1 d . . . . .
H24 H 0.964566 0.510973 -0.331357 0.040 Uiso 1 1 calc R U . . .
C25 C 0.9351(2) 0.41563(18) -0.27692(19) 0.0330(7) Uani 1 1 d . . . . .
H25 H 0.944717 0.384816 -0.320605 0.040 Uiso 1 1 calc R U . . .
C26 C 0.90878(19) 0.38571(16) -0.20663(16) 0.0256(6) Uani 1 1 d . . . . .
H26 H 0.899203 0.334460 -0.202688 0.031 Uiso 1 1 calc R U . . .
 
loop_
 _atom_site_aniso_label
 _atom_site_aniso_U_11
 _atom_site_aniso_U_22
 _atom_site_aniso_U_33
 _atom_site_aniso_U_23
 _atom_site_aniso_U_13
 _atom_site_aniso_U_12
Cu1 0.01244(14) 0.01923(15) 0.01664(15) -0.00242(12) 0.00063(11) 0.00004(12)
Cl1 0.0235(3) 0.0378(4) 0.0168(3) -0.0014(3) 0.0054(2) -0.0047(3)
Ge1 0.01374(12) 0.01538(13) 0.01775(13) 0.00072(10) -0.00044(10) 0.00050(10)
O1 0.0155(8) 0.0171(9) 0.0303(10) 0.0010(8) -0.0006(8) 0.0022(7)
O2 0.0161(9) 0.0234(9) 0.0245(9) -0.0050(8) -0.0011(7) -0.0026(7)
O3 0.0177(9) 0.0234(9) 0.0173(9) 0.0010(7) 0.0001(7) 0.0049(7)
O4 0.0202(9) 0.0160(8) 0.0187(9) 0.0020(7) -0.0038(7) -0.0019(7)
N1 0.0123(10) 0.0218(11) 0.0254(11) -0.0058(9) -0.0009(8) 0.0001(8)
N2 0.0154(10) 0.0224(11) 0.0239(11) -0.0071(9) -0.0001(9) 0.0022(8)
N3 0.0131(9) 0.0180(10) 0.0188(10) -0.0004(8) -0.0018(8) -0.0007(8)
N4 0.0135(9) 0.0179(10) 0.0164(10) -0.0005(8) -0.0005(8) -0.0011(8)
C1 0.0119(11) 0.0167(12) 0.0314(14) -0.0058(11) -0.0008(10) 0.0005(9)
C2 0.0186(13) 0.0220(13) 0.0416(17) -0.0004(13) -0.0065(12) 0.0030(11)
C3 0.0157(13) 0.0273(15) 0.0476(19) -0.0083(13) -0.0072(12) 0.0048(11)
C4 0.0128(12) 0.0369(16) 0.0442(18) -0.0093(14) 0.0011(12) -0.0024(11)
C5 0.0177(12) 0.0300(15) 0.0299(15) -0.0047(12) 0.0043(11) -0.0014(11)
C6 0.0138(11) 0.0216(13) 0.0225(13) -0.0051(10) -0.0062(10) 0.0033(9)
C7 0.0216(13) 0.0225(13) 0.0349(16) -0.0057(12) -0.0090(12) 0.0016(11)
C8 0.0339(17) 0.0258(15) 0.0404(18) -0.0163(13) -0.0137(14) 0.0074(12)
C9 0.0332(16) 0.0375(17) 0.0329(16) -0.0155(14) -0.0002(13) 0.0094(14)
C10 0.0223(14) 0.0340(16) 0.0306(15) -0.0115(13) 0.0038(11) 0.0035(12)
C11 0.0143(11) 0.0155(11) 0.0189(12) 0.0002(9) -0.0024(9) 0.0015(9)
C12 0.0151(12) 0.0276(14) 0.0217(13) -0.0008(11) 0.0013(10) 0.0003(10)
C13 0.0147(12) 0.0296(15) 0.0322(15) 0.0006(12) -0.0078(11) 0.0008(11)
C14 0.0210(13) 0.0288(15) 0.0225(13) 0.0031(11) -0.0075(11) -0.0019(11)
C15 0.0196(12) 0.0230(13) 0.0185(12) 0.0005(10) -0.0039(10) -0.0018(10)
C16 0.0124(10) 0.0170(11) 0.0202(12) -0.0011(10) -0.0005(10) -0.0017(9)
C17 0.0183(12) 0.0228(13) 0.0197(12) -0.0028(11) -0.0019(10) 0.0004(10)
C18 0.0220(13) 0.0179(12) 0.0282(14) -0.0039(11) -0.0018(11) -0.0010(10)
C19 0.0237(13) 0.0170(12) 0.0290(14) 0.0034(11) 0.0046(11) -0.0027(10)
C20 0.0208(12) 0.0201(12) 0.0200(12) 0.0045(10) 0.0020(10) 0.0005(10)
C21 0.0148(11) 0.0219(13) 0.0207(12) 0.0010(10) -0.0008(10) 0.0012(10)
C22 0.0275(15) 0.0201(13) 0.0322(15) 0.0012(12) 0.0016(12) -0.0023(11)
C23 0.0357(17) 0.0225(14) 0.0437(19) 0.0102(13) 0.0014(14) -0.0047(12)
C24 0.0338(16) 0.0352(17) 0.0313(16) 0.0141(14) 0.0073(13) -0.0005(14)
C25 0.0397(18) 0.0329(16) 0.0263(15) 0.0040(13) 0.0070(13) 0.0014(14)
C26 0.0330(15) 0.0207(13) 0.0231(13) 0.0015(11) 0.0027(11) -0.0012(12)
 
_geom_special_details
;
 All esds (except the esd in the dihedral angle between two l.s. planes)
 are estimated using the full covariance matrix.  The cell esds are taken
 into account individually in the estimation of esds in distances, angles
 and torsion angles; correlations between esds in cell parameters are only
 used when they are defined by crystal symmetry.  An approximate (isotropic)
 treatment of cell esds is used for estimating esds involving l.s. planes.
;
 
loop_
 _geom_bond_atom_site_label_1
 _geom_bond_atom_site_label_2
 _geom_bond_distance
 _geom_bond_site_symmetry_2
 _geom_bond_publ_flag
Cu1 N3 2.027(2) . ?
Cu1 N2 2.033(2) . ?
Cu1 N4 2.034(2) . ?
Cu1 N1 2.043(2) . ?
Cu1 Cl1 2.4027(7) . ?
Cu1 Ge1 2.8969(4) . ?
Ge1 O2 1.8543(19) . ?
Ge1 O4 1.8691(18) . ?
Ge1 O3 1.8785(18) . ?
Ge1 O1 1.8856(18) . ?
Ge1 C21 1.915(3) . ?
O1 C1 1.319(3) . ?
O2 C6 1.319(3) . ?
O3 C11 1.321(3) . ?
O4 C16 1.317(3) . ?
N1 C1 1.337(4) . ?
N1 C5 1.353(3) . ?
N2 C6 1.342(4) . ?
N2 C10 1.357(4) . ?
N3 C11 1.342(3) . ?
N3 C15 1.358(3) . ?
N4 C16 1.343(3) . ?
N4 C20 1.354(3) . ?
C1 C2 1.405(4) . ?
C2 C3 1.371(4) . ?
C2 H2 0.9500 . ?
C3 C4 1.386(5) . ?
C3 H3 0.9500 . ?
C4 C5 1.379(4) . ?
C4 H4 0.9500 . ?
C5 H5 0.9500 . ?
C6 C7 1.403(4) . ?
C7 C8 1.374(4) . ?
C7 H7 0.9500 . ?
C8 C9 1.402(5) . ?
C8 H8 0.9500 . ?
C9 C10 1.362(4) . ?
C9 H9 0.9500 . ?
C10 H10 0.9500 . ?
C11 C12 1.407(3) . ?
C12 C13 1.372(4) . ?
C12 H12 0.9500 . ?
C13 C14 1.396(4) . ?
C13 H13 0.9500 . ?
C14 C15 1.368(4) . ?
C14 H14 0.9500 . ?
C15 H15 0.9500 . ?
C16 C17 1.403(4) . ?
C17 C18 1.369(4) . ?
C17 H17 0.9500 . ?
C18 C19 1.393(4) . ?
C18 H18 0.9500 . ?
C19 C20 1.373(4) . ?
C19 H19 0.9500 . ?
C20 H20 0.9500 . ?
C21 C26 1.387(4) . ?
C21 C22 1.395(4) . ?
C22 C23 1.388(4) . ?
C22 H22 0.9500 . ?
C23 C24 1.381(5) . ?
C23 H23 0.9500 . ?
C24 C25 1.381(5) . ?
C24 H24 0.9500 . ?
C25 C26 1.389(4) . ?
C25 H25 0.9500 . ?
C26 H26 0.9500 . ?
 
loop_
 _geom_angle_atom_site_label_1
 _geom_angle_atom_site_label_2
 _geom_angle_atom_site_label_3
 _geom_angle
 _geom_angle_site_symmetry_1
 _geom_angle_site_symmetry_3
 _geom_angle_publ_flag
N3 Cu1 N2 88.66(9) . . ?
N3 Cu1 N4 86.26(8) . . ?
N2 Cu1 N4 161.61(9) . . ?
N3 Cu1 N1 161.77(9) . . ?
N2 Cu1 N1 88.70(9) . . ?
N4 Cu1 N1 90.63(9) . . ?
N3 Cu1 Cl1 100.36(6) . . ?
N2 Cu1 Cl1 101.50(7) . . ?
N4 Cu1 Cl1 96.80(6) . . ?
N1 Cu1 Cl1 97.84(7) . . ?
N3 Cu1 Ge1 80.43(6) . . ?
N2 Cu1 Ge1 80.77(7) . . ?
N4 Cu1 Ge1 80.96(6) . . ?
N1 Cu1 Ge1 81.35(7) . . ?
Cl1 Cu1 Ge1 177.59(2) . . ?
O2 Ge1 O4 154.10(8) . . ?
O2 Ge1 O3 86.98(8) . . ?
O4 Ge1 O3 87.71(8) . . ?
O2 Ge1 O1 88.02(8) . . ?
O4 Ge1 O1 86.59(8) . . ?
O3 Ge1 O1 155.96(8) . . ?
O2 Ge1 C21 103.61(10) . . ?
O4 Ge1 C21 102.29(10) . . ?
O3 Ge1 C21 103.18(9) . . ?
O1 Ge1 C21 100.86(10) . . ?
O2 Ge1 Cu1 77.55(6) . . ?
O4 Ge1 Cu1 76.55(6) . . ?
O3 Ge1 Cu1 78.64(6) . . ?
O1 Ge1 Cu1 77.32(6) . . ?
C21 Ge1 Cu1 177.85(8) . . ?
C1 O1 Ge1 128.23(17) . . ?
C6 O2 Ge1 129.40(17) . . ?
C11 O3 Ge1 127.58(16) . . ?
C16 O4 Ge1 127.58(16) . . ?
C1 N1 C5 119.0(2) . . ?
C1 N1 Cu1 120.32(17) . . ?
C5 N1 Cu1 120.7(2) . . ?
C6 N2 C10 119.0(2) . . ?
C6 N2 Cu1 120.41(18) . . ?
C10 N2 Cu1 120.5(2) . . ?
C11 N3 C15 119.1(2) . . ?
C11 N3 Cu1 121.67(17) . . ?
C15 N3 Cu1 119.01(18) . . ?
C16 N4 C20 119.0(2) . . ?
C16 N4 Cu1 119.77(17) . . ?
C20 N4 Cu1 121.26(17) . . ?
O1 C1 N1 119.9(2) . . ?
O1 C1 C2 118.8(3) . . ?
N1 C1 C2 121.2(2) . . ?
C3 C2 C1 119.1(3) . . ?
C3 C2 H2 120.4 . . ?
C1 C2 H2 120.4 . . ?
C2 C3 C4 119.7(3) . . ?
C2 C3 H3 120.2 . . ?
C4 C3 H3 120.2 . . ?
C5 C4 C3 118.4(3) . . ?
C5 C4 H4 120.8 . . ?
C3 C4 H4 120.8 . . ?
N1 C5 C4 122.5(3) . . ?
N1 C5 H5 118.8 . . ?
C4 C5 H5 118.8 . . ?
O2 C6 N2 119.7(2) . . ?
O2 C6 C7 119.2(3) . . ?
N2 C6 C7 121.2(3) . . ?
C8 C7 C6 119.1(3) . . ?
C8 C7 H7 120.4 . . ?
C6 C7 H7 120.4 . . ?
C7 C8 C9 119.5(3) . . ?
C7 C8 H8 120.3 . . ?
C9 C8 H8 120.3 . . ?
C10 C9 C8 118.4(3) . . ?
C10 C9 H9 120.8 . . ?
C8 C9 H9 120.8 . . ?
N2 C10 C9 122.9(3) . . ?
N2 C10 H10 118.6 . . ?
C9 C10 H10 118.6 . . ?
O3 C11 N3 120.2(2) . . ?
O3 C11 C12 118.9(2) . . ?
N3 C11 C12 120.8(2) . . ?
C13 C12 C11 119.4(2) . . ?
C13 C12 H12 120.3 . . ?
C11 C12 H12 120.3 . . ?
C12 C13 C14 119.5(2) . . ?
C12 C13 H13 120.2 . . ?
C14 C13 H13 120.2 . . ?
C15 C14 C13 118.5(3) . . ?
C15 C14 H14 120.8 . . ?
C13 C14 H14 120.8 . . ?
N3 C15 C14 122.6(3) . . ?
N3 C15 H15 118.7 . . ?
C14 C15 H15 118.7 . . ?
O4 C16 N4 119.3(2) . . ?
O4 C16 C17 119.6(2) . . ?
N4 C16 C17 121.1(2) . . ?
C18 C17 C16 119.2(2) . . ?
C18 C17 H17 120.4 . . ?
C16 C17 H17 120.4 . . ?
C17 C18 C19 119.8(3) . . ?
C17 C18 H18 120.1 . . ?
C19 C18 H18 120.1 . . ?
C20 C19 C18 118.3(3) . . ?
C20 C19 H19 120.9 . . ?
C18 C19 H19 120.9 . . ?
N4 C20 C19 122.7(2) . . ?
N4 C20 H20 118.7 . . ?
C19 C20 H20 118.7 . . ?
C26 C21 C22 119.5(3) . . ?
C26 C21 Ge1 120.1(2) . . ?
C22 C21 Ge1 120.4(2) . . ?
C23 C22 C21 119.6(3) . . ?
C23 C22 H22 120.2 . . ?
C21 C22 H22 120.2 . . ?
C24 C23 C22 120.5(3) . . ?
C24 C23 H23 119.8 . . ?
C22 C23 H23 119.8 . . ?
C23 C24 C25 120.1(3) . . ?
C23 C24 H24 119.9 . . ?
C25 C24 H24 119.9 . . ?
C24 C25 C26 119.8(3) . . ?
C24 C25 H25 120.1 . . ?
C26 C25 H25 120.1 . . ?
C21 C26 C25 120.4(3) . . ?
C21 C26 H26 119.8 . . ?
C25 C26 H26 119.8 . . ?
 
loop_
 _geom_torsion_atom_site_label_1
 _geom_torsion_atom_site_label_2
 _geom_torsion_atom_site_label_3
 _geom_torsion_atom_site_label_4
 _geom_torsion
 _geom_torsion_site_symmetry_1
 _geom_torsion_site_symmetry_2
 _geom_torsion_site_symmetry_3
 _geom_torsion_site_symmetry_4
 _geom_torsion_publ_flag
O2 Ge1 O1 C1 -115.7(2) . . . . ?
O4 Ge1 O1 C1 38.9(2) . . . . ?
O3 Ge1 O1 C1 -37.7(3) . . . . ?
C21 Ge1 O1 C1 140.8(2) . . . . ?
Cu1 Ge1 O1 C1 -38.1(2) . . . . ?
O4 Ge1 O2 C6 -37.4(3) . . . . ?
O3 Ge1 O2 C6 -115.8(2) . . . . ?
O1 Ge1 O2 C6 40.7(2) . . . . ?
C21 Ge1 O2 C6 141.4(2) . . . . ?
Cu1 Ge1 O2 C6 -36.8(2) . . . . ?
O2 Ge1 O3 C11 42.7(2) . . . . ?
O4 Ge1 O3 C11 -111.9(2) . . . . ?
O1 Ge1 O3 C11 -35.5(3) . . . . ?
C21 Ge1 O3 C11 146.0(2) . . . . ?
Cu1 Ge1 O3 C11 -35.2(2) . . . . ?
O2 Ge1 O4 C16 -41.5(3) . . . . ?
O3 Ge1 O4 C16 36.8(2) . . . . ?
O1 Ge1 O4 C16 -119.8(2) . . . . ?
C21 Ge1 O4 C16 139.8(2) . . . . ?
Cu1 Ge1 O4 C16 -42.07(19) . . . . ?
Ge1 O1 C1 N1 38.3(3) . . . . ?
Ge1 O1 C1 C2 -144.7(2) . . . . ?
C5 N1 C1 O1 176.0(2) . . . . ?
Cu1 N1 C1 O1 -3.1(3) . . . . ?
C5 N1 C1 C2 -0.9(4) . . . . ?
Cu1 N1 C1 C2 -179.9(2) . . . . ?
O1 C1 C2 C3 -175.0(3) . . . . ?
N1 C1 C2 C3 2.0(4) . . . . ?
C1 C2 C3 C4 -1.1(5) . . . . ?
C2 C3 C4 C5 -0.7(5) . . . . ?
C1 N1 C5 C4 -1.0(4) . . . . ?
Cu1 N1 C5 C4 178.1(2) . . . . ?
C3 C4 C5 N1 1.8(5) . . . . ?
Ge1 O2 C6 N2 34.1(3) . . . . ?
Ge1 O2 C6 C7 -147.7(2) . . . . ?
C10 N2 C6 O2 179.3(2) . . . . ?
Cu1 N2 C6 O2 2.1(3) . . . . ?
C10 N2 C6 C7 1.1(4) . . . . ?
Cu1 N2 C6 C7 -176.06(19) . . . . ?
O2 C6 C7 C8 -178.7(3) . . . . ?
N2 C6 C7 C8 -0.6(4) . . . . ?
C6 C7 C8 C9 -0.1(4) . . . . ?
C7 C8 C9 C10 0.2(5) . . . . ?
C6 N2 C10 C9 -1.1(4) . . . . ?
Cu1 N2 C10 C9 176.1(2) . . . . ?
C8 C9 C10 N2 0.4(5) . . . . ?
Ge1 O3 C11 N3 33.2(3) . . . . ?
Ge1 O3 C11 C12 -149.8(2) . . . . ?
C15 N3 C11 O3 175.8(2) . . . . ?
Cu1 N3 C11 O3 0.8(3) . . . . ?
C15 N3 C11 C12 -1.0(4) . . . . ?
Cu1 N3 C11 C12 -176.08(19) . . . . ?
O3 C11 C12 C13 -173.7(2) . . . . ?
N3 C11 C12 C13 3.2(4) . . . . ?
C11 C12 C13 C14 -2.4(4) . . . . ?
C12 C13 C14 C15 -0.5(4) . . . . ?
C11 N3 C15 C14 -2.0(4) . . . . ?
Cu1 N3 C15 C14 173.2(2) . . . . ?
C13 C14 C15 N3 2.8(4) . . . . ?
Ge1 O4 C16 N4 42.0(3) . . . . ?
Ge1 O4 C16 C17 -141.0(2) . . . . ?
C20 N4 C16 O4 178.5(2) . . . . ?
Cu1 N4 C16 O4 -2.7(3) . . . . ?
C20 N4 C16 C17 1.6(4) . . . . ?
Cu1 N4 C16 C17 -179.66(18) . . . . ?
O4 C16 C17 C18 -176.4(2) . . . . ?
N4 C16 C17 C18 0.5(4) . . . . ?
C16 C17 C18 C19 -2.2(4) . . . . ?
C17 C18 C19 C20 1.9(4) . . . . ?
C16 N4 C20 C19 -1.9(4) . . . . ?
Cu1 N4 C20 C19 179.3(2) . . . . ?
C18 C19 C20 N4 0.2(4) . . . . ?
C26 C21 C22 C23 0.0(4) . . . . ?
Ge1 C21 C22 C23 -178.3(2) . . . . ?
C21 C22 C23 C24 -0.7(5) . . . . ?
C22 C23 C24 C25 0.3(5) . . . . ?
C23 C24 C25 C26 0.7(5) . . . . ?
C22 C21 C26 C25 1.0(4) . . . . ?
Ge1 C21 C26 C25 179.4(2) . . . . ?
C24 C25 C26 C21 -1.4(5) . . . . ?
 
_refine_diff_density_max    0.475
_refine_diff_density_min   -0.519
_refine_diff_density_rms    0.094

_shelx_res_file
;
TITL JW1121A-Cu_03
    shelx.res
    created by SHELXL-2018/3 at 22:26:54 on 28-Oct-2022
CELL  0.71073   15.7300  18.2546  17.1794   90.000   90.000   90.000
ZERR     8.00    0.0002   0.0004   0.0003    0.000    0.000    0.000
LATT 1
SYMM -X+ 0.50000, -Y, Z+ 0.50000
SYMM X+ 0.50000, -Y+ 0.50000, -Z
SYMM -X, Y+ 0.50000, -Z+ 0.50000
SFAC C  H  N  O  Ge Cu Cl
UNIT 208  168  32  32  8  8  8
OMIT 0 56
L.S. 4
ACTA
BOND $H
FMAP 2
PLAN 20
SIZE 0.16 0.14 0.12
CONF
TEMP -93
WGHT    0.032800    8.294000
EXTI    0.000335
FVAR       0.19377
MOLE 1
CU1   6    0.795906    0.325711    0.097987    11.00000    0.01244    0.01923 =
         0.01664   -0.00242    0.00063    0.00004
CL1   7    0.741052    0.269528    0.214067    11.00000    0.02346    0.03783 =
         0.01676   -0.00141    0.00540   -0.00475
GE1   5    0.858988    0.388445   -0.045729    11.00000    0.01374    0.01538 =
         0.01775    0.00072   -0.00044    0.00050
O1    4    0.752324    0.434300   -0.034110    11.00000    0.01554    0.01714 =
         0.03032    0.00100   -0.00063    0.00219
O2    4    0.901148    0.452469    0.028650    11.00000    0.01607    0.02343 =
         0.02450   -0.00505   -0.00105   -0.00257
O3    4    0.948551    0.325344   -0.018594    11.00000    0.01770    0.02338 =
         0.01733    0.00100    0.00013    0.00494
O4    4    0.798889    0.305812   -0.078882    11.00000    0.02024    0.01603 =
         0.01872    0.00197   -0.00385   -0.00194
N1    3    0.682568    0.358171    0.051285    11.00000    0.01228    0.02176 =
         0.02542   -0.00584   -0.00089    0.00005
N2    3    0.815051    0.430382    0.134350    11.00000    0.01538    0.02237 =
         0.02392   -0.00713   -0.00010    0.00225
N3    3    0.921991    0.307001    0.112146    11.00000    0.01313    0.01805 =
         0.01877   -0.00037   -0.00177   -0.00068
N4    3    0.795219    0.234013    0.030712    11.00000    0.01348    0.01794 =
         0.01635   -0.00045   -0.00049   -0.00112
C1    1    0.680826    0.405675   -0.007932    11.00000    0.01192    0.01673 =
         0.03138   -0.00585   -0.00082    0.00049
C2    1    0.603589    0.428773   -0.040866    11.00000    0.01864    0.02196 =
         0.04159   -0.00037   -0.00648    0.00305
AFIX  43
H2    2    0.603257    0.461376   -0.083967    11.00000   -1.20000
AFIX   0
C3    1    0.528696    0.403632   -0.009973    11.00000    0.01574    0.02725 =
         0.04758   -0.00831   -0.00716    0.00481
AFIX  43
H3    2    0.475914    0.419391   -0.030994    11.00000   -1.20000
AFIX   0
C4    1    0.530366    0.355111    0.052079    11.00000    0.01284    0.03693 =
         0.04424   -0.00927    0.00108   -0.00237
AFIX  43
H4    2    0.479077    0.337564    0.074548    11.00000   -1.20000
AFIX   0
C5    1    0.608248    0.332912    0.080423    11.00000    0.01773    0.02997 =
         0.02989   -0.00469    0.00434   -0.00135
AFIX  43
H5    2    0.609757    0.298594    0.121972    11.00000   -1.20000
AFIX   0
C6    1    0.865708    0.475578    0.093773    11.00000    0.01377    0.02157 =
         0.02250   -0.00510   -0.00620    0.00332
C7    1    0.883783    0.546522    0.120525    11.00000    0.02160    0.02247 =
         0.03490   -0.00572   -0.00897    0.00159
AFIX  43
H7    2    0.920145    0.577889    0.091565    11.00000   -1.20000
AFIX   0
C8    1    0.848189    0.570010    0.189156    11.00000    0.03389    0.02576 =
         0.04045   -0.01634   -0.01370    0.00742
AFIX  43
H8    2    0.859804    0.617834    0.208195    11.00000   -1.20000
AFIX   0
C9    1    0.794580    0.522843    0.230888    11.00000    0.03316    0.03753 =
         0.03291   -0.01547   -0.00017    0.00936
AFIX  43
H9    2    0.769175    0.538075    0.278373    11.00000   -1.20000
AFIX   0
C10   1    0.779822    0.454638    0.201665    11.00000    0.02234    0.03396 =
         0.03061   -0.01145    0.00384    0.00346
AFIX  43
H10   2    0.743262    0.422665    0.229650    11.00000   -1.20000
AFIX   0
C11   1    0.976336    0.309543    0.051988    11.00000    0.01432    0.01550 =
         0.01889    0.00015   -0.00238    0.00152
C12   1    1.062706    0.292013    0.062146    11.00000    0.01510    0.02763 =
         0.02168   -0.00077    0.00134    0.00025
AFIX  43
H12   2    1.101382    0.296339    0.019923    11.00000   -1.20000
AFIX   0
C13   1    1.090536    0.268613    0.133603    11.00000    0.01469    0.02962 =
         0.03224    0.00056   -0.00780    0.00079
AFIX  43
H13   2    1.148234    0.254797    0.140777    11.00000   -1.20000
AFIX   0
C14   1    1.033458    0.265249    0.195700    11.00000    0.02104    0.02878 =
         0.02247    0.00308   -0.00745   -0.00189
AFIX  43
H14   2    1.051418    0.248853    0.245540    11.00000   -1.20000
AFIX   0
C15   1    0.951087    0.286097    0.183156    11.00000    0.01960    0.02302 =
         0.01846    0.00054   -0.00391   -0.00177
AFIX  43
H15   2    0.912687    0.285947    0.225837    11.00000   -1.20000
AFIX   0
C16   1    0.798621    0.240176   -0.047129    11.00000    0.01238    0.01704 =
         0.02020   -0.00105   -0.00052   -0.00170
C17   1    0.797800    0.177967   -0.095045    11.00000    0.01827    0.02279 =
         0.01967   -0.00284   -0.00191    0.00039
AFIX  43
H17   2    0.800677    0.182925   -0.150030    11.00000   -1.20000
AFIX   0
C18   1    0.792803    0.110002   -0.061623    11.00000    0.02199    0.01788 =
         0.02817   -0.00394   -0.00180   -0.00104
AFIX  43
H18   2    0.790165    0.067477   -0.093409    11.00000   -1.20000
AFIX   0
C19   1    0.791602    0.103447    0.019136    11.00000    0.02368    0.01701 =
         0.02896    0.00344    0.00457   -0.00274
AFIX  43
H19   2    0.789861    0.056665    0.043309    11.00000   -1.20000
AFIX   0
C20   1    0.792998    0.166347    0.062890    11.00000    0.02083    0.02015 =
         0.01998    0.00448    0.00197    0.00046
AFIX  43
H20   2    0.792381    0.162228    0.118013    11.00000   -1.20000
AFIX   0
C21   1    0.896389    0.430162   -0.142114    11.00000    0.01479    0.02191 =
         0.02073    0.00102   -0.00079    0.00119
C22   1    0.909215    0.505524   -0.148568    11.00000    0.02750    0.02008 =
         0.03217    0.00116    0.00164   -0.00235
AFIX  43
H22   2    0.900923    0.536444   -0.104740    11.00000   -1.20000
AFIX   0
C23   1    0.934178    0.535069   -0.219449    11.00000    0.03573    0.02253 =
         0.04370    0.01021    0.00136   -0.00468
AFIX  43
H23   2    0.942348    0.586441   -0.224157    11.00000   -1.20000
AFIX   0
C24   1    0.947216    0.490326   -0.283147    11.00000    0.03376    0.03519 =
         0.03126    0.01407    0.00728   -0.00050
AFIX  43
H24   2    0.964566    0.510973   -0.331357    11.00000   -1.20000
AFIX   0
C25   1    0.935089    0.415633   -0.276924    11.00000    0.03968    0.03293 =
         0.02629    0.00402    0.00695    0.00140
AFIX  43
H25   2    0.944717    0.384816   -0.320605    11.00000   -1.20000
AFIX   0
C26   1    0.908781    0.385709   -0.206631    11.00000    0.03302    0.02065 =
         0.02315    0.00147    0.00267   -0.00121
AFIX  43
H26   2    0.899203    0.334460   -0.202688    11.00000   -1.20000
AFIX   0
HKLF 4


REM  JW1121A-Cu_03
REM wR2 = 0.0817, GooF = S = 1.085, Restrained GooF = 1.085 for all data
REM R1 = 0.0356 for 4900 Fo > 4sig(Fo) and 0.0509 for all 5957 data
REM 335 parameters refined using 0 restraints

END

WGHT      0.0328      8.2992

REM Highest difference peak  0.475,  deepest hole -0.519,  1-sigma level  0.094
Q1    1   0.8795  0.3523  0.1127  11.00000  0.05    0.47
Q2    1   0.8025  0.2624  0.0527  11.00000  0.05    0.47
Q3    1   0.8169  0.3928  0.1199  11.00000  0.05    0.43
Q4    1   0.8077  0.3629  0.0254  11.00000  0.05    0.42
Q5    1   0.7177  0.3410  0.0609  11.00000  0.05    0.42
Q6    1   0.8216  0.3290 -0.0676  11.00000  0.05    0.42
Q7    1   0.7588  0.3174 -0.0323  11.00000  0.05    0.40
Q8    1   0.7211  0.4174 -0.0190  11.00000  0.05    0.39
Q9    1   0.7955  0.2087 -0.0687  11.00000  0.05    0.38
Q10   1   0.8365  0.3115 -0.0261  11.00000  0.05    0.38
Q11   1   0.8971  0.3468  0.0105  11.00000  0.05    0.37
Q12   1   0.6404  0.4093 -0.0270  11.00000  0.05    0.37
Q13   1   0.8039  0.4091  0.0160  11.00000  0.05    0.37
Q14   1   0.5752  0.3308  0.0572  11.00000  0.05    0.36
Q15   1   0.8217  0.3938  0.0765  11.00000  0.05    0.35
Q16   1   0.7997  0.2333 -0.0058  11.00000  0.05    0.34
Q17   1   0.7783  0.3552 -0.0248  11.00000  0.05    0.33
Q18   1   0.9978  0.3913 -0.0387  11.00000  0.05    0.32
Q19   1   0.7633  0.3274  0.0246  11.00000  0.05    0.32
Q20   1   0.7674  0.3997 -0.0565  11.00000  0.05    0.32
;
_shelx_res_checksum   43335

_shelx_hkl_file
;
  -2  -8  -8   22.94    5.49   0
  -2  -7 -10 1919.82   12.14   0
  -2  -7  -9   53.79    5.64   0
  -2  -7  -8  781.96    8.43   0
  -2  -7  -7  442.23    7.38   0
  -2  -6 -10  544.02    7.91   0
  -2  -6  -9    7.62    5.48   0
  -2  -6  -8   14.33    5.17   0
  -2  -6  -7  127.13    6.04   0
  -2  -5  -9   22.71    5.03   0
  -2  -5  -8   14.14    5.09   0
  -2  -5  -7   37.24    5.43   0
  -1 -13 -12   -1.45    6.28   0
  -1 -13 -11  325.51    8.94   0
  -1 -13 -10    1.49    8.22   0
  -1 -13  -6  124.61    8.32   0
  -1 -13  -5   14.15    5.76   0
  -1 -12 -13  191.48    7.23   0
  -1 -12 -12   13.02    8.84   0
  -1 -12  -4  534.39   11.08   0
  -1 -11 -14   66.72    7.08   0
  -1 -11 -13   25.67    8.89   0
  -1 -11  -3   58.67    8.56   0
  -1 -10 -14  116.42    8.76   0
  -1 -10  -2  720.56    9.75   0
  -1  -9 -15    4.14    6.45   0
  -1  -8 -15   69.74    8.08   0
  -1  -6 -15  -11.26    8.67   0
  -1  -5 -15   12.18    8.22   0
  -1  -4 -15  170.93    7.83   0
  -1  -3 -15   40.73    5.75   0
  -1  -2 -14   16.79    7.86   0
  -1  -1  -3  437.46   14.65   0
  -1   0 -12  790.07   11.41   0
  -1   0  -4 1559.07   18.83   0
  -1   1 -11  162.31    6.51   0
  -1   1 -10    0.15    6.97   0
  -1   1  -6  325.57   11.14   0
   0 -16 -12   63.91    7.24   0
   0 -15 -14    3.89    7.76   0
   0 -15  -3   -7.22    8.29   0
   0 -14 -15    8.06    7.60   0
   0 -13 -16   -9.05    7.03   0
   0 -12   0  236.98    9.55   0
   0 -11 -17   -2.23    8.85   0
   0 -10   1    7.48    8.11   0
   0  -9 -18   -2.21    7.05   0
   0  -8 -18  101.00    9.12   0
   0  -7 -18  -19.12    9.50   0
   0  -6 -18    3.64    8.08   0
   0  -5 -18   -6.12    8.58   0
   0  -4 -18   74.44    7.96   0
   0  -3 -18   10.44    6.22   0
   0  -1 -17    6.43    8.03   0
   0   1 -16    7.49    6.52   0
   0   2 -15  129.91    6.38   0
   0   3 -13    5.00    8.08   0
   0   4 -11  358.31    9.71   0
   0   4  -5  615.86   14.76   0
   1 -19 -10   39.83    7.02   0
   1 -19  -9   88.02    7.46   0
   1 -19  -8   53.53    7.63   0
   1 -19  -7   19.84    7.02   0
   1 -18 -13   -7.59    7.63   0
   1 -18 -12  109.85   10.28   0
   1 -18  -4   69.27    9.70   0
   1 -17 -15   -2.68    7.88   0
   1 -17  -2   46.05    8.90   0
   1 -16 -16  -16.32    7.75   0
   1 -15 -17    1.84    7.46   0
   1 -14 -18    4.35    8.12   0
   1 -12 -19   48.93    8.04   0
   1 -10 -20   12.95    7.78   0
   1  -9 -20   -1.57    9.18   0
   1  -7 -20   -1.20    9.74   0
   1  -5 -20   23.42    9.85   0
   1  -4 -20  -10.40    9.38   0
   1  -3 -20   41.50    7.02   0
   1  -2 -20   41.31    7.17   0
   1   0 -19    8.48    6.04   0
   1   3 -17   -6.62    6.48   0
   1   4 -16   47.05    6.44   0
   1   6 -12  124.46    8.70   0
   2 -20 -12  -24.98   10.67   0
   2 -20  -4   63.71   10.45   0
   2 -19  -2  189.78    9.81   0
   2 -17   1    4.60    9.06   0
   2  -6 -22   38.93    9.25   0
   2  -5 -22   10.57    8.92   0
   2  -4 -22  -13.12    7.66   0
   2  -3 -22   33.79    8.02   0
   2  -1 -21   -0.96   10.00   0
   2   0 -21    1.04    7.23   0
   2   1   4   13.62   10.61   0
   2   2 -20   -6.52    7.13   0
   2   3 -19   12.63    9.75   0
   2   4 -18   -2.85    9.00   0
   2   5   1  225.65   10.53   0
   2   6 -16    6.63    9.09   0
   2   8 -12  275.78   10.15   0
   2   8  -4 1084.20   34.86   0
   3 -22  -6   26.30   10.48   0
   3 -22  -5   36.09    9.10   0
   3 -19   1   69.05    9.19   0
   3 -18   2  260.95   13.93   0
   3 -17   3    0.08   10.70   0
   3  -8   7   28.81    7.20   0
   3  -5   7    7.67    5.81   0
   3  -4   7   85.79    8.60   0
   3   0   6  689.70   11.70   0
   3   1 -22    5.87    5.44   0
   3   1 -22   -2.83    5.38   0
   3   2   5  209.36    7.67   0
   3   3 -21  111.54    7.97   0
   3   4 -20   36.30    9.71   0
   3   5   3  264.37   10.35   0
   3   6   2   16.63    6.52   0
   3   7 -17   -4.61    8.82   0
   3   7   1   64.18    8.18   0
   3   9 -14    6.05    7.71   0
   3  10 -10   17.58    9.21   0
   4 -23  -4    3.39   10.48   0
   4 -10   8  269.29   11.32   0
   4  -3   8    0.13    5.29   0
   4   1   7  954.31   11.59   0
   4   3   6   15.99    8.33   0
   4   5 -21    1.68    9.38   0
   4   6 -20   92.45   10.30   0
   4   7 -19   24.10    9.56   0
   4   8 -18   14.89    9.45   0
   4  11 -12   21.64    9.66   0
   4  11  -4  235.12   12.08   0
   5 -23  -1   86.28   12.57   0
   5 -22   1    9.78   10.64   0
   5  -2   9  789.97   10.29   0
   5   5   6   75.72    5.62   0
   5   7 -21   -2.53    7.12   0
   5  10 -17    1.28   10.25   0
   5  10   1 1082.30   12.88   0
   5  11  -1  654.38   12.11   0
   6 -16   8   35.14   11.88   0
   6 -10  10   38.87    7.74   0
   6  -2  10  101.53    9.23   0
   6   8   5  171.15    8.15   0
   6   9 -20   38.78   10.12   0
   6   9   4   37.13    7.51   0
   6  10 -19    3.31    9.34   0
   6  13  -3   86.24    9.23   0
   7 -10  11   13.05    7.66   0
   7  -9  11  125.91    6.65   0
   7  -3  11 1517.66   11.14   0
   7  -2  11  152.15    7.87   0
   7   1  10   43.84    6.13   0
   7   7   7  -17.55    7.60   0
   7   8   6   -0.96    5.94   0
   7   9   5    3.30    5.96   0
   7  10   4  147.63    6.65   0
   8 -13  11   14.27    8.91   0
   8  -8  12   -8.93    8.79   0
   8  -7  12   72.23    8.67   0
   8  -6  12   62.37    7.97   0
   8  -5  12   66.70    8.14   0
   8  -4  12  147.81    8.13   0
   8   1  11   48.08    7.39   0
   8   3  10  268.71    6.61   0
   8   5   9  152.71    6.48   0
   8   7   8   76.06    7.15   0
   8   8   7  418.09    7.82   0
   8  11   4    1.18    5.24   0
   8  13   1  148.45    6.76   0
   8  14  -1  124.65    8.43   0
   8  15  -4   95.90    9.13   0
   9 -17  10   19.85    9.80   0
   9 -15  11   62.57    9.75   0
   9 -12  12  107.36    9.73   0
   9   0  12  441.40    9.49   0
   9   3  11   69.49    7.46   0
   9   5  10   53.25    8.19   0
   9   8   8  704.18   10.22   0
   9   9   7   46.70    6.12   0
   9  11   5   -2.41    5.74   0
   9  12   4   10.91    8.43   0
   9  14   1    5.68    7.62   0
   9  16  -5  171.83   11.23   0
  10 -14  12  171.37   10.72   0
  10 -10  13  486.36   11.54   0
  10  -3  13   39.93    6.62   0
  10  -2  13  100.23    8.63   0
  10   2  12   50.62    8.76   0
  10   4  11   71.73    6.02   0
  10   6  10  228.47    6.91   0
  10   9   8   11.72    8.24   0
  10  10   7  605.22    8.68   0
  10  11   6   14.95    6.25   0
  10  12   5  162.10    9.23   0
  10  14   2   36.85    6.69   0
  10  15   0  113.03    7.50   0
  11   0  13    6.23    6.33   0
  11   3  12   -6.79    6.37   0
  11   7  10    8.14    6.36   0
  11  10   8   56.91    7.99   0
  11  11   7   16.94    8.68   0
  11  12   6  195.01    9.49   0
  11  14   3   -5.60    6.59   0
  11  16  -1   47.12    7.52   0
  11  17  -4   98.23    8.98   0
  12 -14  13   45.28    9.96   0
  12 -10  14  -11.87   10.10   0
  12  -3  14   31.01    7.33   0
  12  -2  14  145.90    9.75   0
  12   2  13  185.61    9.09   0
  12   8  10  407.77   10.12   0
  12  14   4   26.44    9.02   0
  12  17  -2   52.42    9.35   0
  13   0  14  436.71   11.08   0
  13   3  13    4.79    7.64   0
  13   7  11   60.79    7.08   0
  13  10   9  431.26   10.69   0
  13  11   8  118.72    7.10   0
  13  12   7   87.21    7.77   0
  13  13   6   19.59    7.29   0
  13  14   5  118.29    9.27   0
  13  17  -1    9.38   10.64   0
  13  18  -5   35.91    8.77   0
  13  18  -5   12.46    5.22   0
  13  18  -4   23.88   11.82   0
  14  -8  15    5.50    9.73   0
  14  -7  15   -3.34    7.48   0
  14  -6  15  145.04    7.77   0
  14  -5  15   18.65    7.64   0
  14  -4  15   30.40    9.87   0
  14  -3  15   16.39    8.54   0
  14   1  14   13.86    7.24   0
  14   4  13   54.77    7.09   0
  14   6  12   53.66    7.18   0
  14  15   4   17.77   10.21   0
  14  17   0   14.30    7.43   0
  15  -3  15   57.09    8.04   0
  15  -2  15   22.23    8.14   0
  15  -1  15   80.37    9.76   0
  15   5  13  142.58   10.20   0
  15   7  12    6.64    9.69   0
  15  10  10   -6.66    8.93   0
  15  11   9    9.02    7.47   0
  15  13   7   20.54    7.44   0
  15  14   6  108.04   10.77   0
  16   3  14   20.74   10.75   0
  16   5  13  -12.17    8.11   0
  16   7  12  456.98    9.52   0
  16   9  11   14.16   11.13   0
  16  10  10    1.39    8.07   0
  16  14   6   -2.06    7.64   0
  -1 -13  -9   34.95    5.63   0
  -1 -13  -8  144.32    6.62   0
  -1 -13  -7  402.30    7.57   0
  -1 -12 -11   80.26    6.04   0
  -1 -12 -10   59.69    8.02   0
  -1 -12  -5  496.65   10.47   0
  -1 -11 -12   -2.87    8.60   0
  -1 -10 -13   14.08    8.42   0
  -1  -9 -14   42.43    6.72   0
  -1  -9  -2   46.76    8.11   0
  -1  -8 -14  152.52    7.78   0
  -1  -6 -14    3.51    7.97   0
  -1  -5 -14   21.57    8.17   0
  -1  -4 -14  167.22    8.73   0
  -1  -3 -14  546.42    8.30   0
  -1  -3  -2 1317.57   18.96   0
  -1  -2 -13  420.01    9.43   0
  -1  -1 -13  251.89    7.30   0
  -1  -1 -12   97.06    8.72   0
  -1   0 -11    8.15    8.00   0
  -1   1  -9   26.16    5.75   0
  -1   1  -8  228.00    9.38   0
  -1   1  -7   -0.25    7.42   0
   0 -16 -10   74.86    6.70   0
   0 -16  -9  763.81   11.25   0
   0 -16  -8   12.87    8.96   0
   0 -16  -7 1119.90   12.55   0
   0 -16  -6   18.49    6.42   0
   0 -15 -12   12.10    7.93   0
   0 -15  -4   12.83    8.03   0
   0 -14 -14  272.53    7.86   0
   0 -14  -2 1164.71   13.27   0
   0 -13 -15   12.58    7.16   0
   0 -13  -1    5.39    8.27   0
   0 -12 -16  131.90    8.24   0
   0 -11 -16   -3.62    9.33   0
   0 -10 -17  460.92    8.64   0
   0  -9 -17   -0.41    7.46   0
   0  -8 -17  252.94    9.49   0
   0  -4 -17  805.55   11.83   0
   0  -3 -17  -14.10    8.15   0
   0  -2 -17    6.33    6.36   0
   0  -1 -16   -3.52    8.93   0
   0   0 -16  860.38    9.53   0
   0   1 -15   12.27    7.50   0
   0   2 -14   13.48    7.33   0
   0   4 -10  629.07   10.33   0
   1 -18 -11   -0.71    8.66   0
   1 -18 -10   15.73    9.96   0
   1 -18  -5  104.56    9.63   0
   1 -17 -14   42.01    7.04   0
   1 -17 -13   76.27    9.80   0
   1 -16 -15  155.29    7.46   0
   1 -16  -1  266.34    9.77   0
   1 -15 -16   14.40    7.25   0
   1 -14 -17   12.42    7.30   0
   1 -14   1  118.67   10.59   0
   1 -12 -18  114.85   10.32   0
   1 -11 -19   19.94    7.58   0
   1  -9 -19   23.60   10.71   0
   1  -6 -20   47.62    7.73   0
   1  -6   4 3642.20   40.21   0
   1  -5   4  187.54   13.80   0
   1  -2 -19  237.41   10.05   0
   1  -1 -19   -1.76    7.20   0
   1  -1   3  398.34   13.00   0
   1   0 -18   43.52    9.29   0
   1   1 -18    6.47    6.81   0
   1   1   2  269.89   12.62   0
   1   2 -17  144.74    9.23   0
   1   3 -16  153.23    9.66   0
   1   4 -15  142.98    8.77   0
   1   5 -14   13.47    6.05   0
   2 -20 -11  -10.62    7.76   0
   2 -20 -10   73.61   10.67   0
   2 -20  -9    6.81   10.31   0
   2 -20  -6  107.37   10.54   0
   2 -20  -5   27.70    9.23   0
   2 -19 -14   19.73    8.01   0
   2 -19 -13   -9.74   11.24   0
   2 -18 -15   37.96   10.66   0
   2  -9 -21   -4.08    9.38   0
   2  -8 -21   16.28   10.38   0
   2  -3 -21    1.54    9.67   0
   2  -2 -21   12.46    7.32   0
   2  -1   5  760.38   13.18   0
   2   0 -20   98.19   10.23   0
   2   1 -20  148.65    7.65   0
   2   2 -19   33.83    9.63   0
   2   4   2  343.37    9.72   0
   2   5 -17  711.70    9.81   0
   2   7 -14   27.49    7.92   0
   3 -22  -9   -6.98    8.03   0
   3 -22  -8   44.46    7.70   0
   3 -22  -7    4.14    7.38   0
   3 -21  -3    1.77    9.67   0
   3 -20  -1   47.18    9.80   0
   3  -9   7   40.44   10.13   0
   3  -3   7   93.32    8.13   0
   3  -1 -22    5.16   11.21   0
   3   0 -22   34.64    8.18   0
   3   2 -21  -22.41    8.88   0
   3   4   4 1090.40   13.41   0
   3   5 -19   14.29    7.36   0
   3   6 -18    1.68    8.58   0
   3  10  -9   27.36   10.71   0
   4 -23  -5   49.91    9.13   0
   4 -22  -2   14.41   10.74   0
   4 -21   0    4.50   10.60   0
   4  -2   8  141.21    6.50   0
   4   3 -22    4.19    7.26   0
   4   5   5  285.09    9.01   0
   4   6   4  214.07    7.01   0
   4   7   3    1.19    5.56   0
   4   8   2  918.31   12.13   0
   4   9 -16   37.57    9.97   0
   5 -11   9   56.70    8.39   0
   5  -1   9  186.62    7.90   0
   5   2   8  206.38    7.89   0
   5   4   7   48.78    7.29   0
   5  11 -15  166.76    9.83   0
   5  12  -3   66.09    8.54   0
   6 -23   1   -5.83   11.60   0
   6 -14   9    1.53   10.58   0
   6 -11  10   73.09    8.81   0
   6  -1  10  976.62   10.14   0
   6   2   9   -0.18    5.38   0
   6   4   8   62.57    5.66   0
   6   7   6  690.56    8.66   0
   6  10   3  110.92    8.94   0
   6  11 -17  177.21   11.78   0
   7 -22   4   10.92   15.09   0
   7 -16   9   51.97   12.09   0
   7 -14  10   27.99   10.18   0
   7  -1  11  582.05   10.03   0
   7   2  10   82.11    8.23   0
   7   4   9   56.09    6.09   0
   7   6   8  397.23    9.41   0
   7  11   3   20.58    5.89   0
   7  13   0   -3.99    7.70   0
   7  14  -3   63.10    8.48   0
   8 -10  12   99.04    9.12   0
   8  -9  12   71.94    7.09   0
   8  -3  12   67.64    5.97   0
   8  -2  12   48.38    8.02   0
   8   4  10  730.11    9.71   0
   8   6   9   17.30    6.89   0
   8  12   3   24.29    6.25   0
   8  13 -17   36.46   12.49   0
   8  14 -15    3.80   13.52   0
   9 -19   9    9.98   14.31   0
   9  -7  13   19.48    9.72   0
   9  -6  13  224.31    9.41   0
   9  -5  13   -9.31    8.70   0
   9  -4  13   29.22    8.08   0
   9   1  12  174.19    8.75   0
   9   7   9   -5.39    5.78   0
   9  13   3   -3.80    8.10   0
   9  15  -1   11.80    8.35   0
  10 -11  13   13.12    9.56   0
  10  -1  13   22.36    6.43   0
  10   3  12  104.88    7.88   0
  10   5  11   37.63    8.62   0
  10   8   9  248.08    7.22   0
  10  13   4   22.09    6.31   0
  10  16  -2   37.59    8.85   0
  11 -16  12   10.98    9.66   0
  11 -13  13   28.88    7.50   0
  11  -9  14    7.19    8.00   0
  11  -8  14    4.78    9.40   0
  11  -7  14  130.43    7.62   0
  11  -6  14   38.67    6.77   0
  11  -5  14   -3.31    6.23   0
  11  -4  14    6.87    6.17   0
  11  -3  14  103.38    8.60   0
  11   1  13  159.54    7.19   0
  11   4  12   10.22    7.05   0
  11   6  11   -2.91    6.28   0
  11   9   9  411.28    8.05   0
  11  13   5    1.28    6.82   0
  11  15   2   59.46    9.21   0
  11  16   0  -15.29    8.51   0
  11  17  -3  144.49    9.36   0
  12 -11  14   70.23    7.52   0
  12  -1  14   65.59    7.29   0
  12   0  14  345.42    9.24   0
  12   3  13  -17.80    8.31   0
  12   5  12  117.54    6.43   0
  12   7  11   -7.76    6.46   0
  12  10   9    0.20    8.32   0
  12  11   8  -10.55    8.62   0
  12  12   7  199.69    9.32   0
  12  13   6   51.27    7.52   0
  12  15   3    8.25   10.17   0
  12  16   1   19.43    9.88   0
  12  18  -8   -1.71   11.60   0
  12  18  -7   31.26    8.98   0
  13  -8  15    1.89    9.10   0
  13  -7  15   14.69    9.41   0
  13  -6  15   30.25    9.80   0
  13  -5  15   25.34    9.64   0
  13  -4  15   84.13    9.88   0
  13   1  14   16.27    7.24   0
  13   4  13    5.58    7.71   0
  13   6  12  -18.27    7.19   0
  13   8  11  207.39   10.36   0
  13   9  10   -2.51    6.81   0
  13  15   4  116.04    8.93   0
  13  16   2    9.21    9.99   0
  13  17   0   18.71   10.39   0
  14  -2  15  136.50    7.60   0
  14  -1  15    1.12    8.51   0
  14   2  14   43.19    7.51   0
  14   5  13   49.42   10.01   0
  14   7  12  285.98    9.92   0
  14  10  10  140.56    9.98   0
  14  12   8   37.98    7.61   0
  14  13   7    5.81    7.36   0
  14  14   6   91.98   10.36   0
  14  16   3   15.54   10.33   0
  14  17   1   56.56    9.41   0
  14  18  -2  212.52   11.89   0
  15   0  15  -22.93   10.87   0
  15   3  14   -9.58    7.06   0
  15   6  13   16.95    8.81   0
  15   9  11  298.00    8.22   0
  15  15   5    2.83    8.08   0
  16   4  14   22.35    7.20   0
  16   6  13    8.71    7.45   0
  16   8  12   23.48   10.53   0
  16  11  10  160.02    9.74   0
  16  12   9   19.25   10.31   0
  16  13   8   21.22   11.23   0
  -1 -12  -9   97.28    6.49   0
  -1 -12  -8  319.97    8.70   0
  -1 -12  -7   -3.52    7.71   0
  -1 -12  -6    6.60    5.98   0
  -1 -11 -11   -7.57    5.57   0
  -1 -11 -10   43.30    8.37   0
  -1 -11  -5  221.66    9.25   0
  -1 -11  -4  201.42    7.09   0
  -1 -10 -12   51.68    5.69   0
  -1 -10  -3   -1.89    5.37   0
  -1  -9 -13   65.08    6.22   0
  -1  -9 -12    8.88    8.25   0
  -1  -8 -13   -6.30    7.19   0
  -1  -8  -2 1204.45   14.08   0
  -1  -7 -13   26.07    8.56   0
  -1  -6 -13  174.37    8.10   0
  -1  -5 -13   94.67    7.79   0
  -1  -4 -13   98.39    7.92   0
  -1  -3 -13  197.11    7.04   0
  -1  -2 -12   49.85    8.30   0
  -1  -1 -11  175.76    8.59   0
  -1   0 -10  142.58    7.46   0
  -1   0  -5    1.45    9.03   0
   0 -15 -11   -9.78    6.79   0
   0 -15 -10   -6.93    9.16   0
   0 -15  -5    1.64    7.55   0
   0 -14 -13   43.32    6.35   0
   0 -14 -12   17.44    9.08   0
   0 -14  -3  137.86    8.95   0
   0 -13 -14   -5.62    6.50   0
   0 -12 -15    9.94    6.30   0
   0 -11 -15    1.69    8.50   0
   0 -10 -16   10.93    6.09   0
   0  -9 -16    1.43    9.14   0
   0  -6 -17  484.19    8.23   0
   0  -5 -17    2.55    7.46   0
   0  -2 -16   19.07    8.14   0
   0   0 -15   10.12    7.46   0
   0   1 -14    5.45    7.95   0
   0   2 -13  407.47    9.69   0
   0   3 -12   -3.09    6.06   0
   0   4  -9  171.16    7.85   0
   0   4  -8  491.62   10.70   0
   0   4  -7  123.23    9.32   0
   0   4  -6  123.22    9.30   0
   1 -18  -9  100.29    7.60   0
   1 -18  -8  372.02    8.50   0
   1 -18  -7    9.09    6.61   0
   1 -18  -6  187.89    7.61   0
   1 -17 -12   14.16    7.42   0
   1 -17  -3   25.16    8.23   0
   1 -16 -14    5.40    7.48   0
   1 -15 -15   46.73    9.19   0
   1 -15   0   -6.80    7.90   0
   1 -14 -16   22.45    7.46   0
   1 -13 -17    5.31    7.79   0
   1 -11 -18   98.99    8.02   0
   1 -10 -18   81.57   10.12   0
   1  -8 -19   39.34    7.17   0
   1  -7 -19   10.86    7.01   0
   1  -7   4  759.20   25.43   0
   1  -6 -19    9.75    9.51   0
   1  -5 -19    2.16    9.58   0
   1  -4 -19   42.37    7.69   0
   1  -3 -19   56.26    7.44   0
   1  -1 -18   29.76    9.03   0
   1   1 -17   15.62    8.94   0
   1   5 -13  116.98    8.57   0
   1   6 -11  618.98   10.97   0
   2 -20  -8   29.59    7.34   0
   2 -20  -7   27.21    7.11   0
   2 -19 -12    3.41    9.21   0
   2 -19  -3  239.96    9.62   0
   2 -18 -14    0.16    9.22   0
   2 -18  -1  123.19    9.71   0
   2 -17 -16    5.67    7.98   0
   2 -13 -19   66.93    7.99   0
   2 -11 -20   33.52    7.66   0
   2 -10 -20   20.99   11.54   0
   2  -7 -21   -8.91    7.77   0
   2  -6 -21   15.98    7.79   0
   2  -5 -21   18.22    7.29   0
   2  -4 -21   -9.19    7.65   0
   2  -1 -20  122.83   10.47   0
   2   1 -19    6.79    9.88   0
   2   3 -18    7.25    8.07   0
   2   3   3  512.55   10.66   0
   2   4 -17  330.41   11.29   0
   2   5 -16  -12.58    8.97   0
   2   6 -15   57.19    8.64   0
   2   6   0   36.73    8.89   0
   2   8 -11   54.29    8.42   0
   3 -21 -11    8.19    9.72   0
   3 -21  -4  251.35   10.67   0
   3  -3 -22    7.45   11.16   0
   3  -2 -22   31.09    8.12   0
   3  -2   7   64.49    8.89   0
   3   1 -21  124.10    8.00   0
   3   1   6 2253.18   16.66   0
   3   3 -20    7.03    7.09   0
   3   3   5  824.46   12.32   0
   3   4 -19   38.56   10.30   0
   3   8 -15   84.92    8.33   0
   3   8   0    1.62    7.77   0
   3   9 -13   46.09    8.15   0
   3   9  -2   -1.73    7.15   0
   4  -1   8  133.53    6.33   0
   4   2 -22   10.38    7.97   0
   4   2   7  374.74    9.37   0
   4   4 -21    4.60    7.71   0
   4   5 -20   37.52   10.19   0
   4   8 -17  125.83    9.98   0
   4   9   1  248.35    8.92   0
   4  10 -14   39.04    9.71   0
   4  10  -1   35.15    7.08   0
   4  11 -11  128.03   11.07   0
   5 -23  -2   31.24   10.85   0
   5 -21   2   41.59   11.39   0
   5 -14   8  318.94   13.79   0
   5   0   9   -3.44    6.84   0
   5   6 -21   17.87    8.13   0
   5   7 -20   -6.96    9.21   0
   5   7   5    0.14    4.84   0
   5   8 -19  -13.80    9.92   0
   5   8   4  315.87    6.85   0
   5   9 -18    9.72    8.51   0
   5   9   3   -5.59    7.02   0
   5  11   0   -5.99    7.38   0
   5  12 -12   34.44   11.57   0
   6   0  10  302.93    9.61   0
   6   3   9  328.27    8.28   0
   6   6   7   96.47    5.90   0
   6  11   2  721.01   11.22   0
   6  12 -15  189.17   12.47   0
   6  12   0   13.73    6.10   0
   7 -11  11  183.01    9.65   0
   7   0  11    4.59    7.94   0
   7   3  10  149.01    7.96   0
   7   5   9  103.15    7.86   0
   7  12 -17   50.64   10.70   0
   7  12   2  130.68    6.73   0
   7  13 -15    3.17   11.15   0
   8 -16  10   46.96   10.35   0
   8 -14  11   58.59   11.08   0
   8  -1  12  244.35    8.78   0
   8   2  11   -0.94    5.43   0
   8   9   7  498.86    9.15   0
   8  10   6  -10.66    7.69   0
   8  11   5   18.93    8.28   0
   8  13   2   17.84    7.55   0
   8  14   0   15.85    7.68   0
   8  15  -3  141.11    9.39   0
   9 -13  12   51.04    9.90   0
   9  -9  13   72.92    8.79   0
   9  -8  13  141.20    7.18   0
   9  -3  13    4.99    6.59   0
   9   2  12  355.83    9.31   0
   9   6  10   15.70    5.53   0
   9   9   8   30.48    7.90   0
   9  10   7  200.33    8.41   0
   9  11   6   54.00    8.21   0
   9  12   5   43.50    7.50   0
   9  16  -4   10.01    8.64   0
  10 -17  11   -0.11   10.87   0
  10 -12  13   13.13    9.39   0
  10   0  13   -1.29    6.35   0
  10   1  13    0.34    8.03   0
  10   7  10  347.83    7.73   0
  10  10   8   71.08    9.10   0
  10  11   7  -12.00    8.63   0
  10  12   6  230.16    8.84   0
  10  14   3   56.32    7.40   0
  10  15   1    9.81    6.73   0
  10  16  -1   62.08    8.16   0
  10  17  -9    0.02   13.64   0
  10  17  -8   -0.71   11.80   0
  10  17  -7   62.12   10.13   0
  10  17  -6    0.13   10.57   0
  11 -14  13  -11.35   10.16   0
  11 -10  14   11.93    9.35   0
  11  -2  14   22.00    6.28   0
  11  -1  14   24.58    8.51   0
  11   2  13   58.73    6.90   0
  11   5  12   14.35    9.25   0
  11   7  11  114.21    9.16   0
  11   8  10  -17.18    6.24   0
  11  14   4   44.02    6.25   0
  12 -12  14   44.37    7.62   0
  12  -6  15   70.78    8.51   0
  12  -5  15  102.15    8.48   0
  12   1  14   77.60    9.26   0
  12   4  13  231.29    8.94   0
  12   6  12   68.39    8.89   0
  12   9  10    7.48    6.08   0
  12  14   5   -2.11    9.46   0
  12  17  -1   10.71    7.10   0
  12  18  -6   45.52   11.12   0
  12  18  -5    6.28    9.09   0
  13 -10  15   28.27    9.62   0
  13  -9  15   33.97    7.64   0
  13  -3  15   19.62    7.17   0
  13  -2  15  184.77    7.74   0
  13  -1  15   20.48    8.65   0
  13   2  14   -1.31    6.95   0
  13   5  13   50.91    9.91   0
  13   7  12   22.93    9.69   0
  13  10  10   10.77    8.89   0
  13  11   9    3.35    7.26   0
  13  12   8   12.65    7.07   0
  13  13   7   -2.65    9.90   0
  13  14   6  369.59    9.81   0
  13  18  -3   19.53    8.01   0
  14   0  15  -17.45    7.23   0
  14   3  14   12.00    7.26   0
  14   6  13   11.03    8.97   0
  14   9  11   11.48    6.88   0
  14  15   5   10.06    7.53   0
  14  18  -1    7.93   10.69   0
  15   1  15   67.52    7.98   0
  15   8  12   -2.35    7.37   0
  15  11  10  -27.75   10.16   0
  15  12   9   -1.55    7.53   0
  15  13   8  146.02    8.44   0
  15  14   7    2.89   10.31   0
  15  16   4    2.48    7.64   0
  16   5  14   58.57   10.74   0
  16   7  13   64.74   10.96   0
  16  10  11  -11.14    7.34   0
  -1 -11  -9   60.65    6.35   0
  -1 -11  -8   78.19    8.35   0
  -1 -11  -7    2.89    8.40   0
  -1 -11  -6  213.61    8.99   0
  -1 -10 -11  418.76    7.71   0
  -1 -10 -10    5.25    7.58   0
  -1 -10  -4  614.95    9.61   0
  -1  -9 -11  282.56    8.25   0
  -1  -9  -3    1.03    7.33   0
  -1  -8 -12   67.76    5.74   0
  -1  -7 -12   12.53    7.59   0
  -1  -7  -2  492.34    9.53   0
  -1  -6 -12  122.74    8.23   0
  -1  -6  -2 1485.99   16.54   0
  -1  -5 -12   -7.75    7.53   0
  -1  -5  -2  564.34   12.65   0
  -1  -4 -12   59.63    8.39   0
  -1  -4  -2   66.60    7.80   0
  -1  -3 -12   38.59    6.15   0
  -1  -2 -11   73.09    8.05   0
  -1  -2  -3  332.96   10.93   0
  -1  -1 -10   14.49    7.11   0
  -1  -1  -4  448.85   10.60   0
  -1   0  -9   -3.39    5.59   0
  -1   0  -8 5021.69   22.47   0
  -1   0  -7   -2.13    8.16   0
  -1   0  -6  528.82   10.41   0
   0 -15  -9    5.93    6.57   0
   0 -15  -8    9.38    6.44   0
   0 -15  -7   -7.24    5.91   0
   0 -15  -6    0.92    6.01   0
   0 -14 -11   19.51    6.12   0
   0 -14  -4    4.24    7.73   0
   0 -13 -13  -13.36    6.59   0
   0 -13 -12  -20.68    9.03   0
   0 -13  -2    1.36    8.59   0
   0 -12 -14    6.20    6.61   0
   0 -12  -1  201.58    9.62   0
   0 -11 -14  -10.61    9.41   0
   0 -11   0   -6.29    7.13   0
   0 -10 -15  172.31    7.80   0
   0  -9 -15    3.38    9.22   0
   0  -9   1    2.56    7.68   0
   0  -8 -16   31.69    7.39   0
   0  -7 -16    3.24    6.37   0
   0  -6 -16  100.84    6.80   0
   0  -5 -16   -4.89    6.70   0
   0  -4 -16   27.97    6.32   0
   0  -3 -16  -17.34    6.21   0
   0  -1 -15    4.66    5.60   0
   0   0 -14  195.94    8.71   0
   0   3 -11   -2.42    5.76   0
   1 -17 -11   58.20    7.55   0
   1 -17  -9    8.93    8.41   0
   1 -17  -5    6.00    8.83   0
   1 -17  -4   82.54    8.19   0
   1 -16 -13   67.79    7.74   0
   1 -16 -12    4.83    9.68   0
   1 -16  -2   43.42    8.19   0
   1 -15 -14   36.46    7.75   0
   1 -14 -15    0.13    9.06   0
   1 -13 -16  -10.34    7.27   0
   1 -11 -17   -0.45    9.00   0
   1  -4 -18  129.49    8.90   0
   1  -4   4    5.72    9.47   0
   1  -3 -18   45.56    9.00   0
   1  -2 -18  282.60    7.78   0
   1   0 -17   15.03    8.88   0
   1   2 -16   27.35    6.73   0
   1   3 -15   28.12    7.35   0
   1   4 -14  152.56    8.53   0
   1   6 -10   65.50    8.32   0
   2 -19 -11   16.32    7.17   0
   2 -19 -10    1.34   10.08   0
   2 -19  -4   -0.09    8.68   0
   2 -18 -13   11.97    7.57   0
   2 -17 -15   18.16    7.90   0
   2 -17   0  125.45   11.01   0
   2 -16 -16    6.46    7.70   0
   2 -15 -17    8.73    8.37   0
   2 -13 -18   22.31   10.75   0
   2 -12 -19   14.49    8.57   0
   2 -11 -19   35.34   10.28   0
   2  -9 -20    5.95    7.93   0
   2  -8 -20   31.29    9.00   0
   2  -7 -20   30.78   10.15   0
   2  -6 -20  105.44   10.46   0
   2  -6   6 1017.60   15.30   0
   2  -5 -20   46.15   10.04   0
   2  -5   6  160.46    9.90   0
   2  -2 -20   -0.02    7.08   0
   2   0 -19   -2.32    9.74   0
   2   2 -18   37.99    9.18   0
   2   7 -13   23.86    7.29   0
   2   8 -10  585.97   12.17   0
   3 -21 -10    0.00    8.16   0
   3 -21  -9    7.13    8.21   0
   3 -21  -8   16.62    9.43   0
   3 -21  -7    8.87   10.18   0
   3 -21  -6   42.55    9.36   0
   3 -21  -5   -0.60    7.23   0
   3 -20 -12    3.04   10.99   0
   3 -20  -2  154.09   10.44   0
   3 -19   0   -3.46    9.15   0
   3  -4 -22   15.44    7.64   0
   3  -1 -21  180.54   10.56   0
   3   0 -21    5.12    7.40   0
   3   2 -20   47.18    8.83   0
   3   6 -17    0.15    9.05   0
   3   7 -16  397.13    9.41   0
   3  10  -7   33.67   15.45   0
   4 -22  -4   20.25   10.66   0
   4 -22  -3    6.51    8.17   0
   4 -21  -1   35.77   10.79   0
   4 -20   1   -0.95   11.29   0
   4 -11   8   80.68    8.76   0
   4   0   8   18.02    7.64   0
   4   1 -22   42.27    5.42   0
   4   3 -21   40.21    9.24   0
   4   4   6   21.04    5.64   0
   4   6 -19   84.89    7.29   0
   4   7 -18    0.88    8.87   0
   4  11  -3  226.20   10.90   0
   5 -23  -3  -15.26   10.63   0
   5 -22   0   -1.66   10.74   0
   5 -16   7    2.06   19.12   0
   5  -7  10  164.36    9.46   0
   5  -6  10  114.96    9.01   0
   5  -5  10   -0.49    8.43   0
   5  -4  10   -2.77    8.69   0
   5   3   8    3.89    4.95   0
   5   5 -21   50.78   11.59   0
   5   5   7  409.87    8.18   0
   5   6   6  446.94    7.18   0
   5  10 -16  230.05   11.03   0
   5  10   2  306.93    9.63   0
   6 -12  10  185.23   10.15   0
   6  -7  11    0.31    8.19   0
   6  -6  11   60.07    8.34   0
   6  -5  11   40.65    7.98   0
   6  -4  11    2.51    8.12   0
   6   1  10  985.86   11.34   0
   6   5   8  111.72    6.02   0
   6   8 -20   17.79   10.99   0
   6   8   6    1.25    7.35   0
   6   9 -19   40.46   10.53   0
   6   9   5  673.97    9.93   0
   6  10 -18   13.70    8.96   0
   6  13 -12   61.19   12.42   0
   6  13  -2  213.80    9.29   0
   7 -21   5   -2.77   17.61   0
   7 -18   8    7.04   14.94   0
   7 -12  11   10.83    9.89   0
   7  -7  12  208.97    8.55   0
   7  -6  12   10.02    7.50   0
   7  -5  12   24.90    8.02   0
   7  -4  12   11.14    7.32   0
   7   1  11  549.79    9.75   0
   7   7   8 1961.74   13.25   0
   7   8   7  196.13    7.19   0
   7   9   6   30.90    5.95   0
   7  10   5    6.39    6.51   0
   7  11 -18   51.34   11.62   0
   7  11   4  203.67    8.67   0
   7  14 -12   14.79   15.65   0
   7  14  -2   44.81    8.22   0
   8 -18   9   -0.25   13.38   0
   8 -11  12  119.07    7.14   0
   8   0  12  747.27    8.59   0
   8   3  11   42.17    6.20   0
   8   5  10  250.40    6.33   0
   8   7   9   17.16    7.35   0
   8   8   8   11.99    5.66   0
   8  12   4    2.34    8.08   0
   8  15  -2  125.18    8.79   0
   9 -10  13   53.52    8.97   0
   9  -1  13    5.43    6.15   0
   9   5  11   -9.41    7.76   0
   9   8   9   15.71    5.38   0
   9  13   4   43.59    8.75   0
   9  15   0   -3.71    8.88   0
   9  16  -3  221.13    9.73   0
  10 -13  13   15.65    8.90   0
  10  -8  14   62.46    9.41   0
  10  -7  14   64.65    6.20   0
  10  -6  14  100.85    6.87   0
  10  -5  14   11.69    5.97   0
  10  -4  14  231.31    7.35   0
  10  -3  14   14.04    8.76   0
  10   2  13   95.65    8.36   0
  10   4  12  240.49    7.27   0
  10   6  11   77.77    6.72   0
  10   8  10   38.72    9.01   0
  10   9   9   -3.31    6.40   0
  10  13   5    3.82    8.82   0
  10  15   2   36.32    8.28   0
  10  17  -5   99.24   10.38   0
  11 -11  14   79.48   10.01   0
  11   0  14   55.79    6.04   0
  11   3  13   33.26    6.41   0
  11   9  10    5.63    8.27   0
  11  10   9  117.55    7.00   0
  11  11   8  189.39    7.07   0
  11  12   7   99.90    6.79   0
  11  13   6   42.89    8.85   0
  11  15   3   -1.33    9.44   0
  11  16   1   30.15    9.66   0
  11  17  -2   19.42    9.74   0
  12 -13  14   19.41   10.74   0
  12  -9  15   59.52    8.96   0
  12  -8  15   28.66    6.66   0
  12  -7  15   14.19    7.27   0
  12  -4  15   -4.11    7.02   0
  12  -3  15   -8.64    7.34   0
  12  -2  15   -7.06    9.89   0
  12   2  14  150.86    9.88   0
  12   5  13   27.71    7.54   0
  12   8  11   48.09    6.28   0
  12  11   9   -4.98    7.47   0
  12  12   8   20.20    8.80   0
  12  13   7  259.10    9.22   0
  12  15   4   24.88    9.76   0
  12  16   2    1.20    7.09   0
  12  17   0  113.07   10.01   0
  12  18  -4   14.00   10.66   0
  13   0  15    9.95    9.57   0
  13   3  14  -12.69    7.26   0
  13   6  13   70.12    8.82   0
  13  15   5   15.78    9.86   0
  13  16   3    1.58    7.82   0
  13  17   1    3.13    7.81   0
  13  18  -2  -14.49   11.20   0
  14  -6  16   18.49   10.54   0
  14  -5  16   18.21   10.30   0
  14  -4  16    5.79   10.75   0
  14   1  15   -9.17    7.34   0
  14   2  15  181.35    9.39   0
  14   4  14   36.54    7.06   0
  14   8  12  171.56    7.97   0
  14  11  10   -1.99   10.32   0
  14  12   9  138.80    7.86   0
  14  13   8   14.34    7.08   0
  14  14   7  -11.07    9.89   0
  14  16   4  -23.81   10.36   0
  14  17   2   18.52    7.92   0
  14  18   0  106.27   10.03   0
  15  -1  16    4.58    9.63   0
  15   2  15   46.56    8.20   0
  15   3  15   66.63    9.71   0
  15   5  14   17.95    7.45   0
  15   7  13    7.24    7.70   0
  15   9  12    3.83   10.48   0
  15  10  11   14.96    7.25   0
  15  15   6  232.45    8.62   0
  16   9  12   -0.21    7.52   0
  -1 -10  -9  354.33    7.69   0
  -1 -10  -8   49.34    6.10   0
  -1 -10  -7  271.14    8.84   0
  -1 -10  -5 1040.56    9.99   0
  -1  -9 -10   23.47    5.80   0
  -1  -9  -9  934.68   11.15   0
  -1  -9  -4  251.55    8.49   0
  -1  -8 -11  775.26    8.76   0
  -1  -8 -10   19.85    8.10   0
  -1  -8  -3   12.43    7.92   0
  -1  -7 -11    3.29    7.58   0
  -1  -6 -11  619.45   10.17   0
  -1  -5 -11  478.57    9.96   0
  -1  -4 -11 1110.58   11.27   0
  -1  -3 -11   -3.64    5.43   0
  -1  -3  -3   26.79   11.31   0
  -1  -2 -10   99.99    7.55   0
  -1  -1  -9   21.15    5.57   0
  -1  -1  -5   56.24   10.00   0
   0 -14 -10  131.43    6.91   0
   0 -14  -9  174.95    8.18   0
   0 -14  -8   37.36    8.04   0
   0 -14  -7   20.40    8.27   0
   0 -14  -6  597.12   10.39   0
   0 -14  -5   16.07    7.86   0
   0 -13 -11   -6.98    7.85   0
   0 -12 -13  725.81    8.81   0
   0 -12 -12  471.82    9.90   0
   0 -11 -13   12.13    9.04   0
   0 -10 -14   21.04    7.79   0
   0  -7 -15    9.69    8.32   0
   0  -6 -15   84.03    9.17   0
   0  -5 -15    4.68    8.05   0
   0  -4 -15  100.99    8.35   0
   0  -3 -15  -13.79    5.65   0
   0  -2 -15  119.06    6.38   0
   0  -1 -14   -4.28    7.89   0
   0   1 -13    0.79    5.88   0
   0   2 -12   35.85    6.57   0
   0   3 -10   -2.59    6.61   0
   1 -17  -8    4.23    6.33   0
   1 -17  -7   -4.05    6.92   0
   1 -17  -6   33.86    6.58   0
   1 -16 -11    5.59    7.85   0
   1 -16  -3   16.11    7.60   0
   1 -15 -13   39.88    7.35   0
   1 -15  -1    8.46    8.14   0
   1 -14 -14  425.15    9.59   0
   1 -13 -15   97.17    9.52   0
   1 -12 -16   63.75    7.61   0
   1 -12   2  558.74   14.81   0
   1 -11 -16  104.41    9.66   0
   1 -10 -17   39.00    7.33   0
   1  -9 -17    1.94    8.93   0
   1  -6 -18  186.24    6.56   0
   1  -5 -18    9.28    6.10   0
   1  -2 -17  123.13    8.96   0
   1  -1 -17   10.77    6.64   0
   1   1 -16    0.26    8.21   0
   1   2 -15  376.54    9.17   0
   1   4 -13  102.13    8.33   0
   1   5 -12    5.59    6.21   0
   2 -19  -9   -2.56    7.12   0
   2 -19  -8   -1.38    7.31   0
   2 -19  -7   36.51    8.98   0
   2 -19  -6   20.97    7.92   0
   2 -19  -5  153.71    7.43   0
   2 -18 -12   39.77    7.60   0
   2 -18 -11   44.96    9.81   0
   2 -18  -2   36.72    8.37   0
   2 -17 -14   98.14    8.00   0
   2 -17 -13   83.69   10.50   0
   2 -16 -15   21.67    7.77   0
   2 -16   1  241.59   11.40   0
   2 -15 -16   19.16    7.57   0
   2 -14 -17  104.28    7.77   0
   2 -14   3   61.53   11.64   0
   2 -12 -18   -8.33    9.09   0
   2 -10 -19   99.57    7.76   0
   2  -9 -19  245.94   11.28   0
   2  -7   6   16.74    7.72   0
   2  -4   6   12.75    8.34   0
   2  -1 -19    8.26    8.69   0
   2   0   5    4.95    6.19   0
   2   1 -18   24.60    8.78   0
   2   2   4   26.46    7.97   0
   2   3 -17   27.48    8.56   0
   2   4 -16   41.45    9.01   0
   2   5 -15  477.45   10.01   0
   2   6 -14  130.29    8.30   0
   3 -20 -11   47.08    9.31   0
   3 -20  -3   -0.28   10.43   0
   3 -19 -13  122.62   11.60   0
   3 -18 -15   35.40    8.10   0
   3 -11 -20   33.11   11.50   0
   3 -10   7   25.81    8.85   0
   3  -9 -21    3.52    7.78   0
   3  -8 -21  103.91    9.55   0
   3  -7 -21   -1.72   11.00   0
   3  -6 -21   -8.13   10.36   0
   3  -5 -21   13.84   10.17   0
   3  -4 -21   28.80   10.01   0
   3  -3 -21  112.72   10.65   0
   3  -2 -21    4.39    7.68   0
   3  -1   7  148.99    7.08   0
   3   1 -20    3.79    8.84   0
   3   2   6  390.74   10.76   0
   3   3 -19   62.00    7.85   0
   3   5   4  243.11   10.11   0
   3   6   3   55.06    8.39   0
   3   8 -14   73.60    9.31   0
   3   9 -12   13.19    7.53   0
   3  10  -5  271.72   20.29   0
   4 -22  -8   83.59   10.64   0
   4 -22  -7   29.50   11.17   0
   4 -22  -6    9.37   10.98   0
   4 -22  -5   34.25    9.37   0
   4  -7   9   50.94    9.33   0
   4  -6   9  524.64   10.94   0
   4  -5   9   41.95    8.45   0
   4  -4   9   54.99    7.36   0
   4  -1 -22   77.95   10.86   0
   4   0 -22   92.07    8.31   0
   4   2 -21  -27.30    9.27   0
   4   3   7  627.87   10.15   0
   4   4 -20   70.65    9.13   0
   4   6   5 1344.67   12.67   0
   4   7   4 1734.35   14.16   0
   4   8   3    5.84    7.48   0
   4   9 -15    1.53    8.59   0
   5 -23  -4    7.26   10.70   0
   5 -20   3   79.93   11.92   0
   5 -12   9   82.53    8.60   0
   5  -8  10  232.58    9.57   0
   5  -3  10   54.10    5.99   0
   5  -2  10   39.59    8.52   0
   5   1   9  172.80    5.96   0
   5   3 -22    9.60    8.08   0
   5   6 -20   10.03   10.52   0
   5   9 -17   96.80    9.92   0
   5  11 -14  153.50    9.79   0
   5  12  -2   36.64    8.25   0
   6 -23   0    2.72   10.55   0
   6 -22   2    1.85   12.00   0
   6  -9  11  167.30    8.09   0
   6  -8  11   17.67    6.24   0
   6  -3  11  163.45    6.81   0
   6  -2  11  -15.36    8.34   0
   6   2  10  102.48    8.02   0
   6   4   9   -4.87    7.69   0
   6   7   7  -11.19    5.46   0
   6  10   4  242.18    7.42   0
   6  12   1    8.44    8.30   0
   7  -8  12    4.63    8.36   0
   7  -3  12   84.07    6.44   0
   7  -2  12  198.34    9.14   0
   7   2  11  156.50    8.02   0
   7   4  10   29.23    5.94   0
   7   6   9   16.87    7.99   0
   7  10 -19   61.88   10.86   0
   7  12   3   26.20    7.77   0
   7  13   1  199.51    7.41   0
   7  14  -1   10.46    7.13   0
   8 -12  12   10.79    8.81   0
   8  -7  13    1.10    8.61   0
   8  -6  13  154.68    9.36   0
   8  -5  13  524.07   10.58   0
   8  -4  13  442.78   10.17   0
   8  -3  13  147.99    7.85   0
   8   1  12  256.63    6.93   0
   8   6  10   87.16    8.44   0
   8  13   3  194.56    8.23   0
   8  14   1  116.62    8.41   0
   9 -18  10   -2.13   11.95   0
   9 -14  12   46.82    9.77   0
   9 -11  13   21.33    9.72   0
   9   0  13    3.10    6.69   0
   9   3  12   30.57    5.89   0
   9   7  10    3.08    5.69   0
   9  11   7  113.61    7.85   0
   9  16  -2   19.87    8.02   0
  10 -10  14  103.97    9.08   0
  10  -9  14  -15.76    7.33   0
  10  -2  14  188.76    7.52   0
  10  -1  14   65.48    9.23   0
  10   3  13   32.69    8.11   0
  10   5  12   45.22    6.35   0
  10   7  11   54.50    8.82   0
  10  14   4  138.08   10.09   0
  10  16   0   43.83    9.46   0
  10  17  -4   -1.15    9.65   0
  11 -15  13    3.26    8.90   0
  11 -12  14   75.89   10.64   0
  11  -7  15  -12.74    8.39   0
  11  -6  15   -6.43    9.53   0
  11  -5  15   41.57    9.74   0
  11  -4  15  127.84    9.59   0
  11   1  14   17.64    6.24   0
  11   6  12   10.98    6.33   0
  11   8  11    6.76    8.71   0
  11  14   5  150.43    7.06   0
  11  17  -1   40.12    9.94   0
  12 -10  15   25.76   10.33   0
  12  -1  15   49.88    7.62   0
  12   0  15   11.24    8.99   0
  12   3  14   15.47    7.88   0
  12   7  12  112.92    6.38   0
  12   9  11   14.60    9.36   0
  12  10  10   26.80    6.04   0
  12  14   6  145.22   10.55   0
  12  16   3   58.36    9.96   0
  12  18  -3  140.35   11.14   0
  13  -6  16   88.35    9.16   0
  13  -5  16   34.29    9.31   0
  13  -4  16  102.83    9.17   0
  13   1  15    3.33    7.59   0
  13   4  14  170.56    7.71   0
  13  11  10   -3.80    9.69   0
  13  12   9   54.27    9.71   0
  13  13   8   21.74    9.68   0
  13  14   7   18.07    8.98   0
  13  16   4   25.25    8.91   0
  13  17   2   20.67    9.13   0
  13  18  -1   37.40   10.82   0
  14  -3  16   36.01    8.07   0
  14  -2  16  -18.27    8.14   0
  14  -1  16  104.90   10.47   0
  14   3  15   15.14    9.88   0
  14   5  14   53.27    7.26   0
  14   7  13   40.85    7.20   0
  14   9  12   54.57   10.18   0
  14  10  11   93.73    7.70   0
  14  15   6   48.53    7.72   0
  14  17   3   16.07    9.86   0
  15   0  16   11.93    8.30   0
  15   4  15   14.83    9.15   0
  15   6  14    6.10    8.31   0
  15   8  13    0.62   11.24   0
  15  11  11  117.01    9.84   0
  15  12  10    3.41   10.93   0
  15  13   9   28.18   11.13   0
  15  14   8   53.63   11.03   0
  15  16   5    0.62    7.87   0
  -1  -9  -8    6.10    5.40   0
  -1  -9  -7  303.52    8.76   0
  -1  -9  -6   41.05    7.29   0
  -1  -9  -5    4.65    5.26   0
  -1  -8  -9   23.84    7.14   0
  -1  -8  -8   -0.81    7.91   0
  -1  -8  -4  385.70    9.86   0
  -1  -7 -10    5.10    6.32   0
  -1  -7  -9   55.96    7.85   0
  -1  -7  -3  305.38    8.59   0
  -1  -6 -10   74.60    7.49   0
  -1  -6  -3  516.31   12.52   0
  -1  -5 -10  110.54    8.16   0
  -1  -5  -3    7.29    8.49   0
  -1  -4 -10  485.47    8.39   0
  -1  -4  -3 1148.94   15.24   0
  -1  -3 -10   64.90    5.22   0
  -1  -3  -9    2.32    7.07   0
  -1  -2  -9   -1.83    5.29   0
  -1  -2  -8  134.47    8.52   0
  -1  -2  -4  106.31    7.73   0
  -1  -1  -7   -3.78    6.21   0
  -1  -1  -6  322.62    9.16   0
   0 -13 -10    9.78    5.84   0
   0 -13  -9  -12.49    8.00   0
   0 -13  -4  -13.06    8.40   0
   0 -13  -3    0.38    6.06   0
   0 -12 -11   22.36    8.32   0
   0 -12  -2   -4.79    8.27   0
   0 -10 -13  301.25    8.80   0
   0 -10   0  406.61   10.25   0
   0  -9 -14    3.12    6.60   0
   0  -8 -14   58.58    7.72   0
   0  -7 -14    9.71    8.42   0
   0  -3 -14  -10.10    8.39   0
   0  -2 -14    6.76    5.66   0
   0   0 -13    6.81    5.91   0
   0   1 -12   -1.86    8.89   0
   0   2 -11    6.26    5.79   0
   0   2  -2  502.50   21.47   0
   0   3  -9   -1.38    6.78   0
   0   3  -4   -2.55    9.21   0
   1 -16 -10   -9.33    6.67   0
   1 -16  -9   86.87    9.75   0
   1 -16  -4   48.48    8.51   0
   1 -15 -12   31.38    6.66   0
   1 -15 -11    8.89    9.14   0
   1 -14 -13   81.70    7.81   0
   1 -14   0   10.58    8.64   0
   1 -13 -14   10.41    7.99   0
   1 -13   1  948.88   15.96   0
   1 -12 -15  111.42    6.57   0
   1 -10 -16   28.98    7.69   0
   1  -8 -17   38.74    6.55   0
   1  -7 -17   32.62    6.65   0
   1  -6 -17  154.56    8.69   0
   1  -5 -17   23.30    9.34   0
   1  -4 -17    2.59    8.86   0
   1  -3 -17  -10.26    6.52   0
   1  -3   4   54.56    9.94   0
   1   0 -16   68.26    6.58   0
   1   0   3    2.02    8.68   0
   1   3 -14  565.83    8.48   0
   1   3   1  271.56   14.38   0
   1   5 -11  447.58   11.00   0
   1   6  -8   24.38    7.29   0
   1   6  -5   48.94   12.62   0
   2 -18 -10   22.11    9.00   0
   2 -18  -9   49.13   10.13   0
   2 -17 -12   79.32   10.02   0
   2 -16 -14   30.78    7.44   0
   2 -15 -15   80.80    9.17   0
   2 -15   2  940.06   16.28   0
   2 -14 -16   33.82    7.87   0
   2 -13 -17   74.91    7.54   0
   2 -12 -17   12.07   10.16   0
   2 -11 -18   19.90    7.63   0
   2 -10 -18   -4.62    9.74   0
   2  -8 -19  121.08    7.85   0
   2  -8   6  220.69   11.16   0
   2  -7 -19   -2.97    7.08   0
   2  -6 -19    2.84    8.81   0
   2  -5 -19  226.05    9.81   0
   2  -4 -19   86.81    9.01   0
   2  -3 -19    2.43    7.62   0
   2  -3   6    1.34    6.41   0
   2  -2 -19   27.50    7.22   0
   2   0 -18   30.92    8.96   0
   2   2 -17   62.65    9.51   0
   2   7 -12  975.21   12.47   0
   2   7  -1  150.75   10.31   0
   2   8  -9   41.05    8.49   0
   3 -20 -10   52.03    7.57   0
   3 -20  -9  -14.06    9.00   0
   3 -20  -8   66.49   10.23   0
   3 -20  -5   13.13   10.39   0
   3 -20  -4   26.96   10.38   0
   3 -19 -12   43.47    9.13   0
   3 -19  -1   84.08    9.18   0
   3 -18 -14  -19.34    9.98   0
   3 -18   1   21.14    9.19   0
   3 -17 -15   55.35   11.63   0
   3 -16 -16   25.26   11.21   0
   3 -15 -17   10.52   11.42   0
   3 -14 -18   54.94    9.27   0
   3 -12 -19   17.17   11.20   0
   3 -10 -20   22.90    8.20   0
   3  -9 -20   -1.52   10.48   0
   3  -1 -20   35.08    9.96   0
   3   0 -20    9.12    7.27   0
   3   0   7   -1.56    8.57   0
   3   2 -19    1.94    8.99   0
   3   4 -18   10.75    6.87   0
   3   4   5  375.92   10.49   0
   3   5 -17   36.57    9.35   0
   3   6 -16   40.72    9.07   0
   3   7 -15   59.37    8.09   0
   3   7   2 1367.35   13.47   0
   4 -21  -2   42.14    9.86   0
   4 -19   2  199.08   11.95   0
   4  -8   9   -0.71    8.69   0
   4  -4 -22   46.45    9.72   0
   4  -3 -22   20.27    7.50   0
   4  -3   9  227.44    6.63   0
   4  -2 -22   -2.65    7.88   0
   4  -2   9    3.07    7.38   0
   4   1 -21   -0.13    8.94   0
   4   1   8  136.96    6.26   0
   4   3 -20    6.36    9.78   0
   4   5 -19  131.53    7.89   0
   4   5   6  674.37   10.46   0
   4   6 -18   -4.39   10.09   0
   4   7 -17   26.32    8.99   0
   4   8 -16   24.30    8.62   0
   4   9   2   89.18    7.31   0
   4  10 -13  451.31   11.10   0
   4  10   0  376.12    9.61   0
   4  11 -10  306.66   13.84   0
   5 -23  -5   28.52    9.77   0
   5 -22  -1    8.75   11.00   0
   5  -9  10   49.86    8.48   0
   5  -1  10   16.07    8.03   0
   5   2 -22   13.70    7.97   0
   5   2   9  754.30    8.42   0
   5   4 -21   -5.28    7.76   0
   5   4   8  726.23    8.28   0
   5   7 -19   -3.97    7.57   0
   5   7   6  673.33    9.49   0
   5   8 -18   65.76    6.90   0
   5   8   5   43.53    5.22   0
   5   9   4   43.93    8.30   0
   5  11   1  682.49   11.38   0
   6 -15   9  108.68   12.84   0
   6 -13  10  186.62   11.34   0
   6 -10  11   28.50    7.47   0
   6  -1  11    7.88    5.93   0
   6   6 -21  -18.10    9.38   0
   6   6   8   10.33    5.28   0
   6  11 -16   92.96    8.97   0
   6  11   3  918.80   10.16   0
   6  12 -14    4.41   11.38   0
   6  13  -1  148.33    8.91   0
   6  14  -7    2.83   13.69   0
   6  14  -6    5.71   10.66   0
   7 -15  10   48.13    9.23   0
   7 -13  11  238.29   11.54   0
   7  -9  12   38.59    6.69   0
   7  -1  12  181.73    8.62   0
   7   9   7  421.24    9.45   0
   7  10   6   42.51    8.13   0
   7  12 -16   -5.39   10.94   0
   7  15  -7   -0.05   12.55   0
   7  15  -6   58.31   11.69   0
   8 -15  11   -0.68   11.37   0
   8  -9  13  429.47   10.34   0
   8  -8  13   48.17    7.88   0
   8  -2  13    7.69    5.99   0
   8  -1  13   15.98    7.36   0
   8   2  12   58.03    6.06   0
   8   8   9  101.20    8.42   0
   8   9   8  147.33    6.73   0
   8  10   7  723.40    8.94   0
   8  11   6   76.06    6.15   0
   8  13 -16    8.84   12.86   0
   8  15  -1   62.46    9.07   0
   9 -12  13   56.13   10.01   0
   9  -7  14    3.26    8.74   0
   9  -6  14   90.61    9.07   0
   9  -5  14   14.91    8.96   0
   9  -4  14   65.25    9.52   0
   9  -3  14   18.25    8.17   0
   9   1  13    4.91    6.28   0
   9   2  13  145.76    8.55   0
   9   4  12   78.85    6.10   0
   9   6  11   47.38    6.19   0
   9   8  10   43.48    7.88   0
   9   9   9   -9.31    5.89   0
   9  10   8   51.25    6.16   0
   9  12   6  196.23    7.38   0
   9  13   5   11.30    7.72   0
   9  14   3   49.90    6.92   0
   9  15   1    0.36    6.81   0
  10 -16  12   -3.59   10.35   0
  10 -14  13   39.32    9.44   0
  10 -11  14    6.29    8.09   0
  10   0  14   13.08    6.60   0
  10   6  12   12.00    7.92   0
  10   9  10   10.39    8.69   0
  10  10   9  462.77    8.10   0
  10  11   8  114.27    6.87   0
  10  12   7   27.59    6.76   0
  10  13   6    4.37    9.66   0
  10  15   3  -16.34    9.36   0
  10  17  -3   -7.75   10.07   0
  11 -13  14    4.41    8.96   0
  11  -9  15   73.95   10.26   0
  11  -8  15   93.95    7.52   0
  11  -3  15   -3.10    7.42   0
  11  -2  15   39.25    6.84   0
  11  -1  15   27.58    8.72   0
  11   2  14   40.94    6.46   0
  11   5  13  136.97    7.04   0
  11   7  12   92.52    9.08   0
  11  11   9   23.23    6.72   0
  11  12   8  170.12    7.11   0
  11  13   7   37.09    8.81   0
  11  15   4  315.88    7.93   0
  11  16   2   11.82    7.27   0
  11  17   0   -3.56    8.64   0
  11  18  -7    0.49   12.00   0
  11  18  -6   -0.55   11.55   0
  12 -11  15   27.45   10.24   0
  12   1  15   63.73   10.31   0
  12   4  14   15.31    7.33   0
  12   6  13   75.90    7.01   0
  12   8  12  153.48   10.03   0
  12  12   9   79.24    9.15   0
  12  15   5   49.04    7.54   0
  12  17   1   10.24    7.29   0
  12  18  -2   97.25   11.19   0
  13  -8  16  183.47   10.68   0
  13  -7  16    7.75    7.69   0
  13  -3  16   21.70    7.51   0
  13  -2  16   24.21    9.98   0
  13  -1  16    7.67    8.73   0
  13   2  15  199.01    7.90   0
  13   3  15    3.66    8.66   0
  13   5  14    7.71    7.07   0
  13   7  13   16.57    7.09   0
  13   9  12  -20.41    9.37   0
  13  10  11  199.86    7.86   0
  13  15   6    6.85   10.30   0
  13  18   0    5.96   10.22   0
  14   0  16   60.05    7.47   0
  14   1  16  106.23    9.26   0
  14   4  15   15.12   10.13   0
  14   6  14    0.49    7.29   0
  14   8  13  -15.30   10.07   0
  14  11  11   18.48    9.95   0
  14  12  10   97.40   10.31   0
  14  13   9   -7.24   10.06   0
  14  14   8   79.51   10.23   0
  14  16   5  182.94    8.26   0
  14  18   1   12.21   11.15   0
  15   1  16    9.11    7.94   0
  15   5  15   29.40    8.64   0
  15   7  14   27.06   10.77   0
  15  10  12   -9.32    7.99   0
  15  15   7   11.74    7.57   0
  -1  -8  -7   25.51    5.12   0
  -1  -8  -6   78.03    5.67   0
  -1  -8  -5  641.95    8.99   0
  -1  -7  -8   -1.96    6.57   0
  -1  -7  -7   57.58    7.40   0
  -1  -7  -5   22.22    8.21   0
  -1  -7  -4  786.53   10.38   0
  -1  -6  -9  795.33    8.45   0
  -1  -6  -8   38.76    7.32   0
  -1  -6  -4 3819.41   20.76   0
  -1  -5  -9  398.41    6.94   0
  -1  -4  -9 1199.53   10.15   0
  -1  -4  -8   54.12    7.81   0
  -1  -3  -8  119.15    8.40   0
  -1  -3  -4   40.59    8.07   0
  -1  -2  -7  372.68    8.29   0
  -1  -2  -6  177.37    7.21   0
  -1  -2  -5  199.36    7.61   0
   0 -13  -8    0.62    6.39   0
   0 -13  -7    5.55    7.59   0
   0 -13  -6    7.49    7.88   0
   0 -13  -5    6.60    7.48   0
   0 -12 -10  485.85    7.91   0
   0 -11 -11   -3.01    8.23   0
   0 -11  -1   -9.38    7.33   0
   0 -10 -12   17.39    6.98   0
   0  -9 -13  -11.35    6.44   0
   0  -8 -13  449.99    9.43   0
   0  -8   1   59.61    9.42   0
   0  -6 -14   88.75    6.51   0
   0  -5 -14   -2.75    5.94   0
   0  -4 -14  421.69    8.02   0
   0  -2 -13  412.58    9.60   0
   0  -1 -13    3.30    6.13   0
   0   0 -12 2678.63   15.93   0
   0   1 -11    9.92    8.30   0
   0   2 -10  657.26   10.27   0
   0   3  -8    0.64    5.78   0
   0   3  -7   -1.93    7.86   0
   0   3  -5    1.75    8.63   0
   1 -16  -8   34.31    6.49   0
   1 -16  -7  308.69    8.34   0
   1 -16  -6  177.76    7.65   0
   1 -16  -5   -0.82    5.90   0
   1 -15 -10    6.14    9.26   0
   1 -15  -2   68.18    8.82   0
   1 -14 -12  360.82    9.40   0
   1 -13 -13  151.38    9.46   0
   1 -12 -14   25.30    8.07   0
   1 -11 -15   34.62    6.74   0
   1 -10 -15  168.31    9.31   0
   1  -9 -16   99.18    7.12   0
   1  -8 -16  290.77    9.09   0
   1  -7 -16  412.49   11.02   0
   1  -3 -16  148.49    9.78   0
   1  -2 -16   42.21    9.14   0
   1  -1 -16   15.26    6.21   0
   1   1 -15   21.71    5.98   0
   1   2 -14   40.65    7.73   0
   1   2   2  211.65   14.14   0
   1   3 -13  180.13    8.97   0
   1   4 -12   70.69    8.59   0
   1   4   0    1.23   10.87   0
   1   6  -7    8.16    7.41   0
   1   6  -6    0.33    9.44   0
   2 -18  -8   29.86    7.88   0
   2 -18  -7   99.51    9.71   0
   2 -18  -6  106.66    9.56   0
   2 -18  -5   -8.29    9.76   0
   2 -18  -4    0.73    7.59   0
   2 -17 -11   -5.62    9.34   0
   2 -17  -1   -3.05    7.90   0
   2 -16 -13   76.13    7.51   0
   2 -15 -14  161.63    9.53   0
   2 -14 -15   22.18    8.93   0
   2 -13 -16   64.09    7.40   0
   2 -11 -17   22.02    8.82   0
   2  -9 -18   -6.56    7.38   0
   2  -8 -18   72.45   10.24   0
   2  -2 -18   48.08    9.08   0
   2  -2   6  693.68   12.26   0
   2  -1 -18   27.32    6.78   0
   2   1 -17  168.74    9.33   0
   2   1   5  775.30   12.64   0
   2   3 -16   27.43    8.29   0
   2   4 -15  138.92    8.46   0
   2   4   3   21.46    6.36   0
   2   5 -14   52.73    8.22   0
   2   5   2    7.81    6.06   0
   2   6 -13    7.30    8.31   0
   2   8  -8   26.36    9.80   0
   3 -20  -7   90.18    7.59   0
   3 -20  -6   24.39    7.36   0
   3 -19 -11  211.83    8.26   0
   3 -18 -13   12.17    7.65   0
   3 -17 -14   30.28   10.68   0
   3 -14 -17   -0.35   10.10   0
   3 -14   5   34.74   19.40   0
   3 -13 -18   20.39    7.88   0
   3 -11 -19   49.05    8.02   0
   3  -8 -20    0.89    7.24   0
   3  -7 -20   23.58    9.06   0
   3  -6 -20   -8.26   10.07   0
   3  -6   8    9.67    7.24   0
   3  -5 -20   13.71   10.22   0
   3  -5   8  759.45   11.54   0
   3  -4 -20   51.70   10.03   0
   3  -4   8  268.84    8.95   0
   3  -3 -20   22.92    8.69   0
   3  -2 -20   54.58    7.37   0
   3   1 -19   28.79    8.71   0
   3   3 -18  126.97    8.29   0
   3   8 -13  219.54    9.02   0
   3   8   1   92.12    8.60   0
   3   9  -1   18.55    7.49   0
   4 -21 -10  179.19    8.67   0
   4 -21  -9   19.58   11.26   0
   4 -21  -3   69.64    9.98   0
   4 -20 -12   10.34   11.45   0
   4 -20   0   58.34   10.66   0
   4 -12   8   -1.72   10.08   0
   4  -9   9   49.80    8.81   0
   4  -1 -21   -1.16   10.40   0
   4  -1   9  281.64    8.63   0
   4   0 -21   -3.72    7.61   0
   4   2 -20   62.87   10.28   0
   4   2   8  142.55    8.26   0
   4   4 -19   14.44    9.90   0
   4   4   7   42.85    7.85   0
   4  11  -2  133.92    9.05   0
   5 -22  -2    8.30   10.66   0
   5 -21   1  105.70   10.28   0
   5 -19   4  182.54   14.99   0
   5 -10  10  100.61    8.73   0
   5   0 -22    3.66   10.63   0
   5   0  10  159.17    8.50   0
   5   1 -22   82.08    7.94   0
   5   3 -21   50.27    9.76   0
   5   3   9  337.72    8.59   0
   5   5 -20   -7.40    7.41   0
   5   6   7  153.07    5.79   0
   5  10 -15  103.18    9.47   0
   5  10   3  626.86   10.76   0
   5  12 -11  403.07   14.67   0
   5  12  -1  504.34   11.41   0
   6 -23  -1   21.73   10.58   0
   6   0  11    1.54    5.92   0
   6   3  10  406.77    7.47   0
   6   5 -21    5.12   10.72   0
   6   5   9  358.05    7.93   0
   6   7 -20  356.92    9.55   0
   6   8 -19   -3.95   10.17   0
   6   8   7   26.51    7.98   0
   6   9 -18    4.65   10.13   0
   6   9   6  382.72    9.37   0
   6  10 -17  103.15    8.75   0
   6  10   5  203.00    8.33   0
   6  12   2   43.20    8.35   0
   6  14  -5   18.50   10.21   0
   7 -10  12    4.94    8.93   0
   7   0  12   12.29    5.94   0
   7   3  11 1472.15   10.49   0
   7   5  10   23.39    5.65   0
   7   7   9  113.25    7.79   0
   7   8   8   30.36    5.97   0
   7  11   5  374.26    7.64   0
   7  12   4   28.59    7.03   0
   7  13 -14   21.88   11.55   0
   7  13   2  203.26    7.37   0
   7  14   0    0.11    7.12   0
   7  15  -5   38.87   10.84   0
   8 -17  10   24.73   11.55   0
   8 -13  12   97.21   10.24   0
   8 -10  13  131.95    9.20   0
   8   0  13    2.68    8.24   0
   8   3  12   56.24    5.90   0
   8   5  11  292.99    6.92   0
   8   7  10   -9.31    8.03   0
   8  13   4  148.15    8.74   0
   8  14 -14   -2.22   12.78   0
   8  14   2   12.12    8.16   0
   9 -15  12   26.05    9.06   0
   9  -9  14    9.63    7.84   0
   9  -8  14  218.03    7.56   0
   9  -2  14   77.88    6.96   0
   9  -1  14   58.40    8.90   0
   9   7  11   13.34    8.47   0
   9  15   2   36.20    8.07   0
   9  16  -1  227.60   10.09   0
  10  -6  15  103.61    9.14   0
  10  -5  15   37.10    9.75   0
  10  -4  15   47.94    8.12   0
  10   1  14   84.22    6.69   0
  10   2  14  233.36    8.87   0
  10   4  13  526.41    9.08   0
  10   8  11  178.88    7.02   0
  10  14   5  135.92    6.97   0
  10  16   1   67.22    6.80   0
  10  17  -2   15.57   10.18   0
  11 -10  15  100.86   10.41   0
  11   3  14  103.29    6.42   0
  11   6  13  -17.88    8.94   0
  11   9  11  137.69    6.75   0
  11  14   6   -1.10    6.44   0
  11  16   3   64.13    9.46   0
  11  18  -8    5.22   12.22   0
  11  18  -5  164.91   11.93   0
  11  18  -4  169.01   10.08   0
  12 -12  15   40.24   10.28   0
  12  -7  16   13.80   10.03   0
  12  -6  16  171.34   10.28   0
  12  -5  16  -13.69    7.26   0
  12  -4  16   33.06    9.61   0
  12  -3  16   -0.55   10.16   0
  12  -2  16    9.79    8.72   0
  12   2  15   13.32    7.38   0
  12   5  14   -2.92   10.00   0
  12   7  13   47.99    9.92   0
  12  10  11  102.26   10.24   0
  12  11  10   89.90    7.53   0
  12  13   8  -19.50    7.80   0
  12  14   7   35.73   10.06   0
  12  16   4   12.96    9.29   0
  12  17   2   64.75   10.39   0
  12  18  -1  -12.61   10.53   0
  13   0  16  102.54   10.20   0
  13   4  15   92.30    9.01   0
  13   6  14   -3.16    7.09   0
  13   8  13   61.94    9.93   0
  13  11  11  -11.73    8.78   0
  13  12  10    1.18    9.58   0
  13  13   9  -12.11   10.09   0
  13  14   8  454.41   10.58   0
  13  16   5  106.60   10.10   0
  13  17   3   32.93   10.32   0
  13  18   1   22.31    9.09   0
  14   2  16  -20.42   11.31   0
  14   5  15   -0.39   10.59   0
  14   7  14   -6.06   10.30   0
  14  10  12  181.12    7.94   0
  14  15   7  107.29    8.24   0
  14  16   6  -12.60    9.77   0
  14  17   4   -9.22   10.72   0
  14  18   2  219.75   11.72   0
  15   6  15    9.20    9.34   0
  15   9  13   -0.20    7.35   0
  15  13  10  -12.05   10.96   0
  -1  -7  -6  497.30    8.13   0
  -1  -6  -7   11.12    5.36   0
  -1  -6  -6    5.32    5.63   0
  -1  -6  -5   43.09    6.42   0
  -1  -5  -8  200.99    6.33   0
  -1  -5  -7   99.13    6.37   0
  -1  -5  -6 1763.39   14.62   0
  -1  -5  -5    3.62    9.14   0
  -1  -5  -4  199.66    8.48   0
  -1  -4  -7  944.01   10.29   0
  -1  -4  -6 2619.86   17.30   0
  -1  -4  -5 1058.27   13.75   0
  -1  -4  -4   -1.30    7.10   0
  -1  -3  -7  106.69    6.54   0
  -1  -3  -6   78.42    6.98   0
  -1  -3  -5   45.36    7.82   0
   0 -12  -9  167.04    7.04   0
   0 -12  -8  352.75    9.40   0
   0 -12  -7 1298.35   12.53   0
   0 -12  -4  305.27   10.27   0
   0 -12  -3  129.16    6.83   0
   0 -11 -10   -1.18    6.24   0
   0 -10 -11    7.18    7.78   0
   0  -9 -12   10.88    5.84   0
   0  -8 -12  813.66   10.10   0
   0  -7 -13   -6.58    6.08   0
   0  -6 -13  135.65    6.18   0
   0  -5 -13    7.94    5.45   0
   0  -4 -13   40.66    5.47   0
   0  -1 -12   15.15    8.56   0
   0   2  -9 2430.98   16.51   0
   0   3  -6    0.49    8.70   0
   1 -15  -9   10.63    6.25   0
   1 -15  -8   61.42    9.23   0
   1 -15  -3    6.40    8.48   0
   1 -14 -11  232.80    7.40   0
   1 -14  -1  110.84    9.14   0
   1 -13 -12   -7.34    9.08   0
   1 -12 -13  195.43    9.77   0
   1 -11 -14   71.35    7.70   0
   1 -10   3    2.29   10.25   0
   1  -9 -15    8.90    6.62   0
   1  -6 -16  440.77    8.12   0
   1  -5 -16    1.17    6.81   0
   1  -4 -16   57.72    6.73   0
   1  -2   4   94.98    8.42   0
   1  -1 -15   33.74    8.02   0
   1   0 -15   14.94    6.03   0
   1   1 -14   26.16    8.00   0
   1   5 -10  118.18    8.79   0
   2 -17 -10   93.85    6.58   0
   2 -17  -9  176.67    9.70   0
   2 -17  -2  147.50    9.67   0
   2 -16 -12    0.45    7.77   0
   2 -16   0   47.22    9.50   0
   2 -15 -13   90.28   10.51   0
   2 -14 -14   77.24   10.50   0
   2 -13 -15  190.83   10.70   0
   2 -12 -16   47.45    7.79   0
   2 -10 -17    1.63    7.85   0
   2  -9 -17  512.44   11.06   0
   2  -7 -18   78.27    7.37   0
   2  -6 -18    8.85    6.11   0
   2  -5 -18   63.73    6.46   0
   2  -4 -18    1.73    6.14   0
   2  -3 -18   -5.26    6.23   0
   2  -1   6  340.31   11.20   0
   2   0 -17   -9.55    9.10   0
   2   2 -16  614.53   10.89   0
   2   3   4   28.11    7.40   0
   2   6   1    4.29    7.16   0
   2   7 -11   15.26    7.61   0
   3 -19 -10    8.31    7.38   0
   3 -19  -9  103.13   10.14   0
   3 -19  -2   24.50    8.19   0
   3 -18 -12    3.17    7.31   0
   3 -17 -13  110.76   10.60   0
   3 -17   2    1.06    8.62   0
   3 -16 -15   -4.67    7.79   0
   3 -15 -16   45.88    7.88   0
   3 -13 -17   -3.54   10.55   0
   3 -12 -18    8.79    7.53   0
   3 -10 -19    5.83    7.76   0
   3  -9 -19   10.53    8.85   0
   3  -8 -19   22.37   10.30   0
   3  -7   8    9.50    8.23   0
   3  -3   8  249.64    7.27   0
   3  -2   8  205.71    8.94   0
   3  -1 -19   27.50   10.17   0
   3   0 -19    3.80    7.43   0
   3   1   7  152.14    6.97   0
   3   2 -18   60.45    8.75   0
   3   3   6  537.03    8.98   0
   3   4 -17  108.97    7.02   0
   3   5 -16    5.46    8.96   0
   3   7 -14   88.89    8.24   0
   3  10  -4  401.84   15.33   0
   4 -21  -8   45.90    7.74   0
   4 -21  -7   89.56    9.70   0
   4 -21  -6   44.43    9.06   0
   4 -21  -5   17.62    9.27   0
   4 -21  -4  108.01    8.05   0
   4 -20 -11   12.31    9.84   0
   4 -19 -13   -0.88    9.73   0
   4 -18   3   -1.57   11.11   0
   4 -14   7   36.31   15.73   0
   4 -10 -20   56.97   11.15   0
   4  -8 -21   -7.78    7.84   0
   4  -7 -21   -3.53    7.87   0
   4  -6 -21   18.85    9.82   0
   4  -5 -21   22.51    9.42   0
   4  -4 -21   -5.54    8.83   0
   4  -3 -21   22.39    7.55   0
   4  -2 -21  -10.99    7.49   0
   4   0   9    4.51    7.08   0
   4   1 -20  171.98   10.21   0
   4   3 -19   73.92   10.24   0
   4   5 -18   -0.02    8.70   0
   4   7   5   40.83    7.52   0
   4   8   4    2.94    6.67   0
   4   9 -14   -6.30    8.76   0
   4  10 -12  342.78   12.27   0
   4  10   1   36.62    7.39   0
   5 -22  -3    6.44   11.01   0
   5 -13   9    3.59   10.70   0
   5  -2 -22   28.36   11.01   0
   5  -1 -22   73.04    8.24   0
   5   1  10   -4.57    7.74   0
   5   2 -21  129.79    9.78   0
   5   4 -20  172.62   10.83   0
   5   5   8  406.96    7.04   0
   5   6 -19   81.25    7.78   0
   5   7 -18   69.78   10.22   0
   5   8 -17   12.59   10.09   0
   5   9 -16   14.55    8.31   0
   5  11 -13   39.92   10.92   0
   6 -23  -2    3.40   10.88   0
   6 -22   1    7.04   12.16   0
   6 -21   3   83.72   12.04   0
   6 -11  11  131.01    9.48   0
   6  -6  12   26.71    7.78   0
   6  -5  12  610.75   10.56   0
   6  -4  12  397.41    9.13   0
   6  -3  12   76.16    7.40   0
   6   1  11   -7.48    6.49   0
   6   4  10  166.83    8.71   0
   6   7   8  130.97    6.45   0
   6  11   4   12.73    8.36   0
   6  13   0  466.62   10.73   0
   6  14  -4   14.09    7.82   0
   7 -20   6   31.28   19.31   0
   7 -17   9  380.62   17.44   0
   7 -11  12   69.77   10.00   0
   7  -6  13    1.05    8.07   0
   7  -5  13  209.77    8.69   0
   7  -4  13   63.20    7.71   0
   7   1  12  197.86    6.61   0
   7   4  11   -9.00    7.17   0
   7   6  10   -6.12    7.39   0
   7   8 -20    2.65    9.07   0
   7   9 -19  196.33   11.72   0
   7  10 -18   17.85   10.54   0
   7  11 -17   33.23   10.00   0
   7  15  -8    1.16   15.74   0
   7  15  -4  357.09   11.72   0
   8   1  13   16.91    8.24   0
   8   4  12  165.51    8.02   0
   8   6  11   -0.61    7.99   0
   8   9   9  117.43    8.39   0
   8  10   8  114.62    8.33   0
   8  11   7  355.02    8.80   0
   8  12 -17  209.16   13.16   0
   8  15   0   49.68    6.88   0
   8  16  -7   30.56   12.40   0
   8  16  -6   34.28   10.54   0
   8  16  -5   77.26    9.43   0
   8  16  -4  118.48   10.77   0
   9 -17  11   25.97   11.85   0
   9 -13  13   17.84    9.26   0
   9 -10  14   73.13    9.37   0
   9   0  14    6.00    6.23   0
   9   6  12   68.00    8.21   0
   9   9  10   -0.25    8.86   0
   9  10   9    8.06    6.50   0
   9  11   8   48.79    7.15   0
   9  12   7   19.87    8.76   0
   9  14   4  315.11    8.01   0
   9  16   0   21.65    8.87   0
  10 -12  14   73.23    7.44   0
  10  -8  15  324.89   10.24   0
  10  -7  15   12.27    7.05   0
  10  -3  15    4.37    6.21   0
  10  -2  15  123.96    6.83   0
  10  -1  15   53.68    8.64   0
  10   3  14    9.03    8.87   0
  10   5  13    8.57    7.35   0
  10   7  12   67.94    7.50   0
  10  10  10  230.57   10.28   0
  10  11   9    9.80    6.95   0
  10  12   8   38.63    7.00   0
  10  13   7   20.11    9.27   0
  10  15   4   50.17    8.88   0
  10  16   2   16.44    9.22   0
  10  17  -1   14.47   10.26   0
  11 -14  14   28.92   10.43   0
  11 -11  15   -2.89   10.36   0
  11   1  15   46.76    7.25   0
  11   2  15   36.88    8.48   0
  11   4  14   -8.55    6.46   0
  11   8  12   72.61    6.24   0
  11  11  10    2.95    8.44   0
  11  12   9  129.24    8.74   0
  11  13   8   45.83    8.54   0
  11  15   5   -0.95    7.21   0
  11  17   1   45.34    9.99   0
  11  18  -3   50.86   10.45   0
  12  -9  16   23.69   10.85   0
  12  -8  16   49.41    7.68   0
  12  -1  16   18.20    7.43   0
  12   0  16   38.34    8.71   0
  12   9  12   -6.66    7.57   0
  12  15   6    7.88    7.15   0
  12  18   0  130.00    9.99   0
  13   1  16    4.18    7.10   0
  13   2  16   40.21    8.89   0
  13   5  15   12.75    8.73   0
  13   7  14   24.31   10.43   0
  13  10  12    7.71    7.55   0
  13  15   7    1.11   10.23   0
  13  17   4   38.02    9.29   0
  13  19  -2  116.89   10.53   0
  14  -2  17   37.07    7.57   0
  14  -1  17   29.95   10.86   0
  14   3  16   10.94    8.05   0
  14   6  15  161.69    9.59   0
  14   8  14   37.97    9.29   0
  14   9  13   94.87    7.68   0
  14  12  11   31.74   11.03   0
  14  13  10   82.40   10.90   0
  15   8  14   33.74    8.30   0
  15  11  12   11.91    7.77   0
   0 -12  -6   79.49    6.36   0
   0 -12  -5  934.17   10.35   0
   0 -11  -9    9.56    5.89   0
   0 -11  -8    4.47    8.59   0
   0 -11  -2   -6.79    5.09   0
   0 -10 -10  122.04    6.57   0
   0 -10  -1    5.81    7.29   0
   0  -9 -11   -5.21    5.52   0
   0  -9   0   -0.16    7.91   0
   0  -8 -11   60.48    7.96   0
   0  -7 -12    7.82    5.50   0
   0  -7   1   -0.04   10.43   0
   0  -6 -12 1885.88   13.34   0
   0  -5 -12    1.70    7.54   0
   0  -4 -12   45.02    8.16   0
   0  -3 -12   -8.18    8.09   0
   0  -2 -12   42.83    6.65   0
   0   0 -11   -2.00    5.93   0
   0   1 -10    0.11    5.25   0
   1 -15  -7   45.85    6.02   0
   1 -15  -6  240.51    8.22   0
   1 -15  -5    4.44    7.60   0
   1 -15  -4   19.07    6.15   0
   1 -14 -10   13.71    6.18   0
   1 -14  -9  318.78    9.97   0
   1 -13 -11  319.47    9.89   0
   1 -12 -12   24.51    8.88   0
   1 -11 -13    2.31    8.25   0
   1 -10 -14   83.98    6.62   0
   1  -9 -14   36.55    9.16   0
   1  -8 -15  100.18    6.80   0
   1  -7 -15   74.15    6.71   0
   1  -6 -15    3.59    8.72   0
   1  -5 -15    1.54    8.22   0
   1  -4 -15  155.71    8.91   0
   1  -3 -15   27.24    8.04   0
   1  -2 -15  394.83    7.31   0
   1   1   3  442.34   15.77   0
   1   2 -13  436.71    9.88   0
   1   3 -12   21.32    8.65   0
   1   4 -11 1128.61   13.00   0
   1   5  -9  376.79    9.71   0
   2 -17  -8  179.98    7.36   0
   2 -17  -7  420.17   11.26   0
   2 -17  -4  180.32    9.97   0
   2 -17  -3    5.17    8.92   0
   2 -16 -11   51.17    6.62   0
   2 -16 -10   -6.27    8.66   0
   2 -15 -12  176.18    9.34   0
   2 -14 -13   -4.72    8.87   0
   2 -13 -14  124.11    9.15   0
   2 -12 -15  -18.09    7.73   0
   2 -11 -16    6.03    6.93   0
   2 -10 -16  -17.65    8.61   0
   2  -8 -17   -5.37    6.23   0
   2  -7 -17   13.78    8.53   0
   2  -6 -17  116.60    9.31   0
   2  -3 -17   42.79    9.83   0
   2  -2 -17   49.65    9.07   0
   2  -1 -17  147.09    7.52   0
   2   1 -16  196.69    9.59   0
   2   2   5  379.50   11.11   0
   2   3 -15   63.85    8.12   0
   2   4 -14  119.15    8.17   0
   2   6 -12  718.91   11.45   0
   2   8  -7   -0.27    8.20   0
   2   8  -3 1066.49   24.14   0
   3 -19  -8  134.93    8.11   0
   3 -19  -7   -6.72    9.18   0
   3 -19  -6  210.14   10.32   0
   3 -19  -5   72.03    9.32   0
   3 -19  -4   22.04    9.29   0
   3 -19  -3  117.99    7.27   0
   3 -18 -11   -2.47    7.02   0
   3 -18 -10   29.02   10.34   0
   3 -18   0    1.69    7.96   0
   3 -17 -12   -5.29    9.89   0
   3 -16 -14  -14.91    7.71   0
   3 -16   3  674.47   15.94   0
   3 -15 -15  148.38    8.22   0
   3 -14 -16   63.19    7.81   0
   3 -12 -17  -10.75   10.11   0
   3 -11 -18   87.77    7.36   0
   3 -11   7  186.31   12.29   0
   3 -10 -18   14.53    9.24   0
   3  -8   8  171.34    9.36   0
   3  -7 -19   27.08    7.27   0
   3  -6 -19  107.66    9.43   0
   3  -5 -19   18.79    9.99   0
   3  -4 -19   60.65   10.57   0
   3  -3 -19   50.05    9.61   0
   3  -2 -19    1.43    7.72   0
   3  -1   8  292.70    9.12   0
   3   2   7   66.53    8.64   0
   3   3 -17   16.40   10.11   0
   3   5   5  820.40   10.26   0
   3   6 -15   33.86    6.33   0
   3   6   4  205.22    7.31   0
   3   7   3   67.14    6.39   0
   4 -20 -10   26.85    7.61   0
   4 -20  -9   37.95   10.49   0
   4 -20  -1    4.63    8.99   0
   4 -19 -12  -12.52    9.69   0
   4 -18 -14    0.07    8.23   0
   4 -17 -15    6.61    9.86   0
   4 -16 -16   16.01    9.53   0
   4 -15 -17   48.00    7.83   0
   4 -14 -18   35.49    7.82   0
   4 -13 -18   23.61   11.25   0
   4 -12 -19  117.40    8.01   0
   4 -10   9   46.14    8.33   0
   4  -9 -20    1.34    8.33   0
   4  -8 -20  154.22   10.75   0
   4  -1 -20  138.33   10.05   0
   4   0 -20   55.14    7.19   0
   4   1   9  269.94    8.16   0
   4   3   8    8.77    5.20   0
   4   5   7   25.80    7.04   0
   4   6 -17   98.02    7.14   0
   4   6   6  103.48    5.99   0
   4   7 -16  167.23    8.80   0
   4   8 -15    3.93    8.17   0
   4   9   3  686.41   10.41   0
   4  11  -1  208.45    9.19   0
   5 -22  -7   -4.43    7.87   0
   5 -22  -6   37.44    9.90   0
   5 -22  -5   -6.20    9.50   0
   5 -22  -4  110.11   10.03   0
   5 -21   0    2.08    9.67   0
   5 -20   2    4.31   12.11   0
   5 -18   5   26.30   14.00   0
   5 -11  10   51.08    8.31   0
   5  -7  11   41.90    7.76   0
   5  -6  11  447.05    8.33   0
   5  -5  11  213.61    6.98   0
   5  -4  11   94.81    6.30   0
   5  -3  11  941.40   10.08   0
   5  -2  11  922.74   11.49   0
   5   1 -21    7.33    7.87   0
   5   2  10   67.73    7.80   0
   5   3 -20  -12.04   10.30   0
   5   4   9   91.33    7.99   0
   5   5 -19   44.24    9.92   0
   5   7   7   71.89    8.11   0
   5   8   6 1308.76   10.87   0
   5   9   5  123.14    6.49   0
   5  11   2  411.24    8.79   0
   5  12   0    0.79    8.37   0
   5  13  -6   17.37   12.55   0
   5  13  -5    8.36   10.13   0
   6 -23  -3   -5.82    7.64   0
   6 -23  -3   -5.69    5.67   0
   6  -8  12   93.34    7.93   0
   6  -7  12   27.05    5.81   0
   6  -2  12   14.41    5.74   0
   6  -1  12  631.63    9.82   0
   6   2  11   -3.53    5.85   0
   6   4 -21    7.54    9.69   0
   6   6 -20   -9.77    7.51   0
   6   6   9  187.82    6.85   0
   6   7 -19    0.27   10.19   0
   6  11 -15    9.80   10.02   0
   6  12   3  518.18    9.63   0
   6  14  -3   85.45    8.92   0
   7 -22   3    5.35   13.29   0
   7 -14  11   30.93   10.25   0
   7  -8  13   48.75    8.07   0
   7  -7  13   15.83    8.38   0
   7  -3  13   19.96    5.70   0
   7  -2  13    6.40    5.64   0
   7  -1  13  203.48    8.12   0
   7   2  12  202.49    7.02   0
   7   5  11  101.38    7.38   0
   7   8   9    2.57    7.38   0
   7   9   8  159.46    6.65   0
   7  10   7  165.04    6.52   0
   7  11   6  628.22    8.37   0
   7  13   3  317.66    7.86   0
   7  14   1   12.88    7.67   0
   7  15  -3  168.18    9.70   0
   8 -14  12  141.99   11.88   0
   8 -11  13   60.62    6.95   0
   8  -7  14  227.70    8.85   0
   8  -6  14   61.98    9.49   0
   8  -5  14   -7.03    6.47   0
   8  -4  14  170.60    6.89   0
   8  -3  14  322.45    9.73   0
   8  -2  14  552.57    9.58   0
   8   2  13    9.68    6.09   0
   8   5  12   75.53    7.71   0
   8   8  10  114.32    5.92   0
   8  11 -18   17.26   10.58   0
   8  12   6   47.77    6.09   0
   8  13   5   45.29    8.34   0
   8  14   3    9.34    6.43   0
   8  15   1   55.47    9.39   0
   8  16  -8   15.90   14.88   0
   8  16  -3  341.45   11.75   0
   9 -11  14    4.31    8.53   0
   9   1  14   40.22    6.74   0
   9   2  14   53.25    8.28   0
   9   4  13   45.33    6.65   0
   9   8  11  170.34    9.36   0
   9  13   6   79.51    6.94   0
   9  14   5    9.40    8.27   0
   9  15   3   28.33    9.82   0
   9  17  -6   -1.32   11.00   0
   9  17  -5   91.26   11.49   0
  10 -17  12    3.48   11.62   0
  10 -15  13   24.70   10.49   0
  10 -13  14   16.57    9.23   0
  10 -10  15  222.58    9.69   0
  10  -9  15   37.02    6.94   0
  10   0  15    2.47    6.51   0
  10   4  14  253.69    9.39   0
  10   6  13  256.62    9.66   0
  10   8  12   27.91    8.00   0
  10   9  11   82.64    7.23   0
  10  14   6  193.98    7.46   0
  10  17   0   46.10    9.32   0
  11 -12  15   11.95    9.34   0
  11  -8  16    6.77    8.63   0
  11  -7  16  101.68   10.15   0
  11  -6  16    7.44    7.46   0
  11  -5  16   39.64    7.08   0
  11  -4  16   14.13    7.04   0
  11  -2  16    7.96    9.82   0
  11  -1  16   48.56    9.04   0
  11   3  15   35.41   10.09   0
  11   5  14  -13.03    6.26   0
  11   7  13    7.19    5.65   0
  11   9  12   47.56    8.18   0
  11  10  11   15.15    6.36   0
  11  14   7   38.25    6.95   0
  11  15   6  187.21    9.81   0
  11  16   4   13.66   10.06   0
  11  17   2   11.50    9.01   0
  11  18  -2  133.03   11.11   0
  12 -10  16   14.58    7.22   0
  12   1  16   53.69    7.42   0
  12   4  15    6.54    7.21   0
  12   8  13   36.14    7.45   0
  12  10  12  -12.16    9.76   0
  12  11  11   27.32    7.40   0
  12  12  10  148.96    7.81   0
  12  13   9  118.96    7.84   0
  12  14   8  -11.53    7.07   0
  12  15   7   29.04    8.42   0
  12  16   5   31.18    7.54   0
  12  17   3  190.60    8.61   0
  12  18   1    0.53    9.46   0
  13  -6  17  -13.24    7.79   0
  13  -5  17    7.35    7.34   0
  13  -4  17   62.85    7.78   0
  13  -3  17   23.27    8.16   0
  13  -2  17    6.15   11.03   0
  13  -1  17   15.26    9.30   0
  13   3  16   18.66    9.98   0
  13   9  13   40.80    7.74   0
  13  12  11  129.09    9.33   0
  13  13  10   18.55    9.98   0
  13  14   9    3.00    8.87   0
  13  16   6   29.16    7.55   0
  13  18   2    4.86   11.08   0
  13  19  -1   35.34    9.64   0
  14   0  17  -20.86    8.19   0
  14   1  17   12.13   11.31   0
  14   4  16   41.34    7.87   0
  14  10  13   -1.42   11.14   0
  14  11  12    3.83    7.83   0
  14  15   8    5.46    8.17   0
  14  16   7  225.65   11.67   0
  14  17   5   -9.82    7.76   0
  14  18   3   45.59    5.69   0
   0 -11  -7   -1.30    5.99   0
   0 -11  -6   -9.86    9.34   0
   0 -11  -5   -1.19    8.26   0
   0 -11  -4   -6.20    8.32   0
   0 -11  -3    1.21    5.03   0
   0 -10  -9   29.73    6.31   0
   0 -10  -8   57.71    8.29   0
   0  -9 -10   10.07    5.90   0
   0  -7 -11   -5.25    6.00   0
   0  -6 -11  532.44    9.92   0
   0  -3 -11   -6.81    7.53   0
   0  -2 -11   13.08    7.74   0
   0  -1 -11   -4.77    5.75   0
   0   0 -10   19.34    6.87   0
   0   1  -9    5.92    7.86   0
   0   2  -7 5401.33   25.71   0
   1 -14  -8  431.13    8.79   0
   1 -14  -7   21.95    7.88   0
   1 -14  -2   35.52    8.21   0
   1 -13 -10  -17.19    7.57   0
   1 -13   0   -5.17    8.09   0
   1 -12 -11   76.88    8.50   0
   1 -11 -12   -5.36    8.49   0
   1 -10 -13   39.19    6.11   0
   1  -8 -14  168.49    6.97   0
   1  -7 -14  155.76    8.69   0
   1  -1 -14   22.30    7.52   0
   1  -1   4  418.57   11.35   0
   1   1 -13  247.75    9.20   0
   2 -17  -6   12.73    6.43   0
   2 -17  -5   84.14    6.73   0
   2 -16  -9  285.52   10.16   0
   2 -16  -1  227.98    9.39   0
   2 -15 -11   38.92    9.22   0
   2 -15   1    8.05    8.55   0
   2 -12 -14   88.43    9.30   0
   2 -11 -15    0.91    6.11   0
   2  -9 -16    3.70    6.77   0
   2  -9   6  139.81   10.87   0
   2  -8 -16   23.76    9.05   0
   2  -5 -17  757.36    9.29   0
   2  -4 -17  330.27    8.01   0
   2   0 -16  558.16   10.72   0
   2   0   6 1894.78   15.58   0
   2   2 -15  154.14    8.50   0
   2   5 -13    0.59    5.88   0
   2   7 -10 2084.79   18.36   0
   2   7   0   31.43    8.66   0
   3 -18  -9   53.91   10.48   0
   3 -18  -1   17.12    9.09   0
   3 -17 -11   27.52   10.25   0
   3 -16 -13   16.09    7.09   0
   3 -15 -14  190.41    9.61   0
   3 -15   4  361.98   15.46   0
   3 -14 -15    6.42    8.59   0
   3 -13 -16    8.07    6.99   0
   3 -11 -17   54.06    8.79   0
   3  -9 -18   14.70    7.19   0
   3  -8 -18    0.89   10.15   0
   3  -1 -18   18.48    8.81   0
   3   0 -18  437.63    8.21   0
   3   0   8   40.54    7.98   0
   3   2 -17   22.87    9.72   0
   3   4 -16  160.82    9.47   0
   3   4   6   13.40    5.97   0
   3   8 -12   30.81    8.26   0
   3   8   2  144.62    8.33   0
   3   9 -10   95.13    8.90   0
   3   9   0   -0.75    5.15   0
   3  10  -3  184.14   10.37   0
   4 -20  -8    7.73    9.30   0
   4 -20  -3  136.99   10.83   0
   4 -20  -2   -3.99    9.16   0
   4 -19 -11   29.25    9.16   0
   4 -19   1   41.62    9.37   0
   4 -18 -13   24.99    7.72   0
   4 -17 -14    4.84   10.59   0
   4 -17   4   -2.44   12.53   0
   4 -16 -15    6.03   10.55   0
   4 -15 -16   13.36   10.41   0
   4 -14 -17    9.09    7.88   0
   4 -12 -18   35.64   10.46   0
   4 -10 -19  -17.43    9.08   0
   4  -7 -20   53.35    7.53   0
   4  -6 -20   93.75    7.67   0
   4  -6  10  141.67    9.29   0
   4  -5 -20   17.80    9.04   0
   4  -5  10  236.60    7.74   0
   4  -4 -20   44.62    9.43   0
   4  -4  10  265.89    7.32   0
   4  -3 -20    7.10    9.00   0
   4  -3  10   66.48    8.57   0
   4  -2 -20   43.00    7.39   0
   4  -2  10   35.28    7.80   0
   4   1 -19   -6.13   10.02   0
   4   2 -19  216.72    8.57   0
   4   4 -18   83.99    6.53   0
   4   5 -17  236.31    9.98   0
   4  11  -9    9.95   11.46   0
   5 -21 -10   13.09    7.96   0
   5 -21  -9   43.51   11.43   0
   5 -21  -1   97.41   10.29   0
   5 -15   8   84.76   14.33   0
   5  -8  11  161.28    9.01   0
   5  -7 -21    7.21   10.40   0
   5  -2 -21  127.53   10.58   0
   5  -1 -21    6.88    9.12   0
   5  -1  11  230.55    7.11   0
   5   0 -21    6.58    7.57   0
   5   2 -20   16.40   10.39   0
   5   6 -18   45.38   10.15   0
   5   6   8   17.59    5.51   0
   5  10 -14  100.95   10.49   0
   5  10   4  280.60    7.31   0
   5  13  -4  602.14   13.34   0
   6 -22   0   55.87   11.50   0
   6 -14  10  116.17   10.87   0
   6 -12  11   50.39   10.18   0
   6  -9  12   11.40    7.73   0
   6   0  12   69.38    8.25   0
   6   3 -21   16.47    9.56   0
   6   3  11  156.89    6.75   0
   6   5 -20  -16.62   10.39   0
   6   5  10 1081.31    9.99   0
   6   8 -18    1.56    8.80   0
   6   8   8   56.23    6.12   0
   6   9 -17    4.54    9.65   0
   6   9   7 2079.05   13.04   0
   6  10 -16   31.87    9.83   0
   6  10   6    5.00    5.88   0
   6  11   5   63.67    7.51   0
   6  12 -13    7.95   10.17   0
   6  13 -11   20.33   12.08   0
   6  13   1  130.77    7.08   0
   6  14  -2  221.72    9.49   0
   7 -12  12    3.19    9.23   0
   7  -9  13  377.05   10.49   0
   7   0  13  -12.05    7.71   0
   7   3  12   58.57    6.21   0
   7   7 -20   95.05    9.89   0
   7   7  10   83.95    6.00   0
   7  12 -15    2.05   10.29   0
   7  12   5  164.39    6.98   0
   7  15  -2  250.53   10.32   0
   8 -16  11    3.64   10.82   0
   8 -12  13   11.28    9.55   0
   8  -8  14   -3.50    9.24   0
   8  -1  14   39.53    6.23   0
   8   3  13  179.51    6.74   0
   8   7  11   -7.96    6.11   0
   8  10   9  125.74    7.84   0
   8  11   8  174.83    7.97   0
   8  16  -2   -0.50    9.72   0
   9 -14  13   22.58   10.14   0
   9  -7  15    0.25    9.11   0
   9  -6  15   42.58    6.42   0
   9  -5  15   38.80    6.80   0
   9  -4  15  308.98    7.67   0
   9  -3  15   41.73    6.84   0
   9  -2  15  -20.90    8.91   0
   9  -1  15    1.55    7.96   0
   9   3  14   28.09    8.10   0
   9   5  13   20.51    6.55   0
   9   7  12   94.79    6.66   0
   9  10  10  123.78    8.94   0
   9  11   9   61.42    9.08   0
   9  12   8  511.97   10.16   0
   9  16   1  212.68   10.07   0
   9  17  -7   -0.35   12.42   0
   9  17  -4    8.15    9.62   0
   9  17  -3   66.52    8.01   0
  10   1  15   42.45    6.14   0
  10   2  15  151.72    8.86   0
  10   5  14   12.00    7.55   0
  10   7  13   17.75    7.82   0
  10  10  11  348.61    9.03   0
  10  11  10  179.45    9.33   0
  10  12   9   -3.61    8.91   0
  10  13   8    0.43    8.89   0
  10  15   5   74.61    9.68   0
  10  16   3 1053.14   11.39   0
  11  -9  16   -3.28   10.19   0
  11   0  16  166.60    7.74   0
  11   4  15  171.12   10.26   0
  11   6  14   35.63    6.97   0
  11   8  13   63.69    9.78   0
  11  11  11    1.24    8.52   0
  11  12  10   85.62   10.02   0
  11  13   9   64.04   10.12   0
  11  18  -1  -15.56   10.69   0
  12  -6  17   13.69    9.18   0
  12  -5  17   26.99   10.59   0
  12  -4  17   77.23   10.20   0
  12  -3  17   93.09   10.06   0
  12  -2  17   34.75    8.82   0
  12   2  16  -12.91    7.37   0
  12   3  16   27.34    8.99   0
  12   5  15  120.14    7.25   0
  12   7  14  124.93    7.53   0
  12   9  13  243.83    7.84   0
  12  16   6   32.40    9.33   0
  12  17   4  -16.24   10.08   0
  12  19  -5   39.68   10.70   0
  12  19  -4   45.14   10.36   0
  12  19  -3   53.47    9.97   0
  13   0  17   -9.82    7.37   0
  13   1  17   -2.17    8.93   0
  13   4  16  123.94    7.69   0
  13   6  15   43.20    7.70   0
  13   8  14   49.87    7.34   0
  13  10  13   10.34   10.10   0
  13  11  12   32.28    7.59   0
  13  15   8    3.34    7.46   0
  13  17   5   -2.80   11.30   0
  13  18   3   22.74   11.22   0
  13  19   0    2.31    9.62   0
  14   2  17   33.96    7.86   0
  14   5  16   16.58    7.38   0
  14   7  15   -4.30    7.91   0
  14   9  14    1.53    8.12   0
  14  12  12  101.21   10.79   0
  14  13  11   13.05   10.53   0
  14  14  10   50.74   11.03   0
  14  15   9  116.05    9.45   0
  14  17   6   15.07   10.77   0
   0 -10  -7  732.10   10.59   0
   0 -10  -2  410.78    9.48   0
   0  -9  -9   -3.81    6.10   0
   0  -8 -10 1525.38   11.18   0
   0  -7 -10    4.23    8.49   0
   0  -5 -11    7.82    5.90   0
   0  -4 -11  383.51    7.24   0
   0  -1 -10   -1.73    4.99   0
   0   0  -9   -0.41    7.62   0
   0   1  -8    5.10    8.43   0
   0   1  -1    0.98   13.87   0
   0   2  -6 1153.81   15.46   0
   0   2  -3  547.04   17.64   0
   1 -14  -6  760.00    9.57   0
   1 -14  -5   36.57    7.80   0
   1 -14  -4   -5.40    7.86   0
   1 -14  -3  150.33    6.69   0
   1 -13  -9   38.91    5.66   0
   1 -12 -10   70.15    8.36   0
   1 -12   1  559.99   12.59   0
   1 -11 -11  -16.84    8.19   0
   1 -11   2    2.94    8.22   0
   1 -10 -12   69.56    7.94   0
   1  -9 -13   91.73    6.41   0
   1  -8 -13   -9.57    8.14   0
   1  -6 -14    3.58    5.65   0
   1  -5 -14   13.97    5.82   0
   1  -4 -14  142.32    6.88   0
   1  -3 -14  546.60    8.27   0
   1  -2 -14   23.31    6.17   0
   1   0 -13    7.14    8.43   0
   1   2 -12   48.64    6.45   0
   1   3 -11   -0.33    8.15   0
   1   4 -10  466.01    9.37   0
   1   5  -8  202.99    8.81   0
   1   5  -1  672.88   19.95   0
   2 -16  -8    8.60    6.63   0
   2 -16  -7  251.21    9.83   0
   2 -16  -2   18.61    7.88   0
   2 -15 -10  145.59    9.42   0
   2 -14 -12   50.95    6.79   0
   2 -13 -13   48.37    6.77   0
   2 -11 -14  169.18    9.99   0
   2 -10 -15  -18.77    6.88   0
   2  -9 -15  215.70   10.44   0
   2  -7 -16   28.83    7.30   0
   2  -6 -16    8.19    8.97   0
   2  -5 -16    4.87    8.74   0
   2  -5   7   25.21    8.04   0
   2  -4 -16   37.09    9.38   0
   2  -4   7  201.69    9.43   0
   2  -3 -16    9.11    9.04   0
   2  -3   7 1755.02   16.15   0
   2  -2 -16  605.48   10.07   0
   2  -1 -16  179.89    7.23   0
   2   1 -15   55.37    8.14   0
   2   1   6  307.20   10.87   0
   2   3 -14  -14.15    8.04   0
   2   4   4  606.44   10.27   0
   2   5   3  684.91   11.52   0
   2   6 -11  151.27    9.08   0
   2   6   2   40.03    9.37   0
   2   8  -6  228.47   14.37   0
   3 -18  -8   10.85    6.51   0
   3 -18  -7    3.76    8.97   0
   3 -18  -2  297.34   11.49   0
   3 -17 -10   22.39    9.88   0
   3 -17   1  305.35   10.71   0
   3 -16 -12  -19.73    9.11   0
   3 -15 -13   39.02   10.24   0
   3 -14 -14   24.37   10.20   0
   3 -13 -15   55.77   10.98   0
   3 -12 -16    0.70    7.51   0
   3 -10 -17   -1.61    7.29   0
   3  -9   8    2.22    9.01   0
   3  -7 -18  451.83    9.00   0
   3  -6 -18   12.88    7.06   0
   3  -5 -18   -1.73    7.72   0
   3  -4 -18   36.32    7.84   0
   3  -3 -18  115.07    8.10   0
   3  -2 -18   43.14    6.50   0
   3   1 -17   -1.34    9.92   0
   3   3 -16  373.40   10.22   0
   3   3   7   74.26    8.50   0
   3   5 -15   14.81    6.54   0
   3   6 -14  197.54    8.54   0
   3   7 -13   29.00    7.50   0
   4 -20  -6   10.22    7.19   0
   4 -20  -5   88.75    9.42   0
   4 -20  -4   -4.28    9.04   0
   4 -19 -10    1.99    7.55   0
   4 -18 -12  160.01    8.04   0
   4 -14 -16  -14.31   10.57   0
   4 -13 -17   -3.31    7.66   0
   4 -11 -18    2.27    9.09   0
   4  -9 -19  102.06    7.89   0
   4  -8 -19  -15.49   10.60   0
   4  -7  10 1540.61   15.12   0
   4  -1  10    2.45    8.04   0
   4   0 -19    1.68    9.41   0
   4   2   9    4.50    4.95   0
   4   3 -18   24.42    6.91   0
   4   4   8 1021.33    9.46   0
   4   6 -16   -7.68   10.17   0
   4   7   6 1216.50   11.56   0
   4   8 -14  195.65    9.94   0
   4   8   5  770.17   10.22   0
   4   9 -13  397.59   10.49   0
   4  10   2   43.18    5.31   0
   4  11   0   39.04    8.33   0
   5 -21  -8   54.98    9.73   0
   5 -21  -7   43.61   10.85   0
   5 -21  -2   71.03   10.04   0
   5 -20 -11  175.54    8.49   0
   5 -19 -13    3.04    7.98   0
   5 -18 -14   27.96   10.96   0
   5 -17   6   18.80   18.07   0
   5 -15 -17   22.61   11.55   0
   5 -12 -19   85.52   10.04   0
   5 -10 -20   23.39    8.58   0
   5  -9 -20    0.97   10.93   0
   5  -9  11   20.52    8.39   0
   5  -6 -21   18.84    8.08   0
   5  -5 -21   84.51    8.38   0
   5  -4 -21   -7.02    7.68   0
   5  -3 -21   62.91    8.17   0
   5   0  11    4.08    5.96   0
   5   1 -20   26.01   10.15   0
   5   3  10   54.44    5.64   0
   5   4 -19   76.35    7.31   0
   5   5   9   12.73    5.42   0
   5   7 -17    1.66    7.95   0
   5   8 -16   59.45    9.12   0
   5   8   7   26.31    7.68   0
   5   9 -15   83.78    9.47   0
   5   9   6   -6.53    7.74   0
   5  11   3    1.63    6.16   0
   5  12 -10    1.95   11.78   0
   5  12   1  479.62   10.95   0
   5  13  -3   35.63    8.49   0
   6 -22  -1   -4.38   12.03   0
   6 -20   4   54.25   12.98   0
   6   1  12  638.00    8.43   0
   6   2 -21   -7.27    9.23   0
   6   4 -20   21.18   10.92   0
   6   4  11   -4.85    7.89   0
   6   6  10   26.46    7.45   0
   6   7   9   24.47    6.04   0
   6  12   4   -1.52    7.12   0
   6  13   2  220.26    8.67   0
   6  14  -1   19.23    7.50   0
   7 -23   0   -0.65    7.30   0
   7 -16  10   44.37   12.75   0
   7 -10  13   -5.91    8.38   0
   7   1  13  202.99    6.54   0
   7   4  12   14.52    5.66   0
   7   6  11   90.10    6.19   0
   7   8 -19   75.18    9.48   0
   7   9 -18   16.87   10.20   0
   7   9   9   -3.24    8.10   0
   7  10   8    3.00    8.30   0
   7  11 -16  172.50   11.31   0
   7  11   7  -15.57    8.57   0
   7  13   4  191.64    7.10   0
   7  14   2   61.53    7.80   0
   7  15  -1  128.60    9.46   0
   8  -9  14    9.31    6.50   0
   8   1  14   28.71    9.28   0
   8   4  13  385.75    9.83   0
   8   6  12   74.45    5.99   0
   8   8  11  162.35    7.85   0
   8   9  10  193.23    6.76   0
   8  12   7    6.70    5.90   0
   8  13 -15   29.27   11.13   0
   8  13   6   73.47    9.19   0
   8  14   4   25.48    6.68   0
   8  15   2  111.59    7.33   0
   8  16  -1   39.63   10.04   0
   9 -16  12   14.19   10.92   0
   9 -12  14   94.14    9.77   0
   9  -9  15   22.57    8.62   0
   9  -8  15   87.44    7.93   0
   9   0  15   -5.62    8.91   0
   9   4  14   64.85    9.29   0
   9   6  13  197.65    9.41   0
   9   9  11  -14.79    6.41   0
   9  13   7   26.23    6.82   0
   9  14 -15    5.61   12.13   0
   9  14   6   99.62    9.93   0
   9  15   4    2.74    6.63   0
   9  16   2   27.15    9.42   0
   9  17  -2   -3.20    8.46   0
  10 -14  14    0.03    9.03   0
  10 -11  15   18.94    7.15   0
  10  -7  16   22.55    8.98   0
  10  -6  16  158.34    9.61   0
  10  -5  16   -1.96    7.14   0
  10  -4  16   18.19    7.37   0
  10  -3  16   -0.47    7.37   0
  10  -2  16   71.19   10.04   0
  10   3  15   13.51    8.65   0
  10   9  12    9.38    8.43   0
  10  14   7  191.37    7.51   0
  10  16   4   85.03    8.15   0
  10  17   1   -0.52    7.75   0
  10  18  -5   -0.18   10.79   0
  11 -13  15   -0.14   10.54   0
  11 -10  16   26.42   10.13   0
  11   1  16   10.98    7.43   0
  11   2  16   -5.71    9.71   0
  11   7  14  123.03   10.13   0
  11  10  12   28.90    7.50   0
  11  14   8   87.95    7.90   0
  11  15   7   19.12   10.06   0
  11  17   3  156.09    7.86   0
  11  18   0   -4.85   10.45   0
  12  -8  17   78.08   10.66   0
  12  -7  17    5.28    7.27   0
  12  -1  17  125.55    7.80   0
  12   0  17    5.89    9.98   0
  12   4  16   42.73    9.91   0
  12   6  15   73.22    7.05   0
  12   8  14    6.57    7.35   0
  12  11  12  102.31   10.32   0
  12  13  10    2.02    7.11   0
  12  15   8   24.24    9.40   0
  12  18   2   71.57   10.67   0
  12  19  -2   78.29   11.12   0
  13   2  17    8.35   10.96   0
  13   5  16   41.34    7.79   0
  13   7  15    8.99    7.40   0
  13  12  12  -11.70    8.87   0
  13  13  11   41.97   10.25   0
  13  16   7   -2.84    7.93   0
  13  19   1   55.64    9.55   0
  14   6  16   28.60    8.24   0
  14   8  15   -9.20    7.34   0
  14  10  14   33.51   10.93   0
  14  11  13  146.95    8.04   0
  14  16   8    0.58    7.82   0
   0 -10  -6    3.68    5.86   0
   0 -10  -5   42.91    5.45   0
   0 -10  -4   57.97    7.02   0
   0 -10  -3 1567.25   12.87   0
   0  -9  -8   -6.09    5.83   0
   0  -9  -7  -11.99    7.98   0
   0  -9  -1   -5.41    5.56   0
   0  -8  -8  628.06    9.98   0
   0  -7  -9   11.42    7.60   0
   0  -6 -10 1190.99   10.00   0
   0  -6   1 2561.03   30.48   0
   0  -5 -10    2.49    5.46   0
   0  -4 -10  585.44    7.81   0
   0  -3 -10    1.28    5.04   0
   0  -2 -10  637.39    8.06   0
   0  -1  -9    9.21    7.65   0
   0   2  -5 1411.09   17.72   0
   0   2  -4  636.82   15.28   0
   1 -13  -8  159.55    6.63   0
   1 -13  -7  424.25    9.52   0
   1 -13  -1  876.00   12.70   0
   1 -12  -9   75.45    8.68   0
   1 -11 -10   42.72    8.32   0
   1  -9 -12   15.27    7.40   0
   1  -7 -13    3.02    6.24   0
   1  -6 -13  177.57    7.98   0
   1  -5 -13   98.38    7.73   0
   1  -2 -13  425.34    9.68   0
   1  -1 -13  241.80    7.48   0
   1   0   4 1490.00   18.97   0
   1   1 -12  126.73    9.39   0
   1   3   2 1267.52   19.18   0
   2 -16  -6   18.81    6.52   0
   2 -16  -5   -5.72    8.32   0
   2 -16  -4   20.93    8.09   0
   2 -16  -3   86.80    7.92   0
   2 -15  -9   90.04    6.73   0
   2 -15   0 1697.26   17.28   0
   2 -14 -11   33.38    6.90   0
   2 -14   2   81.98    8.76   0
   2 -13 -12   27.63    6.54   0
   2 -12 -13  340.52    8.51   0
   2 -10 -14   -0.37    8.95   0
   2  -8 -15   55.33    8.23   0
   2  -6   7  110.60    8.48   0
   2  -2   7 1292.35   13.98   0
   2   0 -15   -4.95    7.77   0
   2   2 -14   34.74    8.38   0
   2   3   5 2038.55   15.97   0
   2   4 -13  612.50    9.01   0
   2   5 -12   30.66    7.84   0
   2   7  -9   65.94    8.28   0
   2   8  -2   70.58   10.84   0
   3 -18  -6   33.86    6.65   0
   3 -18  -5   -3.35    8.43   0
   3 -18  -4   71.91    8.80   0
   3 -18  -3   32.13    9.03   0
   3 -17  -9   24.44    8.82   0
   3 -16 -11  151.12    8.09   0
   3 -12 -15    5.78    9.81   0
   3 -11 -16  186.20    8.10   0
   3 -10 -16   24.93    8.76   0
   3  -8 -17   10.75    6.17   0
   3  -7 -17  -20.02    8.76   0
   3  -5   9 1237.21   12.97   0
   3  -4   9    1.86    7.21   0
   3  -3   9   -2.09    7.45   0
   3  -1 -17   14.39   10.47   0
   3   0 -17    3.78    8.11   0
   3   1   8  278.61    7.23   0
   3   4 -15   57.15    8.52   0
   3   5   6   98.18    8.39   0
   3   6   5   89.60    6.25   0
   3   7   4 1333.40   11.97   0
   3   9   1   19.11    7.94   0
   3  10  -2    6.57    8.35   0
   4 -19  -9   11.68    6.74   0
   4 -19  -8   -7.04   10.21   0
   4 -19   0  263.79    9.55   0
   4 -18 -11   11.25    7.40   0
   4 -18   2  219.06   13.28   0
   4 -16 -14   13.79    7.23   0
   4 -15 -15    4.27    7.24   0
   4 -12 -17   95.50    8.13   0
   4 -11   9   19.91    9.89   0
   4 -10 -18   41.70    7.80   0
   4  -9 -18   16.38    9.48   0
   4  -8  10  213.40    9.60   0
   4  -7 -19   10.63    7.09   0
   4  -6 -19   90.00    7.32   0
   4  -5 -19  123.87    9.27   0
   4  -4 -19    0.10    9.24   0
   4  -3 -19   71.07    9.39   0
   4  -2 -19  196.03    8.41   0
   4  -1 -19   12.82    7.50   0
   4   0  10 1577.85   11.81   0
   4   2 -18    6.02    6.70   0
   4   3   9  223.52    7.96   0
   4   4 -17   43.48    8.24   0
   4   5   8   21.91    7.00   0
   4   6   7  612.82    8.03   0
   4   7 -15   50.78    6.63   0
   4   9   4  145.20    6.03   0
   4  10 -11   14.35    7.93   0
   5 -21  -6   57.09    8.28   0
   5 -21  -5   17.65    9.01   0
   5 -21  -4   41.51   10.69   0
   5 -21  -3    6.71    8.82   0
   5 -20 -10   -7.19    7.90   0
   5 -20   1  213.77   12.54   0
   5 -19 -12    3.17    8.45   0
   5 -18 -13   -5.80   10.84   0
   5 -17 -15   33.01    7.82   0
   5 -16 -16   21.43    7.75   0
   5 -14 -17  -13.09   11.39   0
   5 -13 -18   39.49    8.09   0
   5 -12  10    5.76   10.94   0
   5 -11 -19   -2.55    8.07   0
   5  -8 -20   29.00    7.60   0
   5  -7 -20   -9.33   10.42   0
   5  -1 -20   24.36   10.27   0
   5   0 -20   -0.31    7.32   0
   5   1  11  229.65    7.00   0
   5   3 -19  -23.75    9.01   0
   5   4  10    1.17    8.41   0
   5   5 -18  131.78    9.96   0
   5   7   8  757.74    8.75   0
   5  10   5    3.65    6.11   0
   5  11 -12   -4.01    9.70   0
   5  13  -2  371.94   10.25   0
   6 -22  -7    5.23    9.66   0
   6 -22  -6   -3.14   10.76   0
   6 -22  -2   -2.06   10.88   0
   6 -21   2  124.37   11.44   0
   6 -10  12   48.95    9.26   0
   6  -6  13   12.98    7.50   0
   6  -5  13  723.42    9.98   0
   6  -4  13   65.74    8.37   0
   6  -3  13  347.81    8.81   0
   6  -2  13   31.54    7.46   0
   6   1 -21    2.04    7.72   0
   6   2  12    6.02    5.94   0
   6   7 -18    1.86    9.66   0
   6   8   9  -10.02    7.27   0
   6   9   8   22.77    8.03   0
   6  10   7   73.49    8.25   0
   7 -22   2   12.77   13.15   0
   7 -13  12   36.30   10.26   0
   7  -6  14  -19.29    7.66   0
   7  -5  14    0.35    9.08   0
   7  -4  14   56.34    9.14   0
   7  -3  14  212.37    9.73   0
   7  -2  14   -4.92    8.80   0
   7   2  13    8.70    6.08   0
   7   4 -21   51.91    7.54   0
   7   5  12   13.82    8.09   0
   7   6 -20   75.35    8.29   0
   7   8  10  -10.09    5.78   0
   7  10 -17   40.44    8.91   0
   7  12   6  108.97    6.36   0
   7  13 -13   85.09   12.81   0
   7  14 -11   24.75   13.50   0
   7  14   3   69.60    7.84   0
   7  15   0    1.06    9.03   0
   8 -21   6   33.26   17.23   0
   8 -13  13   38.89    8.94   0
   8 -10  14   57.05    9.24   0
   8  -5  15  166.46    8.46   0
   8  -4  15   -8.45    8.11   0
   8  -3  15   56.63    8.88   0
   8   2  14  529.95    8.70   0
   8   5  13  579.22   10.79   0
   8   7  12  105.35    8.93   0
   8   9 -19    4.34   10.34   0
   8  12 -16   37.72   11.83   0
   8  15   3  141.54    8.37   0
   8  16   0    0.42    9.13   0
   9 -10  15  156.22    9.00   0
   9   1  15   10.37    6.47   0
   9   2  15    5.03    8.75   0
   9   5  14   10.25    8.58   0
   9   7  13    1.33    8.46   0
   9   8  12  115.83    6.85   0
   9  11  10  -10.95    9.99   0
   9  12   9  604.06   11.24   0
   9  15 -13    7.87   14.39   0
   9  15   5   55.32    8.13   0
   9  17  -8   -1.35   14.55   0
   9  17  -1    1.00    9.07   0
  10 -16  13   72.17   10.67   0
  10 -12  15   11.70   10.46   0
  10  -8  16  141.58    7.87   0
  10   0  16   49.18    7.53   0
  10   1  16    1.32    8.80   0
  10   4  15   61.97    8.23   0
  10   6  14  100.59    6.33   0
  10   8  13  228.65    7.32   0
  10  11  11   17.98    8.67   0
  10  12  10    1.15    8.52   0
  10  13   9   89.78    8.97   0
  10  15   6   30.67    6.96   0
  10  18  -6   28.43   11.50   0
  10  18  -4  165.68   10.70   0
  10  18  -3  185.77   10.51   0
  10  18  -2   30.40    8.49   0
  11 -11  16  129.09   10.81   0
  11  -6  17   19.52    9.93   0
  11  -5  17    9.72    9.49   0
  11  -4  17    6.36    7.29   0
  11  -3  17  -10.77   10.05   0
  11  -2  17   18.90   10.01   0
  11  -1  17   19.36    9.10   0
  11   3  16  200.04   10.16   0
  11   6  15   -4.66    8.80   0
  11   9  13  182.01    8.57   0
  11  12  11   51.27    9.23   0
  11  13  10   11.55   10.39   0
  11  16   6   -4.94    8.49   0
  11  17   4  106.49    9.78   0
  11  18   1   -3.59   10.71   0
  12   1  17  166.65    7.87   0
  12   2  17   16.91    8.71   0
  12   5  16   14.27   10.07   0
  12   7  15    0.43    7.42   0
  12   9  14   -1.43   10.40   0
  12  10  13   42.29    7.49   0
  12  16   7  321.94   11.30   0
  12  17   5  172.28    8.35   0
  12  18   3  149.97   11.09   0
  12  19  -1   12.34   11.13   0
  13   3  17   50.61    8.17   0
  13   6  16   91.91    7.95   0
  13   8  15   17.17    7.81   0
  13  10  14  114.04    9.45   0
  13  11  13    8.25    7.30   0
  13  15   9   71.13    8.09   0
  13  16   8   12.09   11.08   0
  13  17   6   34.69    8.16   0
  13  18   4   13.14    7.61   0
  13  19   2  119.72    9.69   0
   0  -9  -6   -2.64    5.32   0
   0  -9  -5   -5.16    7.56   0
   0  -9  -4   -5.27    7.52   0
   0  -9  -3   -7.93    8.24   0
   0  -9  -2   -2.07    7.46   0
   0  -8  -7   97.08    7.59   0
   0  -7  -8    0.05    7.19   0
   0  -6  -9    9.78    4.85   0
   0  -5  -9    3.08    6.64   0
   0  -4  -9  177.95    8.08   0
   0  -3  -9   -0.26    7.10   0
   0  -2  -9 2244.29   13.88   0
   0   0  -8 1273.17   12.28   0
   0   1  -7    5.60    6.20   0
   1 -13  -6  131.48    6.64   0
   1 -13  -5    4.64    8.39   0
   1 -13  -4   34.85    8.53   0
   1 -13  -3  434.50   10.57   0
   1 -13  -2   12.06    6.08   0
   1 -12  -8  310.95    9.28   0
   1 -12   0    8.02    8.04   0
   1  -9 -11  270.40    8.33   0
   1  -8 -12   59.96    5.90   0
   1  -7 -12   24.16    7.70   0
   1  -4 -13   84.53    6.07   0
   1  -4   5 1008.56   17.38   0
   1  -3 -13  159.07    6.88   0
   1   0 -12  763.72   10.95   0
   1   2 -11   87.36    6.35   0
   1   2   3  322.61   11.98   0
   1   3 -10   63.16    7.66   0
   1   4  -9 1240.14   13.22   0
   1   4   1    0.13    7.53   0
   1   5  -7  111.45    8.70   0
   2 -15  -8  190.27    7.29   0
   2 -15  -7  274.70    8.96   0
   2 -14 -10   46.09    6.88   0
   2 -13 -11   -0.90    8.35   0
   2 -13   3   89.19   12.00   0
   2 -12 -12   37.61    8.33   0
   2 -11 -13   31.97    7.03   0
   2  -9 -14   -2.35    6.76   0
   2  -7 -15  105.62    7.29   0
   2  -7   7  462.36   12.20   0
   2  -6 -15   49.39    7.00   0
   2  -5 -15  449.01    9.81   0
   2  -4 -15  150.55    8.85   0
   2  -3 -15   94.70    8.25   0
   2  -1 -15   52.84    5.89   0
   2  -1   7 1080.45   11.72   0
   2   1 -14  444.00    9.54   0
   2   2   6  745.39   12.49   0
   2   7   1  145.50    9.23   0
   3 -17  -8   72.31    8.08   0
   3 -17   0   -9.17    9.33   0
   3 -16 -10    4.51    7.90   0
   3 -16   2   -5.00   10.27   0
   3 -15 -12  121.76    6.69   0
   3 -14 -13   -8.78    6.55   0
   3 -13 -14  124.25    6.55   0
   3 -11 -15   96.21    8.89   0
   3  -9 -16   13.17    7.67   0
   3  -6 -17   -0.54    6.67   0
   3  -6   9    6.28    8.34   0
   3  -5 -17   52.06    7.32   0
   3  -4 -17  111.44    8.75   0
   3  -3 -17   29.94    8.99   0
   3  -2 -17   32.34    7.33   0
   3  -2   9  784.94    9.42   0
   3  -1   9   -9.31    7.36   0
   3   2 -16   30.80    6.46   0
   3   2   8  188.39    6.54   0
   3   4   7   84.98    8.19   0
   3   5 -14   83.87    8.65   0
   3   8 -11   15.35    7.54   0
   3   8   3    2.04    5.69   0
   3   9  -9  914.99   16.53   0
   4 -19  -7    7.90    9.37   0
   4 -19  -6  124.39   10.89   0
   4 -19  -2  215.58   10.63   0
   4 -19  -1   52.88    9.29   0
   4 -18 -10  413.93    8.74   0
   4 -17 -12    2.26    7.41   0
   4 -16 -13   95.54    7.61   0
   4 -16   5  336.40   17.55   0
   4 -15 -14   63.30    8.94   0
   4 -14 -15   74.50    7.41   0
   4 -13 -16  100.38    7.81   0
   4 -13   8   28.76   11.04   0
   4 -11 -17  103.00    7.57   0
   4  -9  10   21.94    7.77   0
   4  -8 -18   35.00    9.25   0
   4  -7 -18  -15.90   10.27   0
   4   0 -18   -0.31    9.02   0
   4   1 -18   18.32    6.52   0
   4   1  10    2.59    5.58   0
   4   3 -17   30.15    9.29   0
   4   5 -16  147.50    9.53   0
   4  10   3   10.71    8.24   0
   4  11   1  210.45    9.42   0
   5 -20  -9   75.72    7.92   0
   5 -20  -8   43.72   10.45   0
   5 -19 -11  -18.63    7.78   0
   5 -19   3    8.12   10.09   0
   5 -17 -14   15.61    7.83   0
   5 -16 -15   46.98    7.88   0
   5 -15 -16   48.77    7.87   0
   5 -12 -18   20.22    8.04   0
   5 -10 -19   21.92    7.74   0
   5 -10  11   48.99    8.19   0
   5  -9 -19   86.08   10.37   0
   5  -6 -20    5.74    7.44   0
   5  -6  12   58.03    8.75   0
   5  -5 -20    2.04    7.46   0
   5  -5  12   83.35    5.95   0
   5  -4 -20  127.38    7.67   0
   5  -4  12   24.53    5.55   0
   5  -3 -20    2.35    7.69   0
   5  -3  12   44.19    5.93   0
   5  -2 -20   -3.85    7.97   0
   5  -2  12   11.54    8.13   0
   5  -1  12  499.29    9.26   0
   5   2 -19   67.22    7.68   0
   5   4 -18   75.53   10.01   0
   5   6 -17    4.06    8.14   0
   5   6   9  235.95    7.29   0
   5  11   4   10.32    6.00   0
   5  12   2   34.42    6.24   0
   5  13  -1   14.32    8.03   0
   6 -22  -5  -12.96    8.26   0
   6 -22  -4   14.44    9.29   0
   6 -22  -3   -1.47    9.82   0
   6 -21  -9   11.04   11.12   0
   6 -13  11   25.66   10.41   0
   6  -7  13    2.64    7.99   0
   6  -5 -21    7.35    9.25   0
   6  -4 -21  -18.17    9.86   0
   6  -3 -21    5.29    9.95   0
   6  -2 -21   -5.94    7.67   0
   6  -1 -21   -1.35    7.99   0
   6  -1  13  -14.18    6.20   0
   6   0  13  -13.77    8.33   0
   6   2 -20   10.84   10.34   0
   6   3 -20   84.24    7.95   0
   6   5 -19    1.27    8.95   0
   6   5  11   46.74    5.85   0
   6   7  10  194.65    8.17   0
   6   8 -17   53.68    9.99   0
   6   9 -16   59.71    9.48   0
   6  10 -15    8.11    8.46   0
   6  11 -14  202.19   10.27   0
   6  11   6  258.63    7.05   0
   6  12   5  116.15    7.48   0
   6  13   3   84.28    7.86   0
   6  14   0  279.61    9.59   0
   7 -21   4   23.86   13.83   0
   7 -15  11  242.06   13.25   0
   7 -11  13   -0.58    8.36   0
   7  -7  14   99.84    9.16   0
   7  -1  14   10.90    5.85   0
   7   0  14   54.22    8.22   0
   7   3 -21   -7.07    7.93   0
   7   3  13   23.77    5.56   0
   7   5 -20   23.34   11.45   0
   7   7 -19  -16.42    9.32   0
   7   7  11    3.08    5.63   0
   7  10   9  333.91    9.06   0
   7  11   8  869.25   10.45   0
   7  13   5   27.82    5.91   0
   7  15   1  136.99    8.52   0
   8 -15  12   69.39    9.83   0
   8 -11  14  149.50   10.52   0
   8  -7  15    3.63    8.78   0
   8  -6  15   -3.00    5.96   0
   8  -2  15  436.10    8.77   0
   8  -1  15  208.79   10.52   0
   8   0  15  -12.37    8.34   0
   8   3  14  297.82    7.93   0
   8   6  13  149.03    8.44   0
   8   7 -20  149.20   11.57   0
   8   9  11  362.64    9.69   0
   8  10 -18   -1.52    8.84   0
   8  10  10  278.94    7.30   0
   8  11 -17   80.64    9.83   0
   8  11   9   55.10    6.69   0
   8  12   8   32.07    6.35   0
   8  13   7   95.35    9.09   0
   8  14 -13   65.82   11.85   0
   8  15 -11    5.20   16.22   0
   8  16   1   16.58    9.01   0
   9 -19  10    0.15   14.85   0
   9 -15  13   -1.12   10.52   0
   9 -13  14   14.44   10.17   0
   9  -6  16    2.79    8.67   0
   9  -5  16   10.31    9.70   0
   9  -4  16  213.02    9.97   0
   9  -3  16  -10.22    8.46   0
   9  -2  16  -15.21    8.33   0
   9   3  15   46.94    9.07   0
   9   9  12   19.48    9.10   0
   9  10  11   36.74    7.08   0
   9  12 -17   39.66   11.14   0
   9  13 -16    4.69   10.10   0
   9  13   8    9.41    7.22   0
   9  14   7   -6.85    8.72   0
   9  16   3  201.14    7.53   0
   9  17   0   -1.89    9.12   0
  10 -10  16    4.78    8.80   0
  10  -9  16    6.59    7.05   0
  10   2  16   49.14   10.14   0
  10   5  15   64.03    9.58   0
  10   7  14   73.13    6.26   0
  10   9  13    9.40    7.45   0
  10  10  12  142.77    6.83   0
  10  14   8   11.44    6.10   0
  10  15   7  145.25    9.00   0
  10  16   5  265.65   10.78   0
  10  17   3   12.68    9.00   0
  10  18  -7   36.72   13.62   0
  10  18  -1   31.33    9.89   0
  11  -8  17   72.48   10.14   0
  11  -7  17   22.54    7.12   0
  11   0  17   15.41    7.47   0
  11   1  17   24.39    8.99   0
  11   4  16   -4.39    7.04   0
  11  10  13   35.83    9.67   0
  11  11  12   55.60    7.73   0
  11  14   9   33.39    7.44   0
  11  15   8  119.03   10.26   0
  11  18   2  158.12   10.90   0
  12  -5  18    2.59    8.75   0
  12  -4  18   12.96   10.52   0
  12  -2  18   41.56    9.54   0
  12   3  17   62.24    9.79   0
  12   6  16  185.88   10.49   0
  12   8  15   31.42    9.86   0
  12  11  13   11.62   10.23   0
  12  12  12   44.27    7.16   0
  12  13  11   22.61    7.44   0
  12  14  10   -3.87    7.07   0
  12  15   9   -2.86   10.03   0
  12  17   6   -1.71   10.06   0
  12  18   4   15.39    9.20   0
  12  19   0   -0.57    7.86   0
  13   0  18    5.09    7.90   0
  13   4  17  -16.57    8.15   0
  13   5  17    6.38    8.91   0
  13   7  16   -6.44   11.05   0
  13   9  15   67.03   11.14   0
  13  12  13  103.36    9.99   0
  13  13  12  -21.27   11.08   0
  13  14  11   47.24   11.26   0
  13  15  10    6.33    9.83   0
  13  17   7  -11.62   10.80   0
  13  18   5   86.40   10.80   0
   0  -8  -6  387.70    8.66   0
   0  -8  -1   54.79    8.48   0
   0  -7  -7  -15.30    7.12   0
   0  -7   0   -4.78    8.88   0
   0  -6  -8   74.27    5.54   0
   0  -5  -8    1.86    7.55   0
   0  -5   1   -0.66   11.85   0
   0  -2  -8  371.28    9.69   0
   0  -1  -8    1.00    5.77   0
   0   0  -7    8.83    8.36   0
   0   1  -6    3.36    7.24   0
   1 -12  -7    5.02    5.94   0
   1 -10 -10   -1.07    5.95   0
   1  -8 -11  748.35   10.36   0
   1  -6 -12  108.90    6.43   0
   1  -5 -12    5.35    8.12   0
   1  -5   5    8.40    9.32   0
   1  -4 -12   61.82    8.32   0
   1  -3 -12   18.87    8.44   0
   1  -3   5   33.70    6.91   0
   1  -2 -12   53.66    8.43   0
   1  -2   5  191.32   10.24   0
   1  -1 -12  123.51    6.96   0
   1   1 -11  158.83    9.11   0
   1   1   4  413.39   12.86   0
   2 -15  -6   59.86    7.98   0
   2 -15  -5   99.88    8.25   0
   2 -15  -2  962.75   12.64   0
   2 -15  -1    9.59    7.95   0
   2 -14  -9   30.66    6.50   0
   2 -12 -11   12.30    8.45   0
   2 -12   4  288.36   18.02   0
   2 -11 -12  404.50    9.88   0
   2 -10 -13  646.47    8.87   0
   2  -8 -14   13.09    6.40   0
   2  -7 -14    8.61    8.91   0
   2   0 -14   59.97    8.19   0
   2   0   7    3.38    8.78   0
   2   4 -12   55.96    8.66   0
   2   4   5   82.01    9.78   0
   2   5 -11  110.24    9.19   0
   2   5   4   73.18    7.35   0
   2   6 -10  601.75   11.53   0
   2   6   3   52.09    9.37   0
   2   8  -1   -2.51    9.51   0
   3 -17  -7   46.52    6.79   0
   3 -17  -6   17.84   10.05   0
   3 -17  -1  316.18   10.73   0
   3 -16  -9  462.58   10.01   0
   3 -15 -11   -8.55    6.63   0
   3 -14 -12  146.39    8.65   0
   3 -13 -13  195.66    7.48   0
   3 -12 -14   96.57    6.88   0
   3 -10 -15  354.53    9.67   0
   3 -10   8  650.69   15.06   0
   3  -8 -16    3.65    6.74   0
   3  -7 -16  375.89   10.71   0
   3  -7   9    4.99    8.15   0
   3   0 -16  -10.99    9.11   0
   3   0   9    1.51    7.35   0
   3   1 -16   86.48    6.91   0
   3   3 -15  234.59    8.89   0
   3   3   8  252.11    8.60   0
   3   6 -13    1.21    6.29   0
   3   7 -12   83.70    6.66   0
   3   7   5   35.49    7.28   0
   3   9   2   -2.17    7.73   0
   3  10  -1  198.24    8.80   0
   4 -19  -5   17.12    7.07   0
   4 -19  -4  159.26    8.93   0
   4 -19  -3   32.04    8.53   0
   4 -18  -9   13.80    7.64   0
   4 -17 -11   25.78    7.72   0
   4 -15 -13  138.88   10.65   0
   4 -14 -14   51.04   10.63   0
   4 -13 -15  -10.03    9.07   0
   4 -12 -16   42.82    7.68   0
   4 -11 -16    5.02   10.51   0
   4 -10 -17   44.50    7.52   0
   4  -9 -17  166.74   10.53   0
   4  -6 -18    0.73    7.75   0
   4  -5  11   73.77    8.69   0
   4  -4 -18   72.20    8.55   0
   4  -4  11  110.85    8.95   0
   4  -3 -18   23.44    8.51   0
   4  -3  11  172.07    9.50   0
   4  -2 -18   25.46    8.10   0
   4  -2  11   -0.59    8.93   0
   4  -1 -18   16.05    6.58   0
   4   2 -17  580.87   11.70   0
   4   2  10   49.19    5.77   0
   4   4   9   50.25    5.05   0
   4   6 -15  227.04    9.11   0
   4   6   8   33.83    6.88   0
   4   7 -14   31.32    8.75   0
   4   7   7   26.66    5.07   0
   4   8 -13  288.63   10.82   0
   4   8   6  157.65    5.80   0
   4   9 -12   69.89    8.25   0
   4   9   5   48.03    7.08   0
   4  12  -4   24.10   11.11   0
   4  12  -3  813.39   16.01   0
   5 -20  -7   71.87    9.27   0
   5 -20   0    3.85   10.57   0
   5 -19 -10    2.85    7.70   0
   5 -18 -12    5.74    7.98   0
   5 -17 -13    6.78   10.13   0
   5 -16 -14  -24.81   10.11   0
   5 -15 -15   85.92   10.48   0
   5 -14 -16  169.24    9.73   0
   5 -14   9   20.84   10.43   0
   5 -13 -17  -21.37    7.87   0
   5 -11 -18   18.61    7.62   0
   5 -10 -18   29.38   10.23   0
   5  -7 -19   38.22   10.27   0
   5  -7  12   21.04    8.12   0
   5   0 -19   -6.68   10.46   0
   5   0  12  204.95    9.10   0
   5   1 -19   24.20    7.30   0
   5   3 -18    5.69    9.18   0
   5   3  11  903.02    9.51   0
   5   5  10   -1.14    6.01   0
   5   7 -16   22.05    8.25   0
   5   8 -15   -0.03    9.52   0
   5   8   8  366.25    7.18   0
   5   9 -14   23.46    8.65   0
   5   9   7  159.97    6.66   0
   5  10 -13  229.14   10.14   0
   5  10   6  356.74    9.89   0
   5  12   3   62.23    7.80   0
   5  13   0    2.65    8.14   0
   6 -21  -8   23.21    9.95   0
   6 -21   1   88.99   10.99   0
   6 -16   9   96.01   14.99   0
   6 -13 -18   19.63    9.85   0
   6 -11 -19  112.66    9.65   0
   6 -11  12  140.60    9.62   0
   6  -9 -20   -3.00    7.96   0
   6  -8 -20   20.92    9.87   0
   6  -8  13   47.14    8.96   0
   6   1 -20   25.21    9.95   0
   6   1  13    2.05    8.31   0
   6   4 -19   22.72    9.65   0
   6   4  12  404.00    8.66   0
   6   6 -18   17.99    9.95   0
   6   6  11   71.61    7.41   0
   6   9   9  925.05   10.34   0
   6  10   8    3.73    7.36   0
   6  14   1   13.75    8.30   0
   7 -22   1   -7.75   11.72   0
   7  -8  14   -8.50    7.40   0
   7   1 -21   22.73   11.28   0
   7   1  14   -3.85    5.81   0
   7   2 -21   27.42    8.02   0
   7   4 -20   -3.56   10.58   0
   7   4  13   57.10    6.10   0
   7   6  12   -6.71    5.51   0
   7   8 -18   34.81    9.04   0
   7   8  11   99.14    8.05   0
   7   9  10   -2.02    5.65   0
   7  12 -14    7.23   11.87   0
   7  12   7   20.60    5.45   0
   7  14   4   -7.33    8.14   0
   8 -22   4    9.12   12.41   0
   8  -8  15  213.11    9.39   0
   8   1  15  175.11   10.39   0
   8   4  14  160.49    7.09   0
   8   8  12   -9.90    6.52   0
   8  14   6   33.09    8.61   0
   8  15   4  103.68    9.24   0
   9 -18  11   78.95   14.79   0
   9 -11  15   20.20    9.76   0
   9  -8  16   56.49    8.37   0
   9  -7  16   16.50    9.50   0
   9  -1  16   31.67    6.30   0
   9   0  16  511.88    8.42   0
   9   1  16   28.59    7.56   0
   9   4  15  366.83    9.62   0
   9   6  14   82.58    6.57   0
   9   8  13  143.15    7.36   0
   9  11  11   26.62    8.16   0
   9  12  10   67.47    9.06   0
   9  13   9   -2.89    8.12   0
   9  15   6   49.66    9.01   0
   9  16   4   10.79    8.47   0
   9  17   1    8.10    9.32   0
  10 -15  14    7.85    9.68   0
  10 -13  15   42.83   11.24   0
  10  -6  17   53.04    8.98   0
  10  -5  17   51.93    9.51   0
  10  -4  17   41.99    9.72   0
  10  -3  17   -2.65    9.59   0
  10  -2  17  382.50   10.56   0
  10  -1  17    4.64    8.62   0
  10   3  16   21.32    7.26   0
  10   6  15   99.52   10.22   0
  10   8  14   38.59    9.51   0
  10  11  12   60.30    8.67   0
  10  12  11   49.78    9.54   0
  10  13  10    3.42    9.80   0
  10  18   0   10.96    9.66   0
  11  -9  17   54.29   10.38   0
  11   2  17   17.98    7.50   0
  11   5  16   31.95    6.70   0
  11   7  15   -8.00    7.05   0
  11   9  14    8.81    7.01   0
  11  12  12  110.55    8.87   0
  11  13  11  299.85   10.65   0
  11  14  10   -3.63    8.86   0
  11  16   7   10.43    9.52   0
  11  17   5    0.91    7.16   0
  11  18   3   69.87    9.47   0
  11  19  -5   -1.03   11.34   0
  11  19  -4   45.93   11.32   0
  11  19  -3   -8.48   10.98   0
  11  19  -2   40.38    9.65   0
  12  -1  18   -5.72    8.25   0
  12   0  18  -22.35   10.95   0
  12   4  17   78.58    7.35   0
  12   7  16    2.18    9.00   0
  12  10  14   -7.35    7.02   0
  12  16   8    6.28    7.52   0
  12  19   1   -1.34    8.09   0
  13   6  17  -16.79    9.44   0
  13   8  16  177.00   10.73   0
  13  11  14   -7.36    7.91   0
  13  16   9   19.35   10.79   0
  13  18   6   94.84    9.58   0
   0  -8  -5 1150.59   10.95   0
   0  -8  -4 2236.08   15.99   0
   0  -8  -3 2743.69   18.54   0
   0  -8  -2  217.64    8.14   0
   0  -7  -6   10.50    7.20   0
   0  -6  -7  368.63    7.45   0
   0  -5  -7   -1.66    7.84   0
   0  -4  -8  442.95    7.77   0
   0  -3  -8    0.93    5.63   0
   0  -1  -7   -2.73    8.99   0
   0   0  -6 2396.44   18.84   0
   0   1  -5   -0.56    9.06   0
   1 -12  -6    6.16    5.90   0
   1 -12  -5  471.22   10.50   0
   1 -12  -4  576.49   11.24   0
   1 -12  -2  538.78   11.13   0
   1 -12  -1  552.17   11.04   0
   1 -11  -8   94.61    6.57   0
   1 -11  -7    4.21    8.52   0
   1 -11   1   42.42    7.55   0
   1 -10  -9  339.39    7.86   0
   1  -9 -10    9.85    5.78   0
   1  -7 -11  -11.95    5.35   0
   1  -6 -11  603.49   10.28   0
   1  -1   5   54.87    9.39   0
   1   0 -11  -10.09    7.61   0
   1   2 -10  102.15    5.97   0
   1   3  -9    7.64    7.34   0
   1   4  -8   52.36    8.28   0
   1   5  -6 1829.57   20.96   0
   1   5   0    3.22    9.27   0
   2 -15  -4   91.42    6.63   0
   2 -15  -3    6.66    6.30   0
   2 -14  -8   27.59    6.13   0
   2 -14  -7   14.60    7.97   0
   2 -14   1  114.41    9.07   0
   2 -13  -9   24.18    8.01   0
   2 -10 -12   58.78    8.12   0
   2  -9 -13   52.42    6.09   0
   2  -8 -13  546.91    9.54   0
   2  -6 -14  142.10    6.16   0
   2  -5 -14   63.88    5.93   0
   2  -4 -14  110.90    8.49   0
   2  -3 -14   11.02    8.43   0
   2  -2 -14   35.40    7.99   0
   2  -1 -14  455.64    7.77   0
   2   1   7 1187.39   13.29   0
   2   2 -13  187.91    6.83   0
   2   3   6    2.20    8.92   0
   2   7  -8  834.42   13.51   0
   2   7   2   63.79    8.64   0
   2   8  -5   23.05   14.78   0
   3 -17  -5   79.90    7.03   0
   3 -17  -4    7.11    8.15   0
   3 -17  -3   11.77    8.43   0
   3 -17  -2   -5.69    6.11   0
   3 -16  -8   17.33    8.92   0
   3 -15 -10    6.65    7.19   0
   3 -14 -11   67.23    9.96   0
   3 -13 -12  230.11   10.41   0
   3 -12 -13   56.82    9.79   0
   3 -11 -14  105.75    7.56   0
   3  -9 -15    1.28    6.91   0
   3  -8 -15   92.29    9.24   0
   3  -8   9   47.76    8.97   0
   3  -6 -16   51.29    6.84   0
   3  -5 -16    3.85    6.49   0
   3  -4 -16  185.38    8.79   0
   3  -3 -16  333.46    9.23   0
   3  -2 -16   40.89    6.50   0
   3  -1 -16   86.54    6.76   0
   3   1   9   10.07    7.15   0
   3   2 -15   22.60    7.47   0
   3   4 -14   24.97    7.80   0
   3   5   7    9.49    7.58   0
   3   6   6  224.91    6.77   0
   3   8   4   10.03    7.48   0
   3  10   0   -5.84    6.42   0
   4 -18  -8   96.40    7.58   0
   4 -18   1   48.32   10.17   0
   4 -17 -10    7.73    7.19   0
   4 -16 -11   43.05    9.59   0
   4 -10 -16   63.86    9.88   0
   4  -8 -17  127.67    7.37   0
   4  -7 -17   26.62    8.67   0
   4  -7  11   44.73    7.56   0
   4  -6  11   27.22    5.91   0
   4  -1  11   53.13    6.57   0
   4   0  11    0.71    7.85   0
   4   1 -17   14.04    9.11   0
   4   3  10   56.91    7.84   0
   4   4 -16   38.83    6.69   0
   4   5   9   26.41    7.76   0
   4  10   4  127.83    8.74   0
   4  11   2  127.41    8.97   0
   4  12  -5  452.35   19.80   0
   4  12  -2  381.69   11.48   0
   5 -20  -6   25.45    7.08   0
   5 -20  -5    0.44    8.56   0
   5 -20  -4    2.94    9.90   0
   5 -20  -3   89.54   10.26   0
   5 -20  -2   -0.90   10.38   0
   5 -20  -1  209.47   10.52   0
   5 -19  -9    1.20    7.56   0
   5 -18 -11    4.14    7.49   0
   5 -17 -12   -0.83   10.65   0
   5 -13 -16   25.72    9.22   0
   5 -12 -17   -0.71    7.44   0
   5 -11 -17   14.76   10.20   0
   5 -11  11   -1.23    8.07   0
   5  -9 -18   58.96    9.04   0
   5  -8  12   23.58    7.64   0
   5  -6 -19  104.05    7.92   0
   5  -5 -19   40.77    7.31   0
   5  -4 -19   80.14    7.74   0
   5  -3 -19  -11.95    7.41   0
   5  -2 -19   84.37    7.73   0
   5  -1 -19   18.13    7.27   0
   5   1  12  503.56    8.38   0
   5   2 -18   44.98    8.77   0
   5   4  11   77.76    6.34   0
   5   5 -17    3.80    6.68   0
   5   6  10  124.03    7.93   0
   5  11   5  418.44    7.95   0
   5  13   1    2.26    7.54   0
   6 -21  -7   24.50    7.93   0
   6 -21   0  241.73   12.06   0
   6 -20 -10   -5.70    8.41   0
   6 -20   3   72.75   12.25   0
   6 -19 -12   89.44    8.26   0
   6 -18 -13   39.98    9.98   0
   6 -17 -14   13.96   11.64   0
   6 -16 -15    2.97   11.45   0
   6 -15 -16   14.39   11.43   0
   6 -14 -17   -4.46    7.95   0
   6 -12 -18  -12.92   10.13   0
   6 -10 -19    8.21    8.16   0
   6  -9  13  484.92   10.61   0
   6  -6 -20    9.27    7.35   0
   6  -5 -20   -3.84   10.22   0
   6  -4 -20   25.10   10.65   0
   6  -3 -20   99.13   10.30   0
   6  -2 -20   16.94   10.05   0
   6  -1 -20   -1.80    8.80   0
   6   0 -20  191.94    8.03   0
   6   2  13   15.89    5.98   0
   6   3 -19  280.95   10.61   0
   6   5  12  622.95    9.85   0
   6   7 -17   19.54   10.35   0
   6   8  10  300.18    6.88   0
   6  11   7  167.77    6.75   0
   6  12 -12   14.87   10.16   0
   6  12   6   -8.14    8.24   0
   6  13   4  203.91    6.99   0
   6  14   2  217.82    8.69   0
   7 -12  13    6.48    8.97   0
   7  -9  14    8.64    6.70   0
   7  -5 -21  182.26   11.81   0
   7  -4 -21   79.49   10.66   0
   7  -4  15  175.75    8.68   0
   7  -3 -21   14.87   10.55   0
   7  -3  15   85.40    8.22   0
   7  -2 -21   29.33   11.14   0
   7  -1 -21   37.09    9.41   0
   7   0 -21    1.19    8.09   0
   7   2  14   14.76    6.74   0
   7   3 -20    2.29   10.65   0
   7   3  14  221.33    8.55   0
   7   5  13  206.18    6.73   0
   7   6 -19   14.14    7.48   0
   7   7  12  226.01    7.15   0
   7   9 -17   71.58    8.54   0
   7  10 -16  -13.87    9.68   0
   7  10  10   23.62    7.82   0
   7  11 -15   89.70   10.27   0
   7  11   9  213.72    8.16   0
   7  13   6   22.90    6.20   0
   7  15   2  228.94    9.67   0
   8 -14  13   58.08    8.61   0
   8 -12  14   85.32   10.46   0
   8  -9  15  321.71   11.03   0
   8   2  15  448.14    8.75   0
   8   3  15   55.04    8.60   0
   8   5  14   -4.21    6.26   0
   8   6 -20   64.43    9.60   0
   8   7  13   13.32    6.40   0
   8   9 -18   -7.20   10.37   0
   8  10  11  222.81    7.21   0
   8  11  10  151.77    7.04   0
   8  12   9   29.90    6.61   0
   8  13   8   25.66    8.76   0
   8  15   5   -7.98    8.08   0
   8  16   2    9.06    7.58   0
   9 -17  12   -3.32   12.27   0
   9 -14  14   -0.55    8.89   0
   9 -12  15   -1.56    8.79   0
   9  -9  16   -2.49    8.43   0
   9   2  16   -1.29    8.04   0
   9   5  15   71.56    8.69   0
   9   7  14   11.51    6.67   0
   9   9  13   97.31    8.06   0
   9  10  12   19.61    6.81   0
   9  14   8   20.48    8.70   0
   9  17   2   -5.35    8.70   0
  10 -11  16    5.07   10.32   0
  10  -8  17    0.60    8.79   0
  10  -7  17   -1.63    7.04   0
  10   0  17   14.45    6.71   0
  10   1  17   -4.98    9.41   0
  10   4  16   33.02    7.39   0
  10   7  15   21.55   10.27   0
  10  10  13  482.65    8.89   0
  10  14   9   79.67    7.16   0
  10  15   8   52.76   10.80   0
  10  16   6   29.28    7.52   0
  10  17   4    2.22    7.40   0
  10  18   1   52.02    9.73   0
  11 -10  17   28.55    7.86   0
  11  -6  18   76.87    9.44   0
  11  -5  18   -1.17   10.20   0
  11  -3  18    1.29    9.87   0
  11  -2  18   -0.97   10.15   0
  11  -1  18   47.16    9.00   0
  11   3  17    5.81    7.58   0
  11   4  17   -3.54    8.55   0
  11   6  16   -7.83    7.42   0
  11   8  15   78.47    7.65   0
  11  10  14   20.50    9.49   0
  11  11  13  -20.58    7.01   0
  11  17   6   94.21   10.71   0
  11  19  -6   81.39   12.85   0
  11  19  -1   38.68   10.79   0
  11  19   0   10.34    9.46   0
  12   1  18   21.96    7.95   0
  12   2  18   42.88   11.13   0
  12   5  17   20.54    7.94   0
  12   9  15   62.81    7.49   0
  12  11  14   91.07   10.42   0
  12  12  13   15.47    7.42   0
  12  13  12   10.07    7.35   0
  12  14  11  -15.79    7.68   0
  12  15  10   82.15    7.96   0
  12  16   9  192.14   10.31   0
  12  17   7   46.72    7.79   0
  12  18   5    1.63    8.00   0
  12  19   2   68.96    8.57   0
  13  10  15   45.24    7.57   0
  13  13  13  -12.41   11.43   0
  13  14  12   91.98   11.39   0
  13  15  11    5.98   11.07   0
  13  17   8   -1.67    7.98   0
   0  -7  -5   -2.74    5.78   0
   0  -7  -4    1.04    8.64   0
   0  -7  -1   -2.50    8.72   0
   0  -6  -6 3012.78   16.59   0
   0  -6   0  259.84   11.48   0
   0  -4  -7  111.68    6.71   0
   0  -3  -7   -3.11    6.07   0
   0  -2  -7 5136.78   22.10   0
   0   1  -4   -0.41   10.83   0
   1 -12  -3  173.05    6.96   0
   1 -10  -8   42.24    6.17   0
   1  -9  -9  862.73    9.55   0
   1  -8 -10    5.97    5.48   0
   1  -7 -10    3.37    8.62   0
   1  -6   5   45.53   11.28   0
   1  -5 -11  443.20    8.43   0
   1  -4 -11 1019.14    9.77   0
   1  -3 -11  -14.52    7.26   0
   1  -2 -11   97.48    6.00   0
   1  -1 -11  155.06    6.74   0
   1   1 -10    8.05    7.34   0
   1   3   3   30.59    7.44   0
   1   4   2   62.97   10.46   0
   2 -14  -6  313.85    9.52   0
   2 -14   0  585.49   13.01   0
   2 -13  -8   69.49    8.62   0
   2 -12 -10  155.79    6.33   0
   2 -11 -11   33.73    6.15   0
   2  -9 -12  -20.24    7.42   0
   2  -8   7   -0.91    8.61   0
   2  -7 -13   28.15    6.09   0
   2  -6 -13   -4.40    8.37   0
   2  -4   8   16.22    7.97   0
   2  -3   8  167.65    8.95   0
   2  -2   8    8.71    8.11   0
   2   0 -13    5.35    8.22   0
   2   1 -13  644.44    8.98   0
   2   3 -12  714.46    9.82   0
   2   8   0  134.82    9.44   0
   3 -16  -7    3.95    6.68   0
   3 -16  -6   49.31    9.23   0
   3 -16   1  115.59    8.80   0
   3 -15  -9   12.98    6.15   0
   3 -14 -10   33.91    8.95   0
   3 -11 -13    1.73    9.16   0
   3 -10 -14    7.56    6.63   0
   3  -9 -14   -3.98    9.23   0
   3  -7 -15   71.52    8.33   0
   3  -6 -15   77.49    9.22   0
   3  -4  10    9.60    8.26   0
   3  -3  10   75.67    8.55   0
   3  -2  10  361.95    8.84   0
   3   0 -15    2.83    7.64   0
   3   1 -15  123.12    6.63   0
   3   2   9  780.14   10.17   0
   3   3 -14   82.75    8.77   0
   3   4   8  242.81    6.39   0
   3   5 -13  520.66    9.94   0
   3   6 -12  209.89    9.49   0
   3   8 -10  170.26    9.40   0
   3   9   3  801.67   11.28   0
   4 -18  -6   -6.59    8.41   0
   4 -18  -5   15.47    9.07   0
   4 -18   0  117.13   11.10   0
   4 -17  -9  135.54    6.95   0
   4 -17   3  188.99   11.55   0
   4 -15 -12    6.46    7.22   0
   4 -14 -13   11.93    6.84   0
   4 -13 -14  190.83    7.78   0
   4 -12   9  229.44   11.54   0
   4 -11 -15   64.14    9.07   0
   4 -10  10  162.23    9.54   0
   4  -9 -16   19.32    7.94   0
   4  -6 -17  123.93    7.07   0
   4  -5 -17  241.16    8.73   0
   4  -4 -17   60.50    9.52   0
   4  -3 -17    7.36    9.19   0
   4  -2 -17  573.35   11.29   0
   4  -1 -17   -5.46    8.88   0
   4   0 -17   -0.82    7.22   0
   4   1  11   44.47    5.99   0
   4   3 -16    8.17    6.67   0
   4   4  10  270.63    8.64   0
   4   5 -15    0.81    8.09   0
   4   7   8   12.69    7.60   0
   4   8   7  530.19    9.87   0
   4   9   6  305.27    9.22   0
   4  10 -10  176.70   10.98   0
   4  11  -8   90.24   13.41   0
   4  12  -1   51.63    8.49   0
   5 -19  -8   83.49    7.55   0
   5 -19   2  291.89   11.38   0
   5 -18 -10    3.90    8.64   0
   5 -16 -13  237.11    8.36   0
   5 -15 -14    9.52    7.54   0
   5 -13  10    7.16   10.15   0
   5 -12 -16   50.66   10.07   0
   5 -10 -17  -20.06   10.20   0
   5  -9  12    3.97    8.07   0
   5  -8 -18   57.20    7.43   0
   5  -7 -18   69.62   10.42   0
   5  -4  13   -0.85    8.17   0
   5  -3  13   48.47    8.10   0
   5  -2  13  113.43    8.09   0
   5   1 -18  117.72    8.99   0
   5   2  12    0.76    6.37   0
   5   3  12   60.26    7.46   0
   5   4 -17   17.10    8.98   0
   5   5  11  184.28    8.62   0
   5   6 -16    1.04    8.72   0
   5   8   9  353.67    9.17   0
   5   9   8    6.53    6.19   0
   5  10   7  -19.23    8.36   0
   5  11 -11   -6.34   10.46   0
   5  12   4   86.49    8.51   0
   6 -21  -5    8.26    9.68   0
   6 -21  -4   42.36   10.49   0
   6 -21  -3   85.69   10.56   0
   6 -21  -2  140.83   11.32   0
   6 -21  -1   74.82    9.78   0
   6 -20  -9    2.96    8.23   0
   6 -19 -11   -1.21    7.89   0
   6 -19   5   75.91   14.58   0
   6 -18 -12   21.57   10.51   0
   6 -15  10  377.40   14.00   0
   6 -13 -17  243.87    8.81   0
   6 -12  12    9.68    9.22   0
   6 -11 -18   16.56    9.43   0
   6  -9 -19   18.04    7.57   0
   6  -8 -19  -23.56   10.32   0
   6  -6  14   25.93    8.34   0
   6  -5  14   17.04    6.44   0
   6  -4  14    0.45    6.03   0
   6  -3  14  269.73    7.50   0
   6  -2  14   79.70    6.52   0
   6  -1  14   93.15    8.11   0
   6   2 -19   -5.74    8.79   0
   6   3  13  349.39    7.29   0
   6   5 -18    6.40    7.67   0
   6   7  11    5.08    6.23   0
   6   8 -16   -0.59    8.96   0
   6  13   5  689.67   10.28   0
   7 -22  -5   12.13   10.47   0
   7 -22  -4   32.73   10.86   0
   7 -22  -1   -8.37   10.47   0
   7 -22   0   -2.53    9.16   0
   7 -19   7    7.10   18.56   0
   7 -14  12    7.14   10.10   0
   7 -10  14  -12.47    9.31   0
   7  -8 -20   -0.12   11.42   0
   7  -6  15    9.94    8.80   0
   7  -5  15  204.77    7.81   0
   7  -2  15    3.78    6.00   0
   7  -1  15   -4.72    6.34   0
   7   0  15    5.98    8.46   0
   7   2 -20   49.85   10.67   0
   7   4  14   58.68    8.97   0
   7   5 -19   80.55   10.67   0
   7   6  13   20.17    8.50   0
   7   7 -18   -6.02    9.89   0
   7   8  12   -9.32    7.71   0
   7   9  11  133.92    6.43   0
   7  12   8   16.74    5.84   0
   7  13   7   14.82    8.64   0
   7  14   5   11.10    6.56   0
   7  15   3  158.07    9.35   0
   7  16  -4   -3.95   10.60   0
   7  16  -3   -1.68    8.75   0
   7  16  -2   45.54    9.04   0
   7  16  -1    9.51    9.67   0
   8 -18  10  139.28   17.94   0
   8 -17  11   18.67   13.59   0
   8 -10  15  167.64   10.56   0
   8  -6  16  193.09    9.86   0
   8  -5  16   22.95    6.69   0
   8  -4  16   26.81    6.61   0
   8  -3  16   20.04    6.25   0
   8  -2  16    2.56    6.23   0
   8  -1  16   25.86    8.60   0
   8   0  16   -3.06    7.89   0
   8   4  15    4.27    8.83   0
   8   5 -20   -3.05   11.21   0
   8   6  14   51.32    7.22   0
   8   7 -19   17.81   11.27   0
   8   8  13   24.20   10.13   0
   8  10 -17   45.08   10.02   0
   8  13 -14   14.27    9.59   0
   8  16   3  303.12   11.34   0
   8  17  -4    7.40   10.14   0
   8  17  -3  331.70   11.39   0
   8  17  -2   -0.54    8.55   0
   8  17  -1   18.79    9.71   0
   9 -10  16  150.45    9.52   0
   9  -5  17   12.87    8.30   0
   9  -4  17   -7.33   10.00   0
   9  -3  17    9.73    9.73   0
   9  -2  17   47.80   10.20   0
   9  -1  17    9.87    9.13   0
   9   3  16   -4.81    5.61   0
   9   6  15   18.41    8.51   0
   9  10 -18   47.59   10.56   0
   9  11  12   25.47    7.85   0
   9  12  11  218.55    9.22   0
   9  13  10   11.37    7.90   0
   9  14 -14   -5.85   12.57   0
   9  15   7    2.71    6.43   0
   9  16   5  203.69    7.59   0
   9  17   3   59.99    9.12   0
  10 -14  15    5.08   10.26   0
  10 -12  16    9.19    9.22   0
  10  -9  17  108.04   10.82   0
  10   2  17  374.01    8.55   0
  10   3  17   -4.03    8.57   0
  10   5  16    0.93    7.57   0
  10   9  14  -19.66    7.14   0
  10  12  12  -12.68   10.21   0
  10  13  11   32.15   10.45   0
  10  14  10  697.09   10.82   0
  10  16   7   -3.65   10.03   0
  10  17   5  102.21   10.06   0
  10  18   2   36.34    9.81   0
  11  -7  18  113.95   10.28   0
  11   0  18   67.31    7.22   0
  11   1  18   57.97    9.85   0
  11   5  17   28.57    9.66   0
  11   7  16  121.69    7.36   0
  11   9  15   46.78   10.34   0
  11  12  13  -18.39    8.96   0
  11  14  11   48.73   10.15   0
  11  16   8  -10.83    7.46   0
  11  18   4  160.72    8.10   0
  11  19   1   46.96   10.78   0
  12   3  18  137.30    8.11   0
  12   4  18    0.12    9.31   0
  12   6  17   13.14    8.04   0
  12   8  16   73.49    7.97   0
  12  10  15   18.96    7.50   0
  12  17   8  -10.25    9.13   0
  12  18   6   30.60   11.07   0
  12  19   3   48.95    8.46   0
  13  12  14   -2.61    7.70   0
   0  -7  -3    3.00    6.35   0
   0  -7  -2    0.03    5.47   0
   0  -6  -5  489.46    9.06   0
   0  -5  -6   -4.04    6.17   0
   0  -4  -6  111.95    7.04   0
   0  -3  -6   -0.54    9.32   0
   0  -2  -6 1059.08   13.60   0
   0  -1  -6    4.41    7.31   0
   0   0  -5   -0.66    6.60   0
   0   1  -3   -0.23    8.73   0
   0   1  -2    3.11    9.84   0
   1 -11   0    2.43    7.24   0
   1 -10  -7  259.24    7.11   0
   1 -10   2  747.58   15.85   0
   1  -9  -8   -8.67    7.67   0
   1  -8  -9   33.32    5.55   0
   1  -6 -10   73.67    5.79   0
   1  -5 -10  111.42    8.23   0
   1   0 -10  144.03    7.48   0
   1   0   5    1.21    6.47   0
   1   2  -9    1.87    7.93   0
   1   2   4   92.16    7.94   0
   1   3  -8  130.37    8.78   0
   1   4  -7  971.26   14.14   0
   2 -14  -4  212.98    8.76   0
   2 -14  -1  111.90    9.12   0
   2 -13  -7  639.08   10.63   0
   2 -12  -9   38.38    6.25   0
   2 -11 -10  283.08    7.31   0
   2 -10 -11   53.41    6.14   0
   2 -10   6    3.55   13.59   0
   2  -8 -12  236.59    7.33   0
   2  -5 -13   -0.08    5.51   0
   2  -5   8    0.57    7.46   0
   2  -4 -13  676.40    9.42   0
   2  -3 -13  316.87    9.28   0
   2  -2 -13  161.85    9.00   0
   2  -1 -13  709.16    9.40   0
   2  -1   8   70.26    6.23   0
   2   2 -12    9.32    8.67   0
   2   2   7 1197.32   11.79   0
   2   4 -11  588.42    9.33   0
   2   4   6   16.84    8.67   0
   2   5 -10  117.38    8.83   0
   2   5   5  767.71   10.41   0
   2   6  -9    5.78    7.86   0
   2   6   4 1670.24   14.12   0
   3 -16  -5  118.62    9.39   0
   3 -16   0    1.34    8.25   0
   3 -15  -8  330.13    9.45   0
   3 -15   3   16.58    9.81   0
   3 -13 -11  131.60    7.29   0
   3 -12 -12  165.24    7.54   0
   3 -12   7   68.56   14.69   0
   3 -10 -13   76.65    9.59   0
   3  -8 -14   52.92    9.29   0
   3  -6  10   59.97    8.58   0
   3  -5 -15   17.55    6.38   0
   3  -5  10   15.64    5.90   0
   3  -4 -15   46.43    7.87   0
   3  -3 -15  242.72    9.30   0
   3  -2 -15   17.02    7.49   0
   3  -1 -15  143.79    6.19   0
   3  -1  10   66.03    5.47   0
   3   0  10  525.51    9.22   0
   3   2 -14   53.10    8.33   0
   3   3   9   -0.91    7.11   0
   3   6   7  817.21   10.47   0
   3   7 -11    5.37    7.67   0
   3   7   6  533.66    7.86   0
   3   8   5   93.18    7.40   0
   3   9  -8   10.28   11.51   0
   3  10   1  200.17    8.56   0
   4 -18  -4   63.74    8.73   0
   4 -18  -3    3.87    9.25   0
   4 -18  -2  208.38   11.24   0
   4 -18  -1   52.04   10.21   0
   4 -17  -8   -0.29    6.54   0
   4 -16 -10    3.76    6.55   0
   4 -15 -11   35.70    8.03   0
   4 -14 -12  327.92    9.56   0
   4 -13 -13   20.07    8.65   0
   4 -12 -14  130.31    6.69   0
   4 -10 -15   34.23    8.28   0
   4  -8 -16   11.82    6.48   0
   4  -8  11    7.47    8.16   0
   4   2 -16  138.14    7.37   0
   4   2  11    5.78    5.76   0
   4   4 -15  102.38    9.25   0
   4   6 -14  215.94    8.53   0
   4   6   9  511.67    7.77   0
   4  10   5  689.68   10.84   0
   4  11   3  211.29    7.04   0
   4  12   0  676.04   13.02   0
   5 -19  -6    1.58   10.22   0
   5 -19   1  111.88   11.28   0
   5 -18  -9    7.45    9.18   0
   5 -18   4  134.32   12.31   0
   5 -17 -11  266.02    8.40   0
   5 -16 -12    6.28    8.99   0
   5 -15 -13   18.05   10.19   0
   5 -14 -14  186.57   10.64   0
   5 -13 -15   -7.53    7.38   0
   5 -11 -16   22.67   10.26   0
   5  -9 -17  106.34    9.61   0
   5  -6 -18   35.68    7.91   0
   5  -6  13  466.61    9.66   0
   5  -5 -18  143.85    7.91   0
   5  -5  13   -2.74    5.90   0
   5  -4 -18  106.37    9.08   0
   5  -3 -18   12.55    8.96   0
   5  -2 -18   38.96    8.31   0
   5  -1 -18  130.88    7.09   0
   5  -1  13   19.05    5.86   0
   5   3 -17  178.26   10.14   0
   5   5 -16   60.69   10.41   0
   5   7 -15   36.26    8.12   0
   5   7  10  145.34    6.52   0
   5  11   6  457.71    8.03   0
   5  13   2  390.36    9.67   0
   6 -20  -8    6.63    7.70   0
   6 -20  -7   60.48   10.78   0
   6 -19 -10  215.61    8.67   0
   6 -17 -13    0.67    7.57   0
   6 -16 -14    1.72    7.70   0
   6 -15 -15   37.27    7.63   0
   6 -12 -17   16.56    7.66   0
   6 -10 -18   -3.42    7.64   0
   6 -10  13  110.75    7.21   0
   6  -7  14  206.54    9.89   0
   6  -6 -19   62.18    9.60   0
   6  -5 -19    3.04    9.74   0
   6  -1 -19  207.21   10.54   0
   6   0 -19   13.94   10.27   0
   6   1 -19  186.16    8.22   0
   6   1  14  100.98    6.23   0
   6   4 -18   82.66    9.32   0
   6   4  13   84.78    5.96   0
   6   6 -17   45.16    9.90   0
   6   6  12   25.97    5.81   0
   6   8  11   35.26    8.17   0
   6   9 -15  555.84   11.50   0
   6   9  10  111.47    6.32   0
   6  10 -14    4.55    8.99   0
   6  10   9  145.95    6.60   0
   6  11 -13   94.16    9.32   0
   6  11   8   27.72    6.38   0
   6  12   7  137.41    8.59   0
   6  13 -10  178.96   13.26   0
   6  14   3   83.99    8.37   0
   6  15  -4  231.88   12.07   0
   6  15  -3  463.90   11.74   0
   6  15  -2    1.82    7.92   0
   6  15  -1   57.42    8.39   0
   7 -22  -3    9.33    9.68   0
   7 -22  -2   14.62    9.63   0
   7 -21  -8  191.64    9.86   0
   7 -21   3   14.30   12.37   0
   7 -20 -10    3.99   10.87   0
   7 -19 -12  -10.77    9.76   0
   7 -18 -13  -18.96   10.94   0
   7 -15 -16  156.50   11.50   0
   7 -14 -17   -0.47    8.23   0
   7 -12 -18   17.39   10.90   0
   7 -10 -19   54.84    9.52   0
   7  -8  15    6.64    8.03   0
   7  -7 -20  112.15    8.20   0
   7  -7  15   23.13    6.83   0
   7  -6 -20   97.47   10.68   0
   7   0 -20  171.13   10.92   0
   7   1 -20   38.87    7.72   0
   7   1  15    8.93    5.97   0
   7   2  15   -1.44    8.82   0
   7   4 -19    1.20   10.45   0
   7   5  14   21.39    8.76   0
   7   7  13   -0.26    8.80   0
   7   8 -17   -7.28    9.94   0
   7  11  10  125.72    8.22   0
   7  14   6   43.58    9.20   0
   7  15   4  371.98    9.59   0
   7  16  -5  148.52   12.19   0
   7  16   0   -3.19    8.66   0
   8 -22   3    7.48   11.70   0
   8 -16  12   -3.19   11.41   0
   8 -13  14   24.04    8.43   0
   8  -7  16  126.00    7.97   0
   8  -1 -21  -15.93   11.03   0
   8   0 -21  -13.17   11.07   0
   8   1 -21   -2.93    7.90   0
   8   1  16   44.65    6.09   0
   8   2  16    1.72    7.67   0
   8   4 -20   38.92   11.07   0
   8   5  15  206.89    9.12   0
   8   7  14  238.59    9.51   0
   8  10  12   86.42    9.79   0
   8  11 -16   10.53    8.96   0
   8  11  11   62.77    7.22   0
   8  12 -15   13.07    9.63   0
   8  12  10   -2.25    7.19   0
   8  13   9   97.77   10.03   0
   8  15   6   15.74    9.68   0
   8  16   4  113.87    9.81   0
   8  17  -5  134.02   10.81   0
   8  17   0    4.82    8.45   0
   9 -16  13   51.20   11.13   0
   9  -7  17   -8.60    8.40   0
   9  -6  17    6.44    6.77   0
   9   0  17  -11.04    7.87   0
   9   1  17   37.64   10.76   0
   9   4  16  194.11    7.48   0
   9   7  15   25.29    9.28   0
   9  10  13   52.13    6.33   0
   9  11 -17   17.84   11.02   0
   9  13 -15    2.82   11.60   0
   9  14   9  129.80    6.94   0
   9  15   8   -2.99    7.56   0
   9  16   6    3.49    8.78   0
   9  17   4    9.51    8.52   0
   9  18  -4  709.82   15.74   0
   9  18  -3   43.09    9.95   0
   9  18  -2  227.38   11.25   0
   9  18  -1   -1.47   10.03   0
  10 -10  17   28.52    9.52   0
  10  -5  18   18.10    9.94   0
  10  -4  18  -26.43   10.62   0
  10  -3  18    6.07    9.76   0
  10  -2  18  -23.12    9.79   0
  10  -1  18    4.26    9.74   0
  10   6  16  146.90    7.55   0
  10   8  15  282.35    7.99   0
  10  10  14  123.50   10.00   0
  10  11  13   19.41    7.37   0
  10  15   9    2.88    7.48   0
  10  17   6   -7.72    8.53   0
  10  18   3  219.02   10.81   0
  11  -8  18   30.49    7.69   0
  11   2  18   12.53    7.43   0
  11   3  18   15.56   10.04   0
  11   6  17   31.01    9.85   0
  11   8  16   29.12   10.13   0
  11  10  15   80.51    9.19   0
  11  11  14  111.09    7.77   0
  11  15  10  -18.53    7.40   0
  11  16   9  148.55   10.71   0
  11  17   7   12.54    7.54   0
  11  18   5  165.01    8.73   0
  11  19   2   50.25   11.06   0
  12   5  18    6.49   10.50   0
  12   7  17   22.87    7.98   0
  12   9  16   16.48    8.08   0
  12  11  15   32.75    9.61   0
  12  12  14   48.91    7.98   0
  12  13  13   23.17    7.52   0
  12  14  12   15.78    7.45   0
  12  15  11   21.17    7.97   0
  12  16  10  -15.17   11.51   0
  12  19   4   28.59    8.02   0
   0  -6  -4 3662.98   19.59   0
   0  -6  -3  285.88   10.34   0
   0  -6  -2   46.13    9.44   0
   0  -6  -1 2407.38   22.15   0
   0  -5  -5   -3.80    6.45   0
   0  -4  -5  585.42   11.63   0
   0  -3  -5    9.68    8.82   0
   0  -2  -5 1434.93   15.86   0
   0  -1  -5   -2.08    6.46   0
   0   0  -4  948.90   16.83   0
   1 -11  -4  192.70    7.15   0
   1 -11  -3   52.63    8.98   0
   1 -11  -2    5.61    7.40   0
   1 -11  -1   49.84    7.57   0
   1 -10  -6  656.43   10.33   0
   1  -9  -7  292.96    9.17   0
   1  -9   3   -0.57   10.89   0
   1  -8  -8    0.76    7.81   0
   1  -7  -9   48.81    5.82   0
   1  -4 -10  467.49    7.38   0
   1  -3 -10   59.46    5.21   0
   1  -2 -10   82.75    5.64   0
   1  -1 -10    5.41    4.98   0
   1   1  -9   39.63    8.05   0
   1   1   5   46.36   10.26   0
   1   5  -5    5.80    8.94   0
   1   5   1  657.03   14.61   0
   2 -14  -3   52.06    6.13   0
   2 -14  -2   65.78    6.63   0
   2 -13  -6  287.00    8.95   0
   2 -13   2  313.68   11.50   0
   2 -12  -8   -5.70    5.83   0
   2 -11  -9  112.71    8.60   0
   2 -10 -10   19.43    7.34   0
   2  -9 -11  238.07    6.70   0
   2  -7 -12  969.23    9.04   0
   2  -6 -12  659.04    9.74   0
   2  -6   8   16.20    7.50   0
   2   0   8   51.63    6.21   0
   2   1 -12  142.45    8.21   0
   2   1   8   81.44    7.90   0
   2   3 -11   18.78    8.31   0
   2   3   7 1653.76   14.42   0
   2   7   3  131.30    6.98   0
   2   8   1    1.32    8.14   0
   3 -16  -4    0.86    5.95   0
   3 -16  -3  620.77   10.56   0
   3 -16  -2   -6.45    8.21   0
   3 -16  -1  105.67    8.54   0
   3 -15  -7   56.87    6.79   0
   3 -14  -9  101.87    6.75   0
   3 -13 -10   45.06    8.09   0
   3 -12 -11  239.60    9.08   0
   3 -11 -12   70.14    6.76   0
   3  -9 -13   31.90    8.40   0
   3  -9   9  877.94   14.32   0
   3  -7 -14  112.18    6.80   0
   3  -6 -14  209.65    8.89   0
   3   1 -14  682.75   10.39   0
   3   1  10   66.96    7.22   0
   3   4 -13    5.14    6.22   0
   3   5   8  726.06    8.52   0
   3   9   4   15.57    7.18   0
   3  10   2    2.16    7.24   0
   4 -17  -7  224.35    7.77   0
   4 -17  -6   25.04    9.89   0
   4 -16  -9   11.82    6.88   0
   4 -15 -10   35.93    9.29   0
   4 -15   6  208.00   20.32   0
   4 -12 -13  -21.40    9.66   0
   4 -11 -14   25.51    6.92   0
   4  -9 -15   21.41    6.65   0
   4  -6 -16    6.94    7.37   0
   4  -5 -16  133.42    9.17   0
   4  -5  12  190.17    8.54   0
   4  -4  12 1054.01   10.81   0
   4  -3  12   86.38    6.26   0
   4  -2  12  127.97    6.71   0
   4  -1 -16  135.80    9.12   0
   4  -1  12   30.61    6.54   0
   4   0 -16   80.15    8.61   0
   4   0  12  294.48    9.31   0
   4   1 -16  129.12    7.20   0
   4   3 -15   70.37    8.46   0
   4   3  11  168.00    7.27   0
   4   5  10  250.15    7.58   0
   4   7 -13  191.32    7.04   0
   4   8 -12   40.53    7.98   0
   4   8   8  183.80    8.25   0
   4   9 -11  333.63   10.22   0
   4   9   7   83.90    8.12   0
   4  11   4  243.37    9.83   0
   4  12   1   41.79    9.29   0
   5 -19  -5    0.97    9.07   0
   5 -19  -4  202.32   11.04   0
   5 -19   0   13.84    9.39   0
   5 -18  -8   50.65    9.18   0
   5 -17 -10    1.03    7.28   0
   5 -16 -11  119.43   10.74   0
   5 -13 -14  101.51   10.27   0
   5 -12 -15    5.69    7.83   0
   5 -12  11  404.56   12.97   0
   5 -10 -16  240.25    9.68   0
   5 -10  12   -7.15    9.20   0
   5  -8 -17   11.11    7.36   0
   5  -7 -17   10.01    8.95   0
   5  -7  13    5.71    7.90   0
   5   1  13   29.46    5.88   0
   5   2 -17   33.61    8.23   0
   5   2  13  122.97    8.09   0
   5   4  12   33.47    5.65   0
   5   6  11  453.58    7.66   0
   5   8 -14   60.60    8.63   0
   5   8  10  213.16    7.84   0
   5   9 -13   28.90    8.54   0
   5   9   9   69.29    8.21   0
   5  10 -12    0.74    8.47   0
   5  10   8  194.11    8.74   0
   5  12  -9   85.50   12.80   0
   5  12   5  223.76    6.81   0
   5  13   3   18.75    7.94   0
   6 -20  -6    4.78   10.30   0
   6 -20   2   -0.66   10.29   0
   6 -19  -9    3.93    7.30   0
   6 -18 -11  -12.23    7.50   0
   6 -17 -12  106.71   10.32   0
   6 -16 -13  153.23   10.85   0
   6 -15 -14   25.46   10.23   0
   6 -14 -15   52.60    9.18   0
   6 -14  11    3.22    8.98   0
   6 -13 -16  148.46    8.08   0
   6 -11 -17  180.84    8.28   0
   6  -9 -18  -13.87    7.35   0
   6  -8 -18   -3.19   10.22   0
   6  -8  14  249.81   10.01   0
   6  -4 -19   13.69    6.90   0
   6  -3 -19  254.42    7.85   0
   6  -2 -19    6.46    7.36   0
   6   2  14   87.41    6.25   0
   6   3 -18    3.72    9.24   0
   6   3  14  279.03    8.31   0
   6   5  13  702.82    8.22   0
   6   7 -16  115.89    9.42   0
   6   7  12   30.40    5.65   0
   6  13   6  365.14    8.98   0
   6  14   4   19.07    7.90   0
   6  15   0  110.10    8.58   0
   7 -21  -7    7.91    8.32   0
   7 -20  -9    8.77   11.81   0
   7 -19 -11   30.52   11.87   0
   7 -17 -14  -13.76    7.85   0
   7 -16 -15   11.13    8.21   0
   7 -13 -17   41.09   10.20   0
   7 -13  13   77.66   10.71   0
   7 -11 -18   27.92   10.93   0
   7 -11  14  260.52   10.35   0
   7  -9 -19  204.13    8.95   0
   7  -8 -19   98.72   11.00   0
   7  -5 -20  -11.37    7.95   0
   7  -3 -20    3.43    7.61   0
   7  -2 -20    6.21    7.33   0
   7  -1 -20   68.13    7.81   0
   7   3 -19   16.83    9.96   0
   7   3  15   77.43    9.32   0
   7   6 -18   80.83    7.50   0
   7   6  14   15.16    7.66   0
   7   9 -16   59.55    9.99   0
   7   9  12   44.32    9.08   0
   7  10  11   19.82    6.37   0
   7  12   9   55.23    6.45   0
   7  13 -12   46.86   10.33   0
   7  13   8   99.56    9.12   0
   7  16   1    0.15    8.84   0
   8 -11  15    4.92    7.30   0
   8  -8  16   66.32    7.54   0
   8  -2 -21   -3.49    7.93   0
   8   3 -20   25.14   10.74   0
   8   3  16   26.20    8.40   0
   8   6 -19   26.66    9.22   0
   8   6  15   14.19    8.45   0
   8   8 -18   49.34    7.95   0
   8   8  14  -10.52    8.00   0
   8   9  13  462.01    8.29   0
   8  14   8  122.17    7.25   0
   8  17   1   25.69    8.89   0
   9 -15  14   17.25   12.23   0
   9 -13  15   -3.86   10.84   0
   9 -11  16   16.35   10.74   0
   9  -8  17   14.34   10.05   0
   9   2  17   50.72    7.55   0
   9   3  17    2.41    8.64   0
   9   5  16    9.63    7.30   0
   9   8 -19   91.53    7.96   0
   9   8  15  126.64    9.66   0
   9   9  14   14.03    6.73   0
   9  12 -16   42.76    9.51   0
   9  12  12   91.09    9.97   0
   9  13  11    9.47    9.60   0
   9  18  -5   60.11   11.23   0
   9  18   0   -1.84   10.22   0
   9  18   1   13.09    9.12   0
  10 -13  16    9.21    9.58   0
  10  -7  18   10.86   10.20   0
  10  -6  18   31.55    7.42   0
  10   0  18   98.36    7.80   0
  10   1  18  -18.73    7.31   0
  10   2  18   26.89    8.67   0
  10   7  16   13.16    7.14   0
  10   9  15   25.33    6.90   0
  10  12  13   -1.77    9.56   0
  10  13  12  -12.17    9.72   0
  10  14 -15    2.60    9.20   0
  10  14 -15    5.69    5.22   0
  10  14  11   21.51   10.15   0
  10  16   8    9.49    7.26   0
  10  18   4  179.74   10.46   0
  10  19  -3   38.40    8.91   0
  10  19  -2   48.04   10.26   0
  10  19  -1   -6.04    8.77   0
  11  -4  19    5.20   10.75   0
  11  -3  19    2.22   10.15   0
  11  -2  19    9.33   10.42   0
  11  -1  19   40.78   10.63   0
  11   0  19   -7.77    9.33   0
  11   4  18  110.83    8.31   0
  11   7  17  -13.76   10.10   0
  11   9  16   10.13    9.81   0
  11  12  14  106.32    9.14   0
  11  13  13   48.85   10.23   0
  11  14  12  105.83   10.45   0
  11  15  11   13.39    9.06   0
  11  17   8   20.97   10.43   0
  11  18   6    3.10   10.23   0
  11  19   3    7.38   10.90   0
  12   8  17  104.64    8.43   0
  12  10  16  -15.70   10.44   0
  12  14  13   14.99    9.26   0
  12  15  12   55.50    9.13   0
  12  17   9    2.42    7.70   0
  12  18   7   34.82    7.98   0
  12  19   5   63.42   10.64   0
   0  -5  -4   -3.73    7.40   0
   0  -5  -3    4.83    8.64   0
   0  -5   0    3.69    9.77   0
   0  -4  -4  150.28    9.69   0
   0  -1  -4    3.10   11.00   0
   1 -10  -5  988.76   10.00   0
   1  -7  -8    3.05    6.97   0
   1  -6  -9  773.73    8.40   0
   1  -5  -9  360.64    8.63   0
   1  -4   6 2461.68   21.87   0
   1  -3   6   85.90    9.59   0
   1  -2   6  173.73   10.51   0
   1  -1   6  298.96   10.80   0
   1   0  -9   -1.69    7.68   0
   1   2  -8  134.73    8.84   0
   1   3   4   63.32    7.08   0
   1   4   3 1052.62   15.26   0
   2 -13  -5  638.48   10.19   0
   2 -12  -7   17.57    8.12   0
   2  -9 -10    8.32    7.81   0
   2  -8 -11   50.53    5.63   0
   2  -5 -12   16.59    5.99   0
   2  -4 -12   66.85    7.99   0
   2  -3 -12  759.96   10.87   0
   2  -2 -12    2.96    8.17   0
   2  -1 -12  140.98    8.29   0
   2   0 -12   23.67    6.30   0
   2   4 -10   16.02    8.39   0
   2   5   6  150.37    9.09   0
   2   6   5   63.02    8.61   0
   2   7  -7  471.55   12.00   0
   3 -15  -6  295.59    7.72   0
   3 -15   2   37.80   10.14   0
   3 -14  -8   46.46    6.09   0
   3 -11 -11   31.67    8.78   0
   3 -11   8   95.06   11.72   0
   3 -10 -12   -2.53    5.98   0
   3  -8 -13  227.22    7.86   0
   3  -7  10    9.89    8.52   0
   3  -5 -14   97.70    6.17   0
   3  -4 -14   21.27    8.51   0
   3  -3 -14   90.50    8.36   0
   3  -2 -14   56.32    8.59   0
   3  -1 -14  760.21   10.83   0
   3   0 -14    7.28    6.31   0
   3   2  10  330.47    6.66   0
   3   3 -13   83.90    8.24   0
   3   4   9   -7.49    5.02   0
   3   5 -12  146.43    8.55   0
   3   6   8   14.97    7.12   0
   3   7   7   97.68    7.47   0
   3   8   6  531.84    9.31   0
   4 -17  -5   98.57    9.80   0
   4 -17   2   21.51    9.59   0
   4 -16  -8    3.79    7.43   0
   4 -14 -11   62.76    6.71   0
   4 -13 -12   13.00    6.94   0
   4 -11  10  282.41   10.74   0
   4 -10 -14   29.74    7.63   0
   4  -9  11  334.13   10.46   0
   4  -8 -15   15.25    7.29   0
   4  -6  12    7.22    6.13   0
   4  -3 -16   15.40    6.11   0
   4  -2 -16  122.11    7.16   0
   4   1  12   22.11    6.53   0
   4   2 -15  414.72    9.80   0
   4   4  11  101.23    6.62   0
   4   5 -14   41.20    6.08   0
   4   6  10  132.46    8.63   0
   4   7   9   25.84    6.01   0
   4  10   6    2.96    6.25   0
   4  12   2  375.82   10.44   0
   5 -19  -3   -6.83    8.25   0
   5 -19  -2  292.82   10.23   0
   5 -19  -1  101.94    9.03   0
   5 -18  -7    6.55    9.02   0
   5 -17  -9  134.15    9.86   0
   5 -15 -12   15.60    7.43   0
   5 -14 -13   -0.79    7.39   0
   5 -11 -15  158.34    8.51   0
   5  -9 -16   16.76    6.28   0
   5  -8  13  104.33    8.78   0
   5  -6 -17   -6.26    6.58   0
   5  -5 -17    8.82    8.13   0
   5  -4 -17   31.17    8.51   0
   5  -3 -17  180.21    9.54   0
   5  -3  14   76.53    7.60   0
   5  -2  14   12.16    7.60   0
   5  -1 -17    6.44    9.39   0
   5   0 -17   -3.16    8.28   0
   5   1 -17   11.73    6.73   0
   5   3  13   31.81    8.34   0
   5   4 -16  360.18    8.26   0
   5   5  12   76.93    5.75   0
   5   6 -15   67.25    8.23   0
   5  11   7  232.79    6.90   0
   5  12   6  127.60    7.61   0
   5  13   4  584.77    9.72   0
   5  14  -3   29.07    9.96   0
   5  14  -2  186.81    9.96   0
   5  14  -1    5.24    8.68   0
   5  14   0    1.46    7.47   0
   6 -20  -5   55.82    7.93   0
   6 -20  -4   61.46    9.89   0
   6 -20   1   13.94   10.73   0
   6 -19  -8   35.80    9.16   0
   6 -18 -10   13.22    7.70   0
   6 -13  12   57.06   10.42   0
   6 -12 -16    4.28    7.68   0
   6 -11  13   95.11    9.64   0
   6 -10 -17   97.97    7.26   0
   6  -9  14   25.04    9.99   0
   6  -7 -18   36.33    7.09   0
   6  -6 -18   -3.01   10.01   0
   6  -5  15   49.77    8.68   0
   6  -4  15   26.14    9.05   0
   6  -3  15   41.88    6.68   0
   6  -2  15   71.29    6.44   0
   6  -1  15  113.29    9.04   0
   6   0  15  -15.68    8.82   0
   6   1 -18   66.54    9.87   0
   6   2 -18   33.55    7.26   0
   6   4  14   -6.55    8.18   0
   6   5 -17   -0.73    6.55   0
   6   6  13   -4.97    5.89   0
   6   8  12  104.17    8.24   0
   6   9  11  147.77    6.12   0
   6  10  10   49.99    5.64   0
   6  11   9   26.33    5.70   0
   6  12   8   10.10    7.52   0
   6  15  -5  193.81   13.86   0
   6  15   1   50.52    6.09   0
   6  15   2   13.99    7.52   0
   7 -21  -6  137.34    8.87   0
   7 -21  -5   13.74   10.82   0
   7 -21   2   -2.69   10.57   0
   7 -20  -8  -20.16   11.09   0
   7 -20   5    3.59   12.10   0
   7 -19 -10   19.50   11.10   0
   7 -18 -12    7.98    8.33   0
   7 -16 -14  -27.25   11.33   0
   7 -16  11   58.70   13.51   0
   7 -15 -15   19.51    9.78   0
   7 -14 -16   11.02    7.77   0
   7 -12 -17   87.19   10.21   0
   7 -10 -18   -5.87    9.27   0
   7  -9  15  330.45    8.72   0
   7  -7 -19  -20.22    8.89   0
   7  -6 -19  -16.25   10.26   0
   7  -6  16   42.59    8.12   0
   7  -5  16  185.97    9.38   0
   7  -4  16    5.09    6.37   0
   7  -3  16   85.46    7.19   0
   7  -2  16   56.13    6.91   0
   7  -1  16  364.11    8.15   0
   7   0  16  226.44    9.61   0
   7   1  16  351.39    9.55   0
   7   2 -19   25.24    8.93   0
   7   4  15  154.26    7.24   0
   7   5 -18  219.27   10.67   0
   7   7 -17   23.16   10.04   0
   7   8  13   65.13    6.40   0
   7  10 -15   -4.94    9.66   0
   7  11 -14  297.81   11.34   0
   7  11  11  179.65    8.58   0
   7  12 -13   -1.25    9.85   0
   7  12  10   17.40    8.17   0
   7  14   7  191.25    9.74   0
   7  15   5   37.70    6.67   0
   7  16   2   29.48    9.22   0
   8 -22   2  140.79   11.96   0
   8 -15  13   14.73   10.25   0
   8 -12  15   20.22   10.88   0
   8  -9  16   33.67    7.00   0
   8  -7 -20  127.86    8.15   0
   8  -6 -20   58.98   11.28   0
   8  -5  17   12.82   10.00   0
   8  -4  17   60.38    7.72   0
   8  -3  17  257.79    8.04   0
   8  -2  17  340.82    8.37   0
   8  -1  17  276.55    8.11   0
   8   0  17  -14.84    9.47   0
   8   1 -20   21.74   11.05   0
   8   2 -20   48.41    8.09   0
   8   4  16   32.25    6.44   0
   8   5 -19   13.14   10.67   0
   8   7 -18   14.83   10.06   0
   8   7  15    4.57    7.86   0
   8   9 -17   10.97    8.96   0
   8  10  13  132.51    9.29   0
   8  12  11   58.38    7.09   0
   8  14   9   29.55    9.04   0
   8  15   7    7.47    6.35   0
   8  16   5   72.97    7.25   0
   8  17  -6    3.32   12.69   0
   8  17   2    5.59    8.65   0
   9  -9  17   -6.28   10.56   0
   9  -4  18  278.63    9.84   0
   9  -3  18   16.67    9.67   0
   9  -2  18   -7.97    9.89   0
   9  -1  18    6.82    8.35   0
   9   4  17   17.87   10.19   0
   9   5 -20   10.32    5.36   0
   9   6  16    1.61    7.14   0
   9   7 -19   12.18   10.94   0
   9   9 -18   39.71    9.64   0
   9  10  14   92.09   10.08   0
   9  11  13   34.10    6.90   0
   9  14  10    7.60    7.24   0
   9  16   7   31.73    6.84   0
   9  17   5   81.30    8.16   0
   9  18   2  222.19   11.26   0
  10 -11  17   11.00   10.48   0
  10  -8  18   15.69   10.82   0
  10   3  18  -12.60   10.00   0
  10   6  17   59.75    7.66   0
  10   8  16  157.40    7.78   0
  10  10  15  231.85   11.16   0
  10  11  14    7.45    7.03   0
  10  15  10   59.49    7.27   0
  10  16   9  -14.60    9.96   0
  10  17   7   79.00    7.71   0
  10  18   5    3.87    9.94   0
  10  19  -4    7.50   10.45   0
  10  19   0   15.10   10.42   0
  10  19   1    2.68   10.47   0
  11   1  19   36.29    7.61   0
  11   2  19   -5.16   10.63   0
  11   5  18   -8.64    7.47   0
  11   8  17   86.55   10.44   0
  11  11  15  -12.50    7.43   0
  11  16  10  -20.17    7.65   0
  11  18   7   24.47    9.19   0
  11  19   4   57.69   11.45   0
  12  12  15   53.77    8.07   0
  12  13  14   -4.43    8.23   0
  12  16  11   11.71    7.99   0
  12  18   8   -9.37   10.84   0
   0  -5  -2   -1.21    6.35   0
   0  -5  -1   -3.40    9.76   0
   0  -4  -3 3029.27   22.73   0
   0  -3  -4   -3.63    6.63   0
   0  -3   1   -0.08   20.83   0
   0  -2  -4  656.79   12.52   0
   0   0  -3    2.50    9.05   0
   1 -10  -4  604.11    8.81   0
   1 -10  -3   -0.76    7.63   0
   1 -10   1  454.76   11.34   0
   1  -9  -6   38.33    5.52   0
   1  -8  -7   34.43    5.13   0
   1  -7   5   27.64   11.66   0
   1  -6  -8   32.08    7.33   0
   1  -4  -9 1190.92   10.23   0
   1  -3  -9    7.37    5.00   0
   1  -2  -9   -1.26    5.32   0
   1  -1  -9   23.55    5.52   0
   1   0   6  509.64   12.18   0
   1   2   5  183.42    7.68   0
   1   3  -7  109.35    8.74   0
   1   4  -6 2597.54   22.79   0
   1   5   2  536.14   12.74   0
   2 -13  -4   20.83    6.12   0
   2 -13  -3   96.48    8.92   0
   2 -13   1    2.94    8.47   0
   2 -12  -6  212.86    9.11   0
   2 -11  -8  796.09    9.36   0
   2 -10  -9   -7.57    6.32   0
   2  -9   7  296.05   13.05   0
   2  -8 -10  564.14   10.20   0
   2  -7   8  822.28   13.04   0
   2  -6 -11  140.00    8.68   0
   2  -4   9    4.14    7.55   0
   2  -3   9  286.16    9.03   0
   2  -2   9  300.06    8.88   0
   2  -1   9  250.69    9.13   0
   2   1 -11  193.87    9.20   0
   2   2 -11  180.09    6.94   0
   2   2   8   -0.07    5.62   0
   2   4   7  187.07    6.84   0
   2   5  -9   23.85    7.24   0
   2   6  -8   22.39    7.21   0
   2   7   4  874.73   10.80   0
   2   8   2   68.47    6.56   0
   3 -15  -5  170.77    6.84   0
   3 -14  -7   43.62    7.34   0
   3 -12 -10   -4.81    5.66   0
   3  -9 -12    8.36    5.86   0
   3  -8  10  169.48   10.93   0
   3  -7 -13   23.05    6.09   0
   3  -6 -13   10.76    8.89   0
   3  -4  11   17.01    8.96   0
   3  -3  11   76.24    5.98   0
   3  -2  11  354.15    7.74   0
   3  -1  11  180.98    9.06   0
   3   0  11    9.28    8.06   0
   3   2 -13  117.30    8.29   0
   3   3  10   76.20    5.96   0
   3   5   9 1203.75   11.03   0
   3   6 -11  230.60    7.76   0
   3   7 -10   -3.44    8.36   0
   3   8  -9   34.56    8.71   0
   3   9   5  153.59    7.86   0
   4 -17  -4   -7.28    8.35   0
   4 -17  -3  201.53    9.72   0
   4 -17   1  104.38   10.35   0
   4 -16   4   21.11   12.32   0
   4 -15  -9  238.33    7.73   0
   4 -14 -10  282.34    9.40   0
   4 -13 -11   30.74    9.23   0
   4 -12 -12  115.98    8.70   0
   4 -11 -13  380.57    8.01   0
   4  -9 -14    3.96    6.46   0
   4  -7  12  550.45   11.02   0
   4  -6 -15  206.22    7.29   0
   4  -5 -15   -4.23    8.80   0
   4   1 -15  252.69    8.94   0
   4   2  12  141.31    7.10   0
   4   3  12   76.26    7.74   0
   4   4 -14   27.10    8.22   0
   4   5  11   71.06    8.31   0
   4   6 -13   16.26    8.23   0
   4   8   9    1.57    7.65   0
   4   9   8  -10.13    7.96   0
   4  11   5    8.01    5.97   0
   4  12   3  836.94   11.91   0
   5 -18  -6  321.48    9.66   0
   5 -18   3   12.08   10.65   0
   5 -17  -8   42.37    9.13   0
   5 -16 -10    2.70    6.38   0
   5 -15 -11  201.79    9.80   0
   5 -14 -12   14.92    8.91   0
   5 -12 -14   58.25    6.38   0
   5 -10 -15   96.58    8.21   0
   5  -8 -16   45.22    6.45   0
   5  -7 -16   39.70    9.40   0
   5  -5  14  139.89    8.63   0
   5  -4  14  186.69    7.19   0
   5  -2 -17   43.19    6.88   0
   5  -1  14  107.57    6.27   0
   5   0  14  234.97    8.76   0
   5   1  14   98.24    7.77   0
   5   3 -16   48.59    8.19   0
   5   4  13   -3.15    8.45   0
   5   5 -15   42.96    9.22   0
   5   6  12   53.03    6.24   0
   5   7 -14   -4.31    8.75   0
   5   9  10   70.07    7.55   0
   5  10   9  270.97    8.59   0
   5  11   8  445.74    9.02   0
   5  14  -4  632.65   16.44   0
   5  14   1    7.29    8.37   0
   6 -20  -3   98.32    9.51   0
   6 -20  -2   -7.86   10.21   0
   6 -20  -1   20.82   10.68   0
   6 -20   0    1.90    9.56   0
   6 -19  -7  204.34    9.74   0
   6 -19   4   70.76   13.44   0
   6 -18  -9   19.09    8.86   0
   6 -17 -11   17.66    7.15   0
   6 -16 -12   -0.12    7.18   0
   6 -15 -13   11.72    7.44   0
   6 -14 -14   36.89    7.43   0
   6 -11 -16   93.52    7.39   0
   6  -9 -17    1.92    7.10   0
   6  -8 -17   82.14   10.06   0
   6  -6  15  127.86    9.49   0
   6  -5 -18    3.04    7.75   0
   6  -4 -18   83.93    7.54   0
   6  -3 -18    2.85    9.07   0
   6  -2 -18   52.95    8.85   0
   6  -1 -18   44.85    7.18   0
   6   0 -18    5.21    7.00   0
   6   1  15  102.23    6.51   0
   6   4 -17    3.51    6.77   0
   6   5  14   -8.69    8.73   0
   6   6 -16   97.15    9.38   0
   6   7  13   14.71    8.38   0
   6   8 -15   20.19    6.57   0
   6  11  10   53.23    7.73   0
   6  13   7  412.73    7.87   0
   6  14   5    9.84    6.32   0
   6  15   3  439.03    9.57   0
   7 -21  -4   23.63    9.88   0
   7 -21  -3    5.06   10.98   0
   7 -21  -2   11.18   10.14   0
   7 -21   0   -5.41   10.59   0
   7 -21   1   -6.05   10.84   0
   7 -20  -7    4.00   10.77   0
   7 -18 -11   21.25   10.64   0
   7 -17  10    5.43   16.00   0
   7 -15  12   31.02   11.34   0
   7 -14 -15   20.50   10.26   0
   7 -13 -16   18.69    7.79   0
   7 -12  14    2.32   10.39   0
   7 -11 -17   21.12   10.23   0
   7 -10  15  -11.02    9.51   0
   7  -9 -18   11.23    7.19   0
   7  -7  16   67.84    8.65   0
   7  -5 -19   50.08    7.54   0
   7  -4 -19   -5.71    9.17   0
   7  -3 -19   -1.90    9.96   0
   7  -2 -19    0.27   10.43   0
   7  -1 -19   45.58    8.66   0
   7   0 -19    9.65    6.87   0
   7   1 -19   37.99    7.20   0
   7   2  16   71.55    9.12   0
   7   4 -18  113.23   10.71   0
   7   5  15  205.93    7.80   0
   7   7  14   91.97    6.77   0
   7   9  13  386.73    9.94   0
   7  10  12   -3.68    6.47   0
   7  13   9  545.42    8.49   0
   7  15   6   53.12    9.14   0
   7  16  -6    9.37   12.00   0
   7  16   3   -2.28    9.27   0
   8 -22  -4   -3.25    9.93   0
   8 -22  -3   23.57   10.77   0
   8 -22   1    6.94   11.18   0
   8 -21   5   48.43   12.98   0
   8 -14  14   -4.03   11.34   0
   8 -13 -17   46.79   10.97   0
   8 -11 -18   13.49   11.25   0
   8 -10  16   -6.12    9.15   0
   8  -9 -19   -0.83    7.81   0
   8  -7  17    5.91    8.28   0
   8  -6  17  105.33    7.68   0
   8  -5 -20   15.23    8.20   0
   8  -4 -20   26.44    8.34   0
   8  -3 -20   56.57    9.55   0
   8  -2 -20   74.59    9.60   0
   8  -1 -20   38.87    9.35   0
   8   0 -20   -1.31    7.65   0
   8   1  17  260.46    8.03   0
   8   2  17  350.51   10.71   0
   8   4 -19    4.82   10.04   0
   8   5  16    4.80    6.16   0
   8   9  14    2.16    6.59   0
   8  14 -12  146.50   12.07   0
   8  15   8   53.39    8.84   0
   8  16   6   25.66    9.13   0
   8  17   3  328.86    8.78   0
   9 -14  15    4.35    9.51   0
   9 -12  16   40.15   10.85   0
   9 -10  17   13.63    8.92   0
   9  -6  18   12.69    9.70   0
   9  -5  18    9.17    7.24   0
   9   0  18  189.63    7.70   0
   9   1  18   13.01    7.15   0
   9   2  18   -2.94    8.46   0
   9   4 -20   14.08    7.58   0
   9   5  17   -2.03    7.16   0
   9   7  16   -6.34    7.51   0
   9   9  15   54.08    7.41   0
   9  10 -17   17.27   10.61   0
   9  12  13   80.79    9.93   0
   9  13  12   79.43   10.46   0
   9  14  11    8.04   10.28   0
   9  15 -12   27.02   13.31   0
   9  16   8   -4.04   10.44   0
   9  17   6   24.19    9.89   0
   9  18  -6  172.71   14.27   0
  10  -9  18    3.40   10.08   0
  10  -5  19   47.98    9.41   0
  10  -4  19   32.73   11.26   0
  10  -3  19  -14.23   10.35   0
  10  -2  19  196.21    8.61   0
  10  -1  19  -25.82   10.79   0
  10   0  19   -1.62   10.67   0
  10   4  18   18.37    7.55   0
  10   5  18   34.51    8.83   0
  10   7  17   13.92    7.25   0
  10   9  16   -1.22    7.17   0
  10  12  14   97.61   10.44   0
  10  13  13   -5.13    7.59   0
  10  14  12  168.63    8.37   0
  10  15  11  -11.47   10.20   0
  10  17   8   12.90   10.28   0
  10  18   6   44.04    9.14   0
  10  19  -5   59.82   12.09   0
  10  19   2   56.26   10.25   0
  11   4  19   -3.24    9.14   0
  11   6  18   47.63    8.27   0
  11   9  17   63.40    9.60   0
  11  10  16    7.88    7.69   0
  11  12  15    1.31    9.84   0
  11  13  14   12.29   10.41   0
  11  14  13   15.81    7.59   0
  11  15  12  -10.57   10.82   0
  11  17   9   88.87    8.50   0
  11  19   5    6.65   10.62   0
  11  20  -3   45.88    9.50   0
  11  20  -2   39.91   11.16   0
  11  20  -1   11.65   11.54   0
  11  20   0    5.31   11.03   0
  11  20   1   15.80    9.85   0
   0  -4  -2 8296.09   38.84   0
   0  -3  -3    7.45    7.98   0
   0  -2  -3  549.11   15.38   0
   0  -1  -3   -8.27    8.91   0
   0  -1   1    0.69   17.48   0
   0   0  -2 9999.99   57.92   0
   1 -10  -2  724.28   11.60   0
   1 -10  -1  477.52   10.38   0
   1 -10   0    3.05    7.08   0
   1  -9  -5    0.45    5.36   0
   1  -8  -6   88.92    7.25   0
   1  -7  -7   49.01    5.41   0
   1  -5  -8  212.35    6.52   0
   1  -5   6 1742.05   20.06   0
   1  -4  -8   51.52    8.09   0
   1   0  -8 5286.56   23.23   0
   1   1  -8  228.87    7.75   0
   1   1   6  295.57   11.25   0
   1   3   5   37.89   10.28   0
   1   4   4   -5.43    9.37   0
   2 -13  -2  293.33    8.11   0
   2 -13  -1   13.81    8.75   0
   2 -13   0  645.21   11.89   0
   2 -12  -5   41.18    8.74   0
   2 -12   3  160.71   13.16   0
   2 -11  -7  222.20    7.10   0
   2 -10  -8   10.76    7.95   0
   2  -9  -9  151.50    6.72   0
   2  -7 -10 2035.25   14.18   0
   2  -5 -11   98.35    7.00   0
   2  -5   9   23.46    7.60   0
   2  -4 -11  604.00    9.81   0
   2  -3 -11   30.32    7.80   0
   2  -1 -11  181.77    8.67   0
   2   0 -11   -4.90    8.13   0
   2   0   9    0.47    5.60   0
   2   1   9  254.84    8.77   0
   2   3 -10  948.83   11.63   0
   2   3   8  154.74    6.53   0
   2   5   7   36.20    7.91   0
   2   6   6 1035.85   11.87   0
   2   8   3 1019.18   12.86   0
   3 -15  -3   29.82    8.18   0
   3 -15  -2   21.08    8.60   0
   3 -15   0    2.44    8.56   0
   3 -15   1   54.97    9.06   0
   3 -14  -6  228.18    8.98   0
   3 -14   4   60.43   11.84   0
   3 -13  -8  208.39    6.88   0
   3 -12  -9   16.42    7.61   0
   3 -11 -10   40.80    7.62   0
   3 -10 -11   97.96    6.29   0
   3 -10   9   23.57    9.98   0
   3  -8 -12   35.58    6.28   0
   3  -5 -13  490.49    7.54   0
   3  -5  11 1273.59   12.30   0
   3  -4 -13   -9.20    7.33   0
   3   0 -13   -3.74    8.14   0
   3   1 -13  207.70    6.89   0
   3   1  11  181.11    6.71   0
   3   4 -12  176.29    7.07   0
   3   4  10    9.21    7.92   0
   3   7   8   16.29    7.83   0
   3   8   7   31.82    7.17   0
   3  10   4  399.19    9.20   0
   3  11  -2  873.56   15.38   0
   3  11  -1  185.21    9.70   0
   3  11   0    0.40    8.01   0
   4 -17  -2   17.57    6.88   0
   4 -17  -1  104.75    8.79   0
   4 -17   0  132.06    9.15   0
   4 -16  -6   33.14    8.33   0
   4 -15  -8   25.71    6.41   0
   4 -14  -9   47.43    9.21   0
   4 -11 -12   28.84    8.56   0
   4 -10 -13  443.40    8.23   0
   4 -10  11    9.18    8.08   0
   4  -8 -14  202.25    7.34   0
   4  -8  12   31.72    8.33   0
   4  -7 -14   33.34    8.70   0
   4  -4 -15  108.34    6.81   0
   4  -4  13  190.39    8.24   0
   4  -3 -15   78.63    6.25   0
   4  -2 -15  403.75    7.72   0
   4  -2  13  311.06    7.20   0
   4  -1 -15  279.91    7.11   0
   4  -1  13   17.60    6.06   0
   4   0 -15   -6.18    6.05   0
   4   0  13  -12.69    8.14   0
   4   4  12 1111.03   11.04   0
   4   6  11   23.65    7.62   0
   4   7 -12  556.61   11.11   0
   4   7  10 1451.26   10.79   0
   4  10  -9   38.25    9.53   0
   4  10   7  793.67    9.48   0
   4  11   6   40.04    7.85   0
   4  12   4   27.63    7.82   0
   5 -18  -5   24.26    6.85   0
   5 -18  -4  123.71    9.80   0
   5 -17  -7  -14.26    9.04   0
   5 -16  -9  567.06   10.60   0
   5 -12 -13  108.84    9.43   0
   5 -11 -14  131.93    7.21   0
   5 -11  12    1.49    9.48   0
   5  -9 -15  102.80    7.39   0
   5  -9  13   42.62    9.07   0
   5  -6 -16    9.40    6.65   0
   5  -6  14   -3.84    6.54   0
   5  -5 -16   48.29   10.11   0
   5   1 -16   39.34    9.17   0
   5   2 -16    8.94    6.46   0
   5   2  14    5.60    8.25   0
   5   5  13  -16.67    8.22   0
   5   7  12   25.31    8.44   0
   5   8 -13  136.16    8.84   0
   5   8  11  142.57    6.71   0
   5  12   7  427.57    9.77   0
   5  13   5   16.08    5.57   0
   5  14   2  178.42    9.32   0
   6 -19  -6   21.19    9.38   0
   6 -18  -8    5.09   10.30   0
   6 -17 -10  110.23    7.78   0
   6 -16 -11  -24.53   10.65   0
   6 -14 -13   45.60   10.51   0
   6 -13 -14  -14.01    9.41   0
   6 -12 -15  180.05    8.20   0
   6 -12  13    4.05    9.89   0
   6 -10 -16   18.97    7.74   0
   6 -10  14   10.93    9.55   0
   6  -7 -17   -2.73    8.10   0
   6  -7  15   13.12    7.39   0
   6  -6 -17   20.80    9.84   0
   6   2 -17   26.60    8.81   0
   6   3 -17  543.90    9.14   0
   6   3  15   54.47    6.36   0
   6   6  14   27.03    8.82   0
   6   9 -14   33.44    8.83   0
   6   9  12   22.52    6.27   0
   6  10 -13  118.47   10.37   0
   6  10  11   51.78    6.08   0
   6  11 -12  129.50   10.71   0
   6  12 -11   42.87    9.01   0
   6  12   9  250.87    7.19   0
   6  13   8    4.43    8.79   0
   6  14   6    3.44    8.23   0
   7 -21  -1    7.84    9.47   0
   7 -20  -6   36.85   10.61   0
   7 -19  -9    6.14    7.84   0
   7 -17 -12   13.83    7.65   0
   7 -16 -13   -3.64    7.58   0
   7 -15 -14   12.52    7.51   0
   7 -14  13    5.36   11.28   0
   7 -12 -16    9.98    9.10   0
   7 -10 -17   36.79    9.27   0
   7  -8  16    8.34    9.68   0
   7  -7 -18    0.19    9.72   0
   7   3 -18  161.91    9.73   0
   7   3  16  100.27    6.94   0
   7   4  16   14.53    8.51   0
   7   6 -17   38.68    9.58   0
   7   6  15   -2.79    6.38   0
   7   8 -16   20.50    7.09   0
   7   8  14    5.93    7.22   0
   7  11  12   76.91    9.82   0
   7  12  11   -2.33    9.75   0
   7  14 -10   20.77   13.56   0
   7  14   8  249.42    7.52   0
   7  16   4   -9.51   10.23   0
   8 -22  -2  125.41    8.33   0
   8 -22  -1   18.25    9.60   0
   8 -21  -7    1.07    8.22   0
   8 -20  -9    3.64    9.44   0
   8 -20   7  103.63   16.99   0
   8 -19 -11    6.79    8.41   0
   8 -18 -12  148.23   11.61   0
   8 -17 -13   81.41   11.21   0
   8 -16 -14   -7.46   11.16   0
   8 -15 -15  -16.62   11.45   0
   8 -14 -16   82.97    8.19   0
   8 -12 -17  225.85   12.37   0
   8 -10 -18  -10.51   10.44   0
   8  -8 -19  -10.71    8.30   0
   8  -8  17   14.69    9.33   0
   8  -7 -19    7.72    9.58   0
   8   3 -19  117.10    9.33   0
   8   3  17  256.75    7.83   0
   8   4  17   51.18   10.29   0
   8   6 -18   38.28    9.27   0
   8   6  16  214.60    7.42   0
   8   8 -17   11.96    9.76   0
   8   8  15  201.56    6.98   0
   8  10  14   82.06    8.80   0
   8  11 -15    7.53    9.35   0
   8  11  13   90.88    6.68   0
   8  12 -14   64.70   11.08   0
   8  12  12    4.71    6.44   0
   8  13 -13   44.72   11.35   0
   8  13  11   12.15    6.36   0
   8  14  10  449.89    8.28   0
   8  16   7   23.19    9.49   0
   8  17   4   20.49    6.79   0
   9  -7  18   10.93    7.59   0
   9   2 -20    9.02   11.29   0
   9   3 -20   -8.09    7.83   0
   9   3  18   -3.87    7.43   0
   9   6 -19    6.93    8.11   0
   9   6  17   21.27    7.02   0
   9   8 -18   -6.06    9.57   0
   9   8  16   58.66    7.31   0
   9  10  15  166.42   10.32   0
   9  11 -16   -4.13   10.58   0
   9  11  14   20.91    7.11   0
   9  15  10   39.86    7.47   0
   9  16   9  289.41   10.08   0
   9  17   7   -5.89    9.88   0
   9  18   4  713.57   12.97   0
  10  -7  19   -4.08    9.29   0
  10  -6  19   -8.84    7.11   0
  10   1  19   22.32    7.82   0
  10   2  19  176.72   11.09   0
  10   6  18    7.72   10.39   0
  10   8  17   15.90    7.42   0
  10  10  16   -0.10   10.09   0
  10  11 -17    3.53   10.72   0
  10  11  15   25.03    7.59   0
  10  16  10   45.20    7.44   0
  10  19   3   41.86    7.80   0
  10  19   4    2.63    9.23   0
  11   7  18  146.42    8.13   0
  11  11  16  148.05    8.40   0
  11  17  10  -13.30   11.60   0
  11  18   8    5.21    8.31   0
  11  19   6   69.95   11.39   0
  11  20  -4   74.10   10.63   0
  11  20   2   42.62   11.31   0
   0  -4  -1 4892.20   34.49   0
   0  -3  -2    1.84   12.17   0
   0  -1  -2    1.10   14.60   0
   1  -9  -4  260.61    7.04   0
   1  -8  -5  648.66   10.59   0
   1  -7  -6  495.21    9.90   0
   1  -6  -7   11.06    5.45   0
   1  -3  -8   99.14    6.28   0
   1  -2  -8  115.79    8.10   0
   1  -2   7  359.59   10.59   0
   1  -1  -8  228.57    7.43   0
   1   2  -7  387.83   10.61   0
   1   2   6  167.66    9.68   0
   1   5  -4  198.28   16.32   0
   1   5   3    3.75    8.53   0
   1   6  -1    5.20    9.82   0
   1   6   0    3.68    8.27   0
   2 -12  -4  286.09    9.88   0
   2 -11  -6   40.41    8.73   0
   2  -9  -8   76.85    8.38   0
   2  -8  -9   36.42    7.76   0
   2  -8   8   34.58    9.74   0
   2  -6 -10  573.91    9.37   0
   2  -6   9    8.26    7.55   0
   2  -2 -11  165.28    6.39   0
   2   2 -10  296.43    8.86   0
   2   2   9  306.27    8.56   0
   2   4  -9   17.94    7.43   0
   2   4   8   22.15    7.69   0
   2   7   5   82.90    6.16   0
   2   9  -1 1021.12   15.97   0
   2   9   0  509.69   11.64   0
   3 -15  -1   56.26    6.84   0
   3 -14  -5   35.37    8.31   0
   3 -13  -7  178.30    8.59   0
   3 -10 -10   22.26    7.77   0
   3  -9 -11  906.02    9.50   0
   3  -7 -12   69.95    6.02   0
   3  -6  11  213.58    7.81   0
   3  -3 -13   68.40    6.39   0
   3  -2 -13  106.52    6.45   0
   3  -1 -13  244.91    7.14   0
   3   2  11  356.18    7.25   0
   3   3 -12   21.64    7.80   0
   3   3  11   66.23    7.47   0
   3   5 -11 1343.31   14.20   0
   3   5  10    4.87    7.79   0
   3   6   9   14.27    5.40   0
   3   9   6   12.26    5.91   0
   3  11  -3   53.54    9.80   0
   3  11   1  189.36    7.55   0
   3  11   2  811.14   12.03   0
   4 -16  -5  329.95    9.41   0
   4 -15  -7  232.72   10.23   0
   4 -13 -10  109.45    6.91   0
   4 -12 -11   26.96    7.13   0
   4  -9 -13  373.83    8.25   0
   4  -6 -14  211.58    8.39   0
   4  -6  13   15.93    7.50   0
   4  -5  13  175.67    6.67   0
   4   1  13   16.33    6.04   0
   4   2 -14  -21.24    7.91   0
   4   2  13  307.70    8.90   0
   4   5 -13  162.58    7.20   0
   4   5  12  170.53    7.82   0
   4   8 -11   -6.10    7.89   0
   4   8  10  217.14    8.64   0
   4   9 -10   31.47    8.51   0
   4   9   9   31.22    8.41   0
   4  10   8  225.11    9.01   0
   4  13  -2  158.36   10.47   0
   4  13  -1   44.40    8.58   0
   4  13   0  787.16   12.79   0
   4  13   1   45.89    8.28   0
   5 -18  -3   20.69    9.48   0
   5 -18  -2   96.93    9.85   0
   5 -18   2  104.31    9.75   0
   5 -17  -6   37.50    9.41   0
   5 -17   5  219.86   16.12   0
   5 -16  -8   15.81    9.25   0
   5 -16   7    0.20   20.04   0
   5 -15 -10   -6.29    6.85   0
   5 -14 -11   65.81    6.98   0
   5 -13 -12  222.62    7.99   0
   5  -8 -15   22.63    6.95   0
   5  -7 -15   27.00    8.98   0
   5  -7  14   -7.03    6.30   0
   5  -4 -16  355.76    7.89   0
   5  -3 -16   69.60    6.75   0
   5  -2 -16   -8.82    6.27   0
   5  -2  15   15.86    8.07   0
   5  -1 -16   11.00    6.89   0
   5   0 -16  498.54    8.50   0
   5   3  14   67.55    6.41   0
   5   4 -15   35.86    6.96   0
   5   4  14  192.77    8.19   0
   5   6 -14    1.84    8.69   0
   5   6  13  463.34    9.24   0
   5   9 -12    0.34    7.96   0
   5   9  11   27.43    8.32   0
   5  10 -11   42.03    9.43   0
   5  10  10   87.74    6.16   0
   5  11 -10   50.30    9.30   0
   5  11   9   39.67    8.27   0
   5  13   6   13.39    8.11   0
   5  14   3   40.41    8.54   0
   6 -19  -5   88.49    8.21   0
   6 -19  -4   77.75   10.64   0
   6 -19   3    2.33   12.42   0
   6 -18  -7   23.19   10.34   0
   6 -18   6   21.60   14.63   0
   6 -17  -9   48.65   10.35   0
   6 -15 -12  188.76    8.35   0
   6 -12 -14    7.28    9.86   0
   6 -11 -15    6.52    7.61   0
   6  -9 -16   73.47    7.38   0
   6  -8 -16   -8.49    8.43   0
   6  -8  15   11.30    9.39   0
   6  -5 -17   13.47    6.53   0
   6  -4 -17   -0.95    8.89   0
   6  -4  16   31.52    9.50   0
   6  -3 -17  609.94   10.48   0
   6  -3  16   51.95    7.41   0
   6  -2  16   24.79    7.35   0
   6  -1 -17  161.29    9.32   0
   6  -1  16  129.66    6.84   0
   6   0  16  138.91    9.54   0
   6   1 -17  164.06    8.54   0
   6   1  16  153.19    8.60   0
   6   4  15   28.72    6.82   0
   6   5 -16  194.97    7.77   0
   6   7 -15    3.50    8.91   0
   6   7  14  198.36    8.83   0
   6   8  13   31.67    6.77   0
   6  10  12   49.48    8.36   0
   6  12  10  179.12    8.81   0
   6  14   7   -6.73    8.84   0
   6  15   4  225.77    7.90   0
   7 -20  -5    2.03   10.65   0
   7 -20   4   21.59   11.03   0
   7 -19  -8    5.52    9.35   0
   7 -18 -10   19.30    7.49   0
   7 -17 -11  441.46   11.76   0
   7 -16 -12  -16.26   10.28   0
   7 -15 -13   15.42   10.12   0
   7 -14 -14    2.70   10.31   0
   7 -13 -15   -3.76    7.65   0
   7 -11 -16  174.51    9.40   0
   7 -11  15   73.40   10.37   0
   7  -9 -17   72.82    7.26   0
   7  -9  16   62.98    9.14   0
   7  -6 -18   73.76    7.34   0
   7  -5  17    3.63    9.70   0
   7  -4 -18  113.96   10.76   0
   7  -4  17   -2.96    6.85   0
   7  -3  17   60.80    7.01   0
   7  -2  17   59.09    6.62   0
   7  -1  17   59.71    6.67   0
   7   0  17    5.89    6.35   0
   7   1 -18  159.99   10.65   0
   7   1  17   31.89    8.68   0
   7   2 -18   35.70    7.59   0
   7   5 -17   33.72    9.95   0
   7   7  15   42.61    7.03   0
   7   9 -15  375.09   10.61   0
   7   9  14   -3.74    8.95   0
   7  10  13    3.97    6.61   0
   7  14   9   11.86    9.32   0
   7  15   7    6.03    7.39   0
   7  16   5  154.39   10.82   0
   7  17  -2  129.16   10.68   0
   7  17  -1   78.61    9.27   0
   7  17   0    0.07    8.99   0
   7  17   1   75.32    8.48   0
   8 -21  -6   36.90    8.00   0
   8 -21  -5   72.12   11.81   0
   8 -21   4   16.75   13.54   0
   8 -20  -8   -2.06   11.73   0
   8 -19 -10  118.63   10.27   0
   8 -13 -16   22.47    9.60   0
   8 -13  15   24.24   10.29   0
   8 -11  16   18.42   10.37   0
   8  -9 -18  -15.24    9.07   0
   8  -9  17   -5.85    8.96   0
   8  -6 -19   38.00    7.51   0
   8  -5 -19    6.24    9.11   0
   8  -5  18   54.96    8.71   0
   8  -4 -19   14.19   10.54   0
   8  -4  18   -0.70    9.73   0
   8  -3  18   18.50    7.37   0
   8  -2  18   41.59    7.41   0
   8  -1  18   14.65    7.38   0
   8   0 -19   -0.51   10.44   0
   8   0  18  -11.19    7.53   0
   8   1 -19   57.51    9.12   0
   8   1  18    0.28   10.05   0
   8   2 -19  234.50    8.66   0
   8   5 -18   62.06   10.37   0
   8   5  17   25.45   10.39   0
   8   7  16  119.50    7.65   0
   8   9  15  347.04    8.32   0
   8  12  13   -0.85    8.65   0
   8  13  12   85.25    8.94   0
   8  15   9   34.12    6.36   0
   8  17   5  140.05    7.06   0
   8  18  -2   25.14    8.51   0
   8  18  -1   12.21    9.41   0
   8  18   0  138.73    9.85   0
   8  18   1    9.70    8.31   0
   9 -17  13   -3.49   14.00   0
   9 -13  16    2.31   10.71   0
   9 -11  17    5.08   11.11   0
   9  -8  18   14.17    7.68   0
   9  -5 -20   22.13    7.88   0
   9  -4 -20   -3.30    9.22   0
   9  -4  19   43.79    9.08   0
   9  -2 -20    8.54   11.13   0
   9  -2  19   52.62   10.19   0
   9  -1  19   19.26   10.50   0
   9   0 -20   81.09    9.99   0
   9   0  19   -2.66   10.27   0
   9   1 -20   -2.79    8.03   0
   9   4  18  308.95    8.13   0
   9   5 -19  -10.95    9.93   0
   9   5  18   11.62    8.79   0
   9   7  17    1.66    7.12   0
   9   9  16  -10.37    7.80   0
   9  12 -15    3.25    9.84   0
   9  12  14  128.01    9.71   0
   9  13 -14    8.92   11.02   0
   9  13  13   23.13    7.37   0
   9  14 -13   32.84   11.62   0
   9  14  12   37.56    9.83   0
   9  15  11   52.68    9.19   0
   9  19  -1   19.06   10.39   0
   9  19   0    0.55    8.40   0
  10   3  19   -8.67    7.64   0
  10   7 -19  -10.48   11.23   0
  10   7  18  -10.29   11.10   0
  10   9 -18    8.23   10.34   0
  10   9  17  117.38   11.02   0
  10  12 -16   16.94   10.75   0
  10  12  15    2.85   10.61   0
  10  13  14   30.54    7.21   0
  10  14  13   38.00    7.86   0
  10  15 -13   20.37   12.52   0
  10  15  12   42.55    7.80   0
  10  16  11   28.01    9.22   0
  10  17   9   -3.30    7.45   0
  10  18   7   40.48    7.42   0
  10  19  -6   22.24   14.05   0
  10  19   5   50.33    9.62   0
  11   8  18   55.93    8.07   0
  11  10  17   62.45    8.22   0
  11  13  15  -17.09    7.99   0
  11  14  14   42.24    7.84   0
  11  15  13   -2.98    7.66   0
  11  18   9   -2.77   10.70   0
  11  19   7  -15.98    9.03   0
  11  20   3   24.67    7.70   0
  11  20   4   81.81    9.39   0
   0  -3  -1   -3.51   13.02   0
   0  -2  -2  462.44   13.82   0
   1  -9  -3    0.90    5.74   0
   1  -9   2   39.07   10.25   0
   1  -6   6   -0.46    8.07   0
   1  -5  -7  114.07    6.41   0
   1  -4  -7  959.91   12.19   0
   1  -3   7  106.08    7.55   0
   1  -1   7    7.04    5.55   0
   1   0   7    5.88    8.37   0
   1   1  -7   12.41    8.19   0
   1   3  -6   85.32    9.28   0
   1   4   5 1026.51   13.25   0
   1   6  -2 1490.79   35.13   0
   1   6   1    9.13    9.81   0
   2 -12  -3  152.03   10.06   0
   2 -11  -5    2.96    8.48   0
   2 -10  -7  341.39    7.97   0
   2  -7  -9   50.27    8.09   0
   2  -5 -10  110.76    6.00   0
   2  -4 -10   14.91    8.09   0
   2  -3  10  931.03   11.29   0
   2  -2  10  330.30    8.93   0
   2  -1  10   -8.57    7.34   0
   2   0  10  296.54    8.20   0
   2   1 -10    1.83    7.14   0
   2   5   8    6.68    6.55   0
   2   6   7  126.24    8.07   0
   2   7   6   13.58    7.57   0
   2   8   4 1115.06   11.39   0
   2   9  -2   93.94   10.37   0
   2   9   1 1014.59   12.51   0
   2   9   2  102.19    7.94   0
   3 -14  -4   46.24    8.64   0
   3 -13  -6  187.93    8.63   0
   3 -12  -8    2.25    5.80   0
   3 -11  -9   25.29    6.09   0
   3  -9  10   90.88    9.09   0
   3  -8 -11   12.93    5.63   0
   3  -7  11   -5.44    8.26   0
   3  -6 -12  228.88    6.71   0
   3  -5 -12  159.54    8.57   0
   3  -4  12  183.78    8.43   0
   3  -3  12   30.56    8.47   0
   3  -2  12  124.61    6.72   0
   3  -1  12  570.31    8.73   0
   3   0  12   23.39    8.70   0
   3   2 -12  127.51    6.85   0
   3   4  11   24.59    8.12   0
   3   6 -10   64.08    9.51   0
   3   7   9   -5.07    7.52   0
   3   8   8  170.69    8.34   0
   3   9   7   44.94    8.00   0
   3  10   5  284.81    7.44   0
   3  11   3   65.88    8.56   0
   4 -16  -4   19.27    6.76   0
   4 -16  -3  173.83    9.34   0
   4 -16   3  166.89   11.40   0
   4 -15  -6  207.31    9.41   0
   4 -14  -8  161.84    7.26   0
   4 -13  -9  111.43    8.91   0
   4 -12 -10   -5.08    8.51   0
   4 -11 -11  137.12    7.91   0
   4 -10 -12  301.69    7.24   0
   4  -9  12   75.18    8.23   0
   4  -8 -13  275.43    7.09   0
   4  -7 -13  176.90    8.76   0
   4  -5 -14   49.00    5.76   0
   4  -4 -14    9.70    5.79   0
   4  -3 -14   10.29    8.46   0
   4  -2 -14    0.35    8.28   0
   4  -1 -14  149.73    8.76   0
   4   0 -14  234.52    9.05   0
   4   1 -14  127.70    6.65   0
   4   3  13  907.74    9.26   0
   4   4 -13  178.89    8.37   0
   4   6 -12   23.43    7.95   0
   4   7  11   30.41    5.52   0
   4  11   7  137.98    8.65   0
   4  12   5  431.49    8.14   0
   4  13   2  150.12    9.16   0
   5 -18  -1    3.17    8.54   0
   5 -18   0   -0.27    9.36   0
   5 -18   1   26.75    8.59   0
   5 -17  -5  226.44   11.00   0
   5 -15  -9   72.39   10.14   0
   5 -14 -10    4.51    9.75   0
   5 -14  10    0.61   11.52   0
   5 -13 -11    1.98   10.15   0
   5 -13  11    5.00   10.35   0
   5 -12 -12   61.38   10.01   0
   5 -11 -13   24.22    7.23   0
   5 -10  13  223.09   10.38   0
   5  -9 -14   27.49    6.76   0
   5  -8  14   52.33    9.50   0
   5  -6 -15   65.99    8.21   0
   5  -5  15   67.82    8.33   0
   5  -4  15   36.10    6.80   0
   5  -3  15  294.53    7.88   0
   5  -1  15   51.08    6.21   0
   5   0  15    8.32    5.88   0
   5   1  15   60.87    8.55   0
   5   3 -15  289.09    7.94   0
   5   5  14  143.41    8.74   0
   5   7  13   -0.72    8.47   0
   5   8  12   33.59    5.76   0
   5  12   8  368.59    7.40   0
   5  14   4  606.80    9.18   0
   6 -19  -3    0.62   10.01   0
   6 -16 -10   -8.34    7.54   0
   6 -15 -11   30.43    9.49   0
   6 -14 -12   18.03    8.77   0
   6 -13 -13  116.93    6.84   0
   6 -11  14  182.00   10.38   0
   6  -9  15  561.52   11.34   0
   6  -7 -16   78.82    8.55   0
   6  -6  16   85.98    9.57   0
   6  -5  16  185.94    7.59   0
   6  -2 -17   11.19    6.70   0
   6   2  16   -1.93    7.90   0
   6   3  16   50.15    8.62   0
   6   4 -16   18.96    7.26   0
   6   5  15   34.71    6.77   0
   6   6 -15  155.45   10.60   0
   6   8 -14  244.46    9.97   0
   6  13   9    9.51    6.53   0
   6  15   5  188.82    7.68   0
   6  16  -2   34.53   10.29   0
   6  16  -1   63.83    9.14   0
   6  16   0    2.20    8.69   0
   6  16   1   63.70    9.13   0
   7 -20  -4   35.85   10.56   0
   7 -19  -7   20.56    9.10   0
   7 -18  -9   -3.45    9.12   0
   7 -13  14   32.89   10.04   0
   7 -12 -15   -0.13    7.47   0
   7 -10 -16   -6.85    9.27   0
   7  -8 -17   31.81    7.42   0
   7  -7 -17   18.95   10.50   0
   7  -6  17   26.59    7.57   0
   7  -3 -18  147.31    7.93   0
   7  -1 -18  155.14    8.43   0
   7   0 -18   47.73    7.46   0
   7   2  17   52.49    6.79   0
   7   3  17   61.19    8.58   0
   7   4 -17   41.74    9.04   0
   7   6  16   50.33    9.02   0
   7   7 -16   83.57    6.82   0
   7   8  15   13.05    8.05   0
   7  10 -14   -2.72    9.01   0
   7  11  13    2.26    8.40   0
   7  12  12   13.03    9.08   0
   7  13  11  244.17   10.08   0
   7  15   8   -3.67    9.03   0
   7  16   6   14.45    9.28   0
   7  17  -3  203.75   11.57   0
   7  17   2  124.71    9.90   0
   8 -21  -4   28.92   11.26   0
   8 -20  -7  127.36   11.91   0
   8 -19  -9   24.68   11.63   0
   8 -18 -11   13.06    8.00   0
   8 -17 -12   57.55    9.60   0
   8 -16 -13   32.65    9.68   0
   8 -15 -14   17.68    9.31   0
   8 -14 -15   10.43    7.81   0
   8 -12 -16   63.02   10.55   0
   8 -10 -17   41.90    9.95   0
   8  -8 -18   57.92    7.64   0
   8  -7 -18   18.97   10.22   0
   8  -6  18   44.56   10.12   0
   8  -3 -19  136.15    7.77   0
   8  -2 -19  227.56    8.49   0
   8  -1 -19   59.59    7.57   0
   8   2  18   48.55    7.32   0
   8   3  18   -3.05    9.52   0
   8   4 -18   11.04    9.79   0
   8   6  17  114.86    7.82   0
   8   7 -17   -4.51    8.71   0
   8   8  16   84.51    7.97   0
   8   9 -16    3.57    7.04   0
   8  10  15  189.29   10.45   0
   8  11  14  142.16    8.48   0
   8  14  11   46.63    7.59   0
   8  15  10  362.47   11.47   0
   8  16   8   13.39    7.10   0
   8  17   6   -0.85    7.24   0
   8  18  -3  146.91   12.81   0
   8  18   2   26.15   10.10   0
   8  18   3  122.15    9.54   0
   9 -16  14   -1.81   11.97   0
   9 -15 -15   -6.09   11.51   0
   9 -10 -18   48.71    9.35   0
   9  -9  18   10.73    8.12   0
   9  -8 -19   69.85    7.75   0
   9  -7 -19   15.05    9.57   0
   9  -6  19    0.39   10.15   0
   9  -5  19   12.28    7.68   0
   9   1  19   -6.19    7.61   0
   9   2  19   37.16    7.67   0
   9   3  19   17.56    9.01   0
   9   4 -19   50.29    7.83   0
   9   6  18    0.92   10.32   0
   9   7 -18   32.92    7.95   0
   9   8  17   23.67    7.42   0
   9   9 -17   10.10    7.90   0
   9  10  16  139.94   10.75   0
   9  11  15   18.72    7.19   0
   9  16  10    1.35   10.20   0
   9  17   8  -17.58    7.19   0
   9  18   6  164.40   10.05   0
   9  19  -2   22.95    9.46   0
   9  19   1    3.73    9.67   0
   9  19   2   12.44    9.88   0
  10  -2  20   68.36    8.20   0
  10  -1  20   33.67    8.14   0
  10   0  20   12.77    7.87   0
  10   1  20   25.37   11.18   0
  10   5  19   55.89    8.21   0
  10   6 -19   -8.44   10.71   0
  10  10  17   24.63   11.41   0
  10  11  16   22.28    7.98   0
  10  13 -15   44.80   11.18   0
  10  14 -14   11.49   11.64   0
  10  14  14    0.43    9.17   0
  10  17  10    8.69   10.38   0
  10  18   8   66.06    7.98   0
  10  19   6   -5.18    9.31   0
  10  20   0   37.75    9.47   0
  11  17  11   20.79    8.44   0
  11  20   5    0.71    9.50   0
   0  -3   0    2.70   13.69   0
   0  -2  -1  202.53   17.28   0
   0  -1  -1    0.05   16.88   0
   1  -9  -2   48.20    6.16   0
   1  -9  -1   58.23    8.61   0
   1  -8  -4  378.18    8.07   0
   1  -7  -5   21.77    5.92   0
   1  -6  -6    8.80    5.81   0
   1  -4   7  881.32   12.60   0
   1  -3  -7  112.41    8.55   0
   1  -2  -7  377.18   10.60   0
   1  -1  -7   15.18    9.04   0
   1   0  -7    3.67    8.32   0
   1   1   7    2.16    6.44   0
   1   3   6   79.93    7.22   0
   1   4  -5 1074.31   18.05   0
   1   5   4  188.71    8.51   0
   1   6   2 1370.58   15.57   0
   2 -12  -2   65.98    8.10   0
   2 -12  -1   26.47    8.67   0
   2 -12   2   72.53    8.88   0
   2 -10  -6   10.64    7.65   0
   2  -9  -7  307.32    9.26   0
   2  -8  -8   32.76    5.82   0
   2  -7   9   54.36    8.48   0
   2  -6  -9   -3.61    7.60   0
   2  -4  10   19.78    8.47   0
   2  -3 -10  896.05    9.15   0
   2  -2 -10  291.66    6.65   0
   2  -1 -10   12.71    5.05   0
   2   0 -10  316.50    7.09   0
   2   1  10   -8.43    4.84   0
   2   3  -9  311.68    9.35   0
   2   4   9   -3.24    7.07   0
   2   5  -8    3.22    6.54   0
   2   6  -7  127.73    9.82   0
   2   7  -6    8.45    9.12   0
   2   8   5   17.09    7.70   0
   2   9   3 1441.65   14.08   0
   3 -14  -3  158.33    9.18   0
   3 -14   3  163.78   11.21   0
   3 -12  -7   77.55    7.92   0
   3 -11  -8  102.31    8.96   0
   3 -10  -9   25.32    8.09   0
   3  -9 -10   75.93    6.10   0
   3  -7 -11    4.57    6.04   0
   3  -5  12  150.95    8.77   0
   3  -4 -12  203.20    7.07   0
   3  -3 -12   39.64    6.29   0
   3  -2 -12  115.51    8.70   0
   3  -1 -12  568.54   10.52   0
   3   0 -12   20.73    8.02   0
   3   1 -12  602.74    8.85   0
   3   1  12  555.35    8.50   0
   3   2  12  117.59    8.79   0
   3   4 -11   25.92    6.62   0
   3   5  11 1295.20   11.77   0
   3   6  10   65.65    6.56   0
   3   7  -9   -0.65    7.90   0
   3   9  -7   35.00   10.01   0
   3  10   6   70.25    8.45   0
   3  11   4 1219.87   12.76   0
   4 -16  -2   22.97    8.30   0
   4 -16   2    8.87    9.97   0
   4 -15  -5   12.14    8.45   0
   4 -13   9  103.40   13.32   0
   4 -12  10    3.77    8.57   0
   4 -11  11  119.82   10.66   0
   4 -10 -11  -13.23    8.71   0
   4  -9 -12   64.14    6.01   0
   4  -7  13  181.05    7.04   0
   4  -6 -13   12.33    8.70   0
   4  -4  14   -1.06    8.13   0
   4  -3  14   13.61    6.21   0
   4  -2  14   11.27    6.11   0
   4  -1  14  127.67    6.39   0
   4   0  14  250.15    7.01   0
   4   1  14  134.34    8.40   0
   4   3 -13  916.94   11.34   0
   4   4  13  174.21    6.38   0
   4   6  12    9.34    5.30   0
   4   8  11    4.96    7.38   0
   4   9  10   22.64    5.52   0
   4  10   9   37.23    7.84   0
   4  11   8   92.60    7.83   0
   4  12   6   73.31    8.20   0
   4  13  -3  194.34   11.45   0
   4  13   3  170.71    8.97   0
   5 -17  -4  127.57   11.00   0
   5 -16  -7   -6.55    7.49   0
   5 -12  12   30.11    9.50   0
   5 -10 -13  192.07    7.60   0
   5  -8 -14   62.67    6.88   0
   5  -6  15   33.16    8.86   0
   5  -5 -15   58.57    6.90   0
   5  -4 -15   42.51    8.58   0
   5  -3 -15  323.45   10.03   0
   5  -2 -15    7.31    9.27   0
   5  -1 -15   62.77    9.06   0
   5   0 -15  -13.72    8.62   0
   5   1 -15   46.28    8.04   0
   5   2 -15   21.15    6.96   0
   5   2  15   11.06    6.29   0
   5   3  15  298.63    9.63   0
   5   5 -14  141.08    7.06   0
   5   6  14   -3.71    8.50   0
   5   7 -13   -5.46    7.33   0
   5   9  12   -3.57    8.22   0
   5  10  11   72.99    5.97   0
   5  11  10   35.17    5.83   0
   5  12   9   95.78    8.15   0
   5  13   7    1.14    5.70   0
   5  14  -5   19.95   12.35   0
   5  14   5   36.24    6.20   0
   5  15   0   -2.19    7.20   0
   6 -19  -2   26.88    9.02   0
   6 -19  -1    7.59    9.84   0
   6 -19   0   64.50   10.31   0
   6 -19   1   10.86   10.02   0
   6 -19   2   21.58   10.29   0
   6 -18  -6   24.18    7.46   0
   6 -17  -8   67.23    7.54   0
   6 -16  -9  114.83    9.83   0
   6 -15  11    9.91   12.68   0
   6 -14  12   36.00   10.27   0
   6 -12 -13  -12.91    8.78   0
   6 -11 -14  197.80    7.52   0
   6  -9 -15  547.02    8.32   0
   6  -7  16   78.91    9.53   0
   6  -6 -16   73.43    7.18   0
   6  -5 -16  185.98   10.18   0
   6   2 -16   -7.35   10.00   0
   6   3 -16   40.19    7.20   0
   6   4  16   -2.54    9.44   0
   6   6  15  135.78    6.78   0
   6   8  14  248.91    7.36   0
   6  10  13  110.91    8.49   0
   6  11  12  127.10    9.42   0
   6  12  11   33.97    9.22   0
   6  13  10  149.20    8.65   0
   6  14   8   28.98    6.29   0
   6  15  -6  197.33   19.16   0
   6  15   6  191.66    7.53   0
   6  16   2   29.76    6.68   0
   6  16   3   14.69    9.40   0
   7 -20  -3   49.96    8.97   0
   7 -20  -2   61.74    9.88   0
   7 -20   3   50.55   10.09   0
   7 -18  -8    2.03   10.05   0
   7 -17 -10   -6.33    7.42   0
   7 -16 -11   74.22    9.26   0
   7 -15 -12   38.43   10.15   0
   7 -14 -13    8.00    9.45   0
   7 -13 -14   37.74    7.91   0
   7 -12  15   23.11   10.75   0
   7 -11 -15  110.86    9.81   0
   7 -10  16   -3.01    9.81   0
   7  -9 -16   19.83    9.75   0
   7  -7  17   13.04    7.46   0
   7  -6 -17   16.10    7.85   0
   7  -5 -17   12.44    9.82   0
   7  -3  18  152.01    9.37   0
   7  -2  18   10.77    9.26   0
   7  -1  18  135.56    9.01   0
   7   0  18   67.88    9.08   0
   7   3 -17   56.85    8.15   0
   7   4  17   17.41    6.30   0
   7   5  17   29.07    8.64   0
   7   6 -16   56.16    9.38   0
   7   7  16  100.05    8.51   0
   7   8 -15   15.32    9.01   0
   7  10  14   15.16    6.30   0
   7  11 -13    2.05    8.92   0
   7  13 -11  258.87   13.04   0
   7  14  10   35.88    6.49   0
   7  15   9  239.06    8.68   0
   7  17   3  197.51    8.01   0
   7  17   4  325.21   10.79   0
   8 -21  -3   48.16    9.90   0
   8 -21  -2   42.82   11.11   0
   8 -21   3   53.56   11.41   0
   8 -20  -6   12.69   10.77   0
   8 -18 -10  125.07    9.84   0
   8 -16  13   20.31   12.08   0
   8 -15  14   10.10   11.99   0
   8 -14 -14   21.03   10.49   0
   8 -13 -15   51.01    7.88   0
   8 -12  16   33.92   10.91   0
   8 -11 -16   35.37   10.80   0
   8 -10  17   44.79    9.85   0
   8  -9 -17   12.77    9.21   0
   8  -7  18   -7.14    7.25   0
   8  -6 -18   57.09    7.86   0
   8  -5 -18   48.90   10.64   0
   8  -2  19  223.69    9.50   0
   8  -1  19   24.68    9.06   0
   8   3 -18   14.80    8.94   0
   8   4  18   -5.45    7.20   0
   8   5  18   30.75    8.55   0
   8   6 -17  103.29   10.61   0
   8   7  17  -10.34    7.38   0
   8   9  16   18.16    7.47   0
   8  10 -15  151.84   10.58   0
   8  12  14   93.92   10.04   0
   8  13  13   38.58   10.28   0
   8  14  12  126.24   10.22   0
   8  16   9   32.10   10.46   0
   8  17   7   -2.33   10.25   0
   8  18   4  139.44   10.56   0
   9 -19 -10   24.29   11.95   0
   9 -17 -13   -0.62    8.56   0
   9 -16 -14    4.29    8.35   0
   9 -15  15    8.27   10.63   0
   9 -13 -16    4.62   10.00   0
   9 -12  17   40.83   10.53   0
   9 -11 -17   27.22   11.33   0
   9 -10  18   58.97   10.60   0
   9  -9 -18   -3.36    8.39   0
   9  -7  19    9.75   10.51   0
   9  -6 -19    1.57    8.11   0
   9  -5 -19    9.96    9.73   0
   9  -4 -19   46.80   10.76   0
   9   2 -19   31.76   10.62   0
   9   3 -19   -3.08    7.75   0
   9   4  19   61.35    7.57   0
   9   6 -18   -8.49    9.18   0
   9   7  18   57.28   10.19   0
   9   9  17   -2.56    7.66   0
   9  10 -16  137.53   10.84   0
   9  11  16   16.59    9.08   0
   9  12  15  -12.16    7.65   0
   9  13  14   28.44    7.42   0
   9  14  13   30.64    7.39   0
   9  15  12   21.85    7.88   0
   9  17   9    5.26    7.60   0
   9  18   7  -26.20   10.54   0
   9  19  -3   -4.69    9.83   0
   9  19   3   -0.33    7.35   0
   9  19   4   60.90    9.32   0
  10  -1 -20   59.67   11.27   0
  10   1 -20   30.76    8.21   0
  10   2  20   61.17    8.12   0
  10   3  20   52.04    7.90   0
  10   5 -19   69.56   11.06   0
  10   6  19   -0.16    7.73   0
  10   7  19    3.24    9.45   0
  10   8 -18    7.66   10.07   0
  10   9  18   -2.51   10.52   0
  10  10 -17   11.55    9.82   0
  10  12  16   13.52    7.96   0
  10  13  15   48.40    8.10   0
  10  15  13   35.13    7.72   0
  10  16  12   18.59    7.52   0
  10  18   9   44.71   10.79   0
  10  19   7   12.99    9.28   0
  10  20  -2    2.20   10.66   0
  10  20  -1   38.31   10.87   0
  10  20   1   13.16    8.06   0
  10  20   2   10.29   10.79   0
  10  20   3   44.93    9.92   0
   0  -1   2   -1.22   15.12   0
   1  -9   0    4.74    7.96   0
   1  -9   1   53.80    8.70   0
   1  -8  -3    7.22    8.54   0
   1  -6  -5   56.32    8.93   0
   1  -5  -6 1708.99   13.42   0
   1  -5   7  103.10    9.04   0
   1  -2   8  119.22    8.47   0
   1  -1   8  231.70    9.57   0
   1   2  -6  193.12   10.53   0
   1   2   7  362.99    8.37   0
   1   4   6 2572.05   17.30   0
   1   5   5    8.00    9.12   0
   1   6   3  462.10    9.60   0
   2 -12   0  309.52   10.56   0
   2 -12   1   23.92    8.39   0
   2 -11  -4  199.28    7.23   0
   2  -7  -8  849.00    9.87   0
   2  -5  -9   12.40    4.97   0
   2  -5  10   95.54    8.96   0
   2   2  -9  353.68    9.23   0
   2   2  10  280.13    6.63   0
   2   3  10  911.44   10.25   0
   2   5   9   16.26    6.59   0
   2   6   8   22.20    5.14   0
   2   7   7  428.24    7.46   0
   2   8   6  192.79    7.56   0
   2   9   4  354.68    9.15   0
   3 -14  -2  146.56    8.34   0
   3 -14  -1   32.28    8.43   0
   3 -14   2  121.13   10.73   0
   3 -13  -5   11.96    5.65   0
   3 -12  -6  367.13   10.04   0
   3  -8 -10  164.88    6.95   0
   3  -8  11    9.33    8.45   0
   3  -6 -11  198.41    7.20   0
   3  -6  12  200.38    8.85   0
   3  -5 -11 1313.13   12.09   0
   3   3 -11   70.53    8.54   0
   3   3  12   39.42    5.69   0
   3   7  10   26.84    7.99   0
   3   8  -8  170.66    9.58   0
   3   8   9   42.25    5.92   0
   3   9   8   14.09    6.17   0
   3  10   7   30.24    8.08   0
   3  11   5   93.44    8.67   0
   4 -16  -1  328.48    9.52   0
   4 -16   0   20.62    8.53   0
   4 -16   1  330.86   10.75   0
   4 -13  -8   39.04    5.86   0
   4 -12  -9  247.58    8.41   0
   4 -11 -10  269.54    7.08   0
   4  -8 -12   39.02    6.26   0
   4  -8  13  293.35    9.52   0
   4  -5 -13  165.70    6.91   0
   4  -5  14   36.40    7.83   0
   4  -4 -13  173.58    8.33   0
   4   2 -13  358.75    9.24   0
   4   2  14    5.50    5.81   0
   4   3  14   16.30    8.20   0
   4   5 -12  179.47    8.86   0
   4   5  13  164.21    6.72   0
   4   7 -11   49.20    8.15   0
   4   7  12  568.62    8.36   0
   4  12   7  300.07    9.25   0
   4  13   4  321.41    7.93   0
   5 -17  -3    2.68    9.76   0
   5 -16  -6    7.94    8.26   0
   5 -15  -8   67.65    7.12   0
   5 -15   9   59.63   22.51   0
   5 -14  -9   20.38    8.22   0
   5 -13 -10   -3.62    9.40   0
   5 -12 -11  413.26    9.61   0
   5 -11 -12   -8.09    6.87   0
   5 -11  13   32.11    9.22   0
   5  -9 -13   23.06    6.64   0
   5  -9  14    5.71    6.70   0
   5  -7 -14   -1.43    6.90   0
   5  -7  15   34.10    9.18   0
   5  -6 -14   -3.91    8.88   0
   5  -3  16   41.98    8.33   0
   5  -1  16   25.08    8.76   0
   5   0  16  526.53   10.34   0
   5   4 -14  213.12    8.68   0
   5   4  15   54.41    6.94   0
   5   7  14    2.21    8.06   0
   5   8 -12   40.41    8.19   0
   5   8  13  129.05    6.48   0
   5  13   8   89.99    6.30   0
   5  14   6  234.94    8.80   0
   5  15  -1   34.32    8.24   0
   5  15   1   40.75    5.93   0
   5  15   2  232.19    8.86   0
   5  15   3  250.54    8.34   0
   6 -17  -7   88.21    7.15   0
   6 -15 -10  406.48    8.19   0
   6 -14 -11  -13.80    6.37   0
   6 -13 -12   71.90    7.08   0
   6 -13  13  124.62   10.08   0
   6 -10 -14   27.27    7.04   0
   6 -10  15   11.74    8.91   0
   6  -8 -15    0.07    6.88   0
   6  -8  16  -10.28    9.08   0
   6  -7 -15   19.41    9.91   0
   6  -4 -16   38.78    6.79   0
   6  -4  17    2.35    8.77   0
   6  -3 -16   47.36    7.44   0
   6  -3  17  571.19    8.53   0
   6  -2 -16   -5.55    9.20   0
   6  -2  17   22.90    6.50   0
   6  -1 -16  120.87    9.75   0
   6  -1  17  145.02    6.90   0
   6   0 -16  166.57    9.08   0
   6   0  17    1.61    6.31   0
   6   1 -16  129.87    7.35   0
   6   1  17  151.28    6.90   0
   6   2  17   17.02    8.63   0
   6   5 -15   42.36    8.35   0
   6   5  16  208.24    7.19   0
   6   7 -14  217.55    9.84   0
   6   7  15  -10.84    7.17   0
   6   9 -13  489.15   10.56   0
   6   9  14   46.96    7.52   0
   6  14   9   13.86    8.48   0
   6  15   7   39.20    9.01   0
   6  16  -3   26.65    8.87   0
   6  16   4   -6.35    8.91   0
   7 -20  -1   39.84    9.18   0
   7 -20   0   13.04   10.11   0
   7 -20   1   62.22   10.02   0
   7 -20   2   56.06    9.14   0
   7 -19  -5   23.77   10.74   0
   7 -19   6   20.36   13.00   0
   7 -17  -9  397.37   11.87   0
   7 -13 -13   92.05   10.68   0
   7 -12 -14   -8.10    7.79   0
   7  -8 -16   -4.91    7.40   0
   7  -8  17    1.01    7.06   0
   7  -5  18  209.12   10.36   0
   7  -4 -17   14.37    6.29   0
   7  -4  18  132.69    7.69   0
   7  -3 -17   44.03    8.59   0
   7  -1 -17   43.99    9.19   0
   7   0 -17   -8.50    9.14   0
   7   1 -17   48.75    8.19   0
   7   1  18  140.44    8.04   0
   7   2 -17   45.65    6.99   0
   7   2  18   15.11   10.51   0
   7   5 -16  188.17    9.91   0
   7   6  17   15.48   10.27   0
   7   8  16    5.54    9.45   0
   7  11  14  255.53    9.41   0
   7  12 -12   -5.64    8.83   0
   7  12  13    0.50    6.17   0
   7  13  12   29.45    6.73   0
   7  14  11   27.89    8.89   0
   7  16   8   -6.23    8.24   0
   7  17  -4  309.40   12.96   0
   7  17   5  192.25    9.41   0
   8 -21  -1  -12.17    9.68   0
   8 -21   0   94.29   11.35   0
   8 -21   1    1.32   11.11   0
   8 -21   2   47.22   11.33   0
   8 -20  -5  126.48   11.67   0
   8 -19  -8    0.59    7.83   0
   8 -17 -11   34.00    7.39   0
   8 -17  12   25.52   14.99   0
   8 -16 -12    8.49    7.68   0
   8 -15 -13    6.28    7.48   0
   8 -14  15    1.01   11.71   0
   8 -12 -15   21.54   10.44   0
   8 -10 -16   -2.99    9.94   0
   8  -8 -17   18.78    7.58   0
   8  -8  18   21.09    7.82   0
   8  -5  19    6.03    9.09   0
   8  -4 -18  -12.21    7.47   0
   8  -4  19   18.01    7.42   0
   8  -3 -18   42.38    8.88   0
   8  -3  19  119.42    7.79   0
   8  -2 -18   45.46   10.42   0
   8  -1 -18   14.22   10.42   0
   8   0 -18   -1.70   10.58   0
   8   0  19   -0.17    7.50   0
   8   1 -18   14.88    7.52   0
   8   1  19   43.73    7.63   0
   8   2 -18   33.07    7.93   0
   8   2  19  245.80   11.01   0
   8   5 -17   44.50   10.38   0
   8   6  18   38.07   10.03   0
   8   8 -16   66.90    7.88   0
   8   8  17   15.00    7.01   0
   8  10  16   17.79    9.38   0
   8  11 -14  138.71   10.79   0
   8  11  15    2.39    7.14   0
   8  15 -10  373.30   17.96   0
   8  15  11   -1.52    7.48   0
   8  16  10   65.54    9.00   0
   8  17   8   40.24   10.30   0
   8  18  -4  107.98   11.22   0
   8  18   5   10.08   10.32   0
   9 -22   0    6.94    7.74   0
   9 -21  -5    7.38   11.02   0
   9 -20  -8   40.18    8.12   0
   9 -18 -11   95.96    8.48   0
   9 -17 -12    2.19   11.77   0
   9 -16 -13   56.83   11.74   0
   9 -15 -14   19.94   10.13   0
   9 -14 -15  -22.23    8.62   0
   9 -12 -16   77.19   11.12   0
   9 -10 -17   16.56   10.46   0
   9  -8 -18   17.43    8.11   0
   9  -8  19   53.43   10.28   0
   9  -7 -18   34.02   10.57   0
   9  -4  20   29.71   10.53   0
   9  -3 -19   22.59    7.50   0
   9  -3  20   13.92   10.51   0
   9  -2 -19   14.75    8.01   0
   9  -2  20    2.77    8.02   0
   9  -1 -19  -18.81    7.95   0
   9  -1  20    9.28    8.12   0
   9   0 -19   13.81    7.66   0
   9   0  20  107.69    8.57   0
   9   1 -19   11.04    7.83   0
   9   1  20    0.65   11.13   0
   9   2  20   23.54    9.62   0
   9   5 -18   14.34   10.46   0
   9   5  19   -7.93    7.89   0
   9   6  19   31.91    9.17   0
   9   8 -17   21.56    7.55   0
   9   8  18   -6.60    7.62   0
   9  10  17   10.90   10.07   0
   9  14  14    8.43    8.85   0
   9  17  10   13.51   10.27   0
   9  18   8   67.46   10.26   0
   9  19  -4   49.23   11.79   0
   9  19   5   32.97   10.67   0
  10   4 -19   32.02   11.66   0
  10   7 -18   -4.63   10.65   0
  10  11 -16    3.39   11.02   0
  10  11  17  -18.19    7.49   0
  10  14  15   22.02   11.18   0
  10  15  14  -19.76   10.73   0
  10  16  13   72.07    9.46   0
  10  17  11    3.37    8.27   0
  10  18  10  191.90   10.55   0
  10  20  -3   48.21   11.27   0
  10  20   4  113.73   11.13   0
   0  -2   2  429.67   22.29   0
   0   0   2 9535.92   58.66   0
   1  -8  -2 1214.07   14.28   0
   1  -7  -4  749.88   10.41   0
   1  -4  -6 2578.50   16.32   0
   1  -3  -6   87.48    9.80   0
   1  -3   8  116.48    8.72   0
   1   0   8 4800.16   21.57   0
   1   1  -6  294.52   11.50   0
   1   1   8  232.60    9.49   0
   1   3   7  119.31    6.76   0
   1   6   4 3546.67   21.06   0
   2 -11  -3   97.89    8.30   0
   2 -10  -5   25.14    6.42   0
   2  -9  -6  133.63    6.05   0
   2  -8  -7   -4.80    4.92   0
   2  -6  -8   15.29    7.32   0
   2  -6  10  563.28   11.48   0
   2  -4  -9   -1.64    5.13   0
   2  -3  -9  294.60    8.61   0
   2  -3  11    8.69    8.33   0
   2  -2  -9  313.97    8.72   0
   2  -2  11  176.53    9.16   0
   2  -1  11  184.92    7.02   0
   2   0  -9   -1.98    7.70   0
   2   0  11   -0.58    8.03   0
   2   1  -9  252.51    9.02   0
   2   1  11  176.47    8.78   0
   2   4  -8    9.18    7.95   0
   2   4  10   20.25    7.93   0
   2   9  -3 1439.06   29.01   0
   2   9   5  619.44    9.61   0
   3 -14   0   -2.61    8.20   0
   3 -14   1   31.99    8.73   0
   3 -13  -4   40.05    6.31   0
   3 -11  -7  189.82    7.06   0
   3 -10  -8  620.46    9.04   0
   3  -9  -9  845.70    9.40   0
   3  -7 -10    4.38    6.24   0
   3  -4 -11   27.18    6.10   0
   3  -4  13   14.94    7.04   0
   3  -3 -11   60.92    8.31   0
   3  -3  13   65.77    8.15   0
   3  -2  13  105.66    6.04   0
   3  -1  13  222.71    6.66   0
   3   0  13    6.16    6.06   0
   3   1 -11  198.67    9.04   0
   3   1  13  217.91    9.07   0
   3   2 -11  377.94    8.19   0
   3   2  13  127.46    7.68   0
   3   4  12  175.16    6.78   0
   3   5 -10   12.04    5.94   0
   3   6  11  218.58    6.96   0
   3  12   0    0.67    7.76   0
   3  12   1  208.72    9.41   0
   3  12   2  228.78   10.20   0
   4 -15  -4    8.21    6.13   0
   4 -14  -6    8.85    6.35   0
   4 -13  -7   31.76    8.25   0
   4 -10 -10  143.95    9.08   0
   4 -10  12  338.34   10.47   0
   4  -9 -11  315.09    7.47   0
   4  -7 -12  550.39    8.29   0
   4  -6 -12   -3.26    7.54   0
   4  -6  14  189.55    7.01   0
   4  -3 -13  906.41    9.49   0
   4  -2 -13  343.80    7.50   0
   4  -2  15  374.37    8.92   0
   4  -1 -13    0.78    7.67   0
   4  -1  15  250.23    8.46   0
   4   0 -13    5.49    6.19   0
   4   1 -13   20.36    6.07   0
   4   4  14    6.45    6.47   0
   4   6  13   18.04    5.76   0
   4   8 -10  213.94    9.94   0
   4   8  12   17.06    8.36   0
   4   9  11  318.39    7.33   0
   4  10  10  169.08    6.76   0
   4  11   9   11.95    6.17   0
   4  13   5    3.95    5.47   0
   5 -17  -2  133.47    9.88   0
   5 -17   4  113.70   12.66   0
   5 -16  -5   -1.80    9.58   0
   5 -15  -7   15.06    8.35   0
   5 -10 -12   -0.26    6.22   0
   5  -8 -13  114.18    6.82   0
   5  -8  15   22.28    9.05   0
   5  -5 -14  145.58    6.78   0
   5  -5  16   51.16    8.84   0
   5  -4 -14  200.68    9.13   0
   5  -4  16  362.20    8.14   0
   5   1  16    8.78    6.53   0
   5   2  16   -5.86    6.53   0
   5   3 -14   78.72    6.39   0
   5   3  16   57.63    8.45   0
   5   5  15   52.91    6.79   0
   5   6 -13  467.53    8.58   0
   5   6  15   31.39    8.10   0
   5   9  13   25.99    6.64   0
   5  10  12   -0.86    6.74   0
   5  11  11   12.99    6.20   0
   5  12  10   -6.44    6.32   0
   5  13   9  -17.28    9.12   0
   5  14   7   18.38    8.62   0
   5  15  -2  212.26    9.68   0
   5  15   4   23.81    8.53   0
   6 -18  -4  -14.27    6.86   0
   6 -17  -6   11.26    9.12   0
   6 -16  -8   63.07    6.70   0
   6 -15  -9   67.42    9.63   0
   6 -12 -12   31.14    9.48   0
   6 -12  14   -7.52   10.04   0
   6 -11 -13  102.85    7.09   0
   6  -9 -14   39.77    7.44   0
   6  -6 -15  156.12    8.69   0
   6  -6  17    5.06    8.26   0
   6  -5  17  -12.93    6.58   0
   6   3  17  572.50    8.20   0
   6   4 -15   48.51    8.44   0
   6   4  17   -7.57    7.98   0
   6   6  16   84.94    7.02   0
   6   8  15    0.04    6.50   0
   6  10 -12   57.98    9.31   0
   6  10  14   20.25    8.76   0
   6  11  13  109.58    7.15   0
   6  12  12   24.43    6.71   0
   6  13  -9    4.34   11.02   0
   6  13  11   14.92    9.21   0
   6  15   8  132.53    9.86   0
   6  16   5  265.87    7.93   0
   7 -19  -4  317.45   11.73   0
   7 -18  -7   36.21    7.67   0
   7 -16 -10   13.25    8.22   0
   7 -15 -11  261.08    8.75   0
   7 -14 -12   -6.71    8.08   0
   7 -11 -14  289.99    9.77   0
   7 -11  16  142.06   10.29   0
   7  -9 -15  381.69    9.88   0
   7  -9  17   80.79    9.58   0
   7  -7 -16   95.37    6.17   0
   7  -6 -16   -8.91    9.06   0
   7  -6  18   73.64    9.46   0
   7   3  18  166.42    8.13   0
   7   4 -16    5.84    9.09   0
   7   7 -15   15.94    9.37   0
   7   7  17   43.30   10.22   0
   7   9 -14    6.67    8.86   0
   7   9  16   29.85   10.46   0
   7  10  15   26.36    6.90   0
   7  15  10   58.56    6.45   0
   7  17   6  151.82    9.63   0
   8 -20  -4   38.25   10.95   0
   8 -20   6   12.02   14.54   0
   8 -19  -7   66.69    9.52   0
   8 -18  -9    4.25    7.45   0
   8 -17 -10   37.16   10.89   0
   8 -14 -13   70.69   10.15   0
   8 -13 -14   -3.47    7.62   0
   8 -13  16   11.72   12.27   0
   8 -11 -15   -2.82    9.95   0
   8 -11  17   91.03    8.36   0
   8  -9 -16   27.76   10.28   0
   8  -9  18   32.71   10.26   0
   8  -7 -17   -2.64    7.45   0
   8  -6 -17  122.56   10.82   0
   8  -6  19    0.31   10.13   0
   8   3  19  119.29    7.69   0
   8   4 -17   71.55   10.24   0
   8   4  19   -2.31   10.20   0
   8   7 -16  146.91   11.09   0
   8   9 -15  371.19   11.80   0
   8   9  17    5.29    7.62   0
   8  11  16   17.64    9.29   0
   8  12 -13   19.70   10.88   0
   8  13  14   -0.72    7.53   0
   8  14  13   90.71    7.53   0
   8  15  12   70.35    9.98   0
   8  17   9   20.84    8.71   0
   8  18   6    0.38    7.55   0
   9 -21  -4   15.53   11.13   0
   9 -21   6    6.35   13.03   0
   9 -20  -7    2.34   10.15   0
   9 -19  -9   -2.19    8.36   0
   9 -18 -10   11.32   11.17   0
   9 -13 -15   -0.34    9.49   0
   9 -11 -16   13.04   10.23   0
   9  -9 -17   10.91   10.50   0
   9  -6 -18   15.43    8.90   0
   9  -5  20   10.98    7.77   0
   9   3  20   13.62    7.64   0
   9   4 -18  282.78   10.41   0
   9   4  20   10.11    9.17   0
   9   7 -17  -10.19   10.03   0
   9   7  19  -18.88   11.32   0
   9   9 -16    6.13   10.00   0
   9   9  18    4.71   11.38   0
   9  11 -15   24.71    8.59   0
   9  11  17   20.08    9.58   0
   9  12  16   51.53    8.07   0
   9  13  15   -4.53    7.23   0
   9  15  13    6.26    7.71   0
   9  16 -10   21.33   14.60   0
   9  16  12   11.30    7.56   0
   9  19   6    0.43   10.55   0
  10 -11 -17   -0.34    9.93   0
  10  -9 -18  -10.38    8.46   0
  10  -6 -19    0.07    7.96   0
  10  -5 -19   21.30    8.33   0
  10  -4 -19   28.02   11.67   0
  10   2 -19  203.17   11.58   0
  10   3 -19    9.95    7.79   0
  10   9 -17   86.06    9.99   0
  10  17  12   26.75   11.06   0
  10  19   8   10.67    7.77   0
  10  20   5  116.08    8.80   0
  10  20   6   89.96    9.61   0
   0  -1   3   -0.52   12.83   0
   1  -7  -3  301.35   10.37   0
   1  -7   6  496.73   15.02   0
   1  -6  -4 3666.73   20.82   0
   1  -6   7    7.26    9.11   0
   1  -5  -5    9.74    6.57   0
   1  -4   8   60.88    8.43   0
   1  -2  -6  166.89    8.34   0
   1  -1  -6  289.94   10.53   0
   1   0  -6  507.18   12.30   0
   1   2   8  108.18    6.44   0
   1   3  -5   39.86   10.24   0
   1   4   7  878.65   10.30   0
   1   5   6 1625.59   13.18   0
   1   6   5   35.54    8.91   0
   1   7   1  258.84   11.14   0
   1   7   2  522.69   11.83   0
   2 -11  -2  507.94   10.28   0
   2 -10  -4   10.87    7.44   0
   2  -9   8   72.27   11.03   0
   2  -8   9   29.64    8.85   0
   2  -7  -7  444.87    9.18   0
   2  -5  -8    4.43    7.41   0
   2  -4  11  571.88   10.97   0
   2  -1  -9  242.71    7.10   0
   2   2  11  168.19    6.49   0
   2   3  11   13.96    7.14   0
   2   5  10   98.92    8.10   0
   2   6   9   -0.02    5.66   0
   2   7   8  779.96    8.57   0
   2   8   7   -4.67    4.91   0
   2  10   0  188.09    8.45   0
   2  10   1  182.30    8.75   0
   2  10   2   92.39    7.99   0
   3 -13  -3  296.73   10.10   0
   3 -12  -5  247.71    8.95   0
   3 -11   9   11.53    9.99   0
   3 -10  10   14.87    8.88   0
   3  -9  -8    8.87    8.45   0
   3  -9  11  938.28   14.78   0
   3  -8  -9   48.44    6.46   0
   3  -7  12   75.98    6.60   0
   3  -6 -10   68.69    6.36   0
   3  -5  13  499.48   10.01   0
   3  -2 -11  349.97    7.41   0
   3  -1 -11  193.14    7.03   0
   3   0 -11   -3.42    5.87   0
   3   3  13   53.27    7.95   0
   3   4 -10    8.37    8.41   0
   3   5  12  142.48    6.63   0
   3   6  -9   12.10    8.13   0
   3   7  11   -2.52    5.92   0
   3   8  10  146.36    6.70   0
   3   9   9  849.99    9.47   0
   3  10   8  589.13    8.44   0
   3  11  -4 1213.35   30.08   0
   3  11   6  541.10    8.43   0
   3  12  -1  203.53    9.50   0
   3  12   3    7.13    6.21   0
   3  12   4   26.97    8.50   0
   4 -15  -3  159.53    7.12   0
   4 -15   5   12.15   11.67   0
   4 -14  -5   -0.58    8.62   0
   4 -12  -8    0.82    6.33   0
   4 -11  -9   22.33    6.46   0
   4  -9  13  426.63   11.12   0
   4  -8 -11   -2.73    5.45   0
   4  -7  14   11.37    9.08   0
   4  -5 -12  161.33    8.28   0
   4  -4  15  108.34    9.18   0
   4  -3  15   69.82    6.36   0
   4   1  15  248.58    7.07   0
   4   2  15  404.79    9.75   0
   4   4 -12 1135.94   11.36   0
   4   5  14   27.04    6.11   0
   4   6 -11   21.93    8.47   0
   4   7  13  203.80    6.45   0
   4   9  -9   41.97   10.09   0
   4   9  12   78.13    7.69   0
   4  10  11    7.61    8.26   0
   4  11  -7  137.55   14.51   0
   4  11  10  279.65    8.32   0
   4  12   8    1.59    6.27   0
   4  13  -4  336.53   16.18   0
   4  13   6  247.37    6.93   0
   4  14   0  126.08    8.96   0
   4  14   1    4.63    8.01   0
   4  14   2  199.50    9.07   0
   4  14   3  140.60    8.77   0
   5 -17  -1   17.84    8.46   0
   5 -17   0    2.46    9.09   0
   5 -17   3   25.13    9.69   0
   5 -16  -4   64.16    9.75   0
   5 -15  -6    8.19    9.65   0
   5 -14  -8  310.11    8.08   0
   5 -13  -9    5.26    6.38   0
   5 -12 -10  -17.64    6.58   0
   5 -11 -11   -2.92    7.05   0
   5 -10  14  108.83    9.68   0
   5  -9 -12    3.02    7.63   0
   5  -7 -13   -6.86    6.02   0
   5  -6  16    0.42    9.28   0
   5  -3 -14   71.43    6.08   0
   5  -2 -14    4.67    8.36   0
   5  -1 -14  107.50    8.38   0
   5   0 -14  262.26    9.02   0
   5   1 -14  110.78    7.87   0
   5   2 -14   -0.56    5.76   0
   5   4  16  403.13   10.31   0
   5   5 -13    4.68    8.07   0
   5   7  15   50.94    7.86   0
   5   8  14   53.74    6.95   0
   5   9 -11   36.26    8.05   0
   5  10  13  231.76    9.46   0
   5  11  12    0.33    9.17   0
   5  12  11  386.46   10.41   0
   5  15   5  310.55    9.56   0
   6 -18  -3   49.84    6.97   0
   6 -18  -2   40.03    9.34   0
   6 -18   5   13.28   11.09   0
   6 -17  -5  182.21   10.47   0
   6 -16  10    0.21   22.18   0
   6 -14 -10  139.79    7.43   0
   6 -13 -11   33.36    6.96   0
   6 -11  15    7.48    9.02   0
   6 -10 -13  108.24    7.70   0
   6  -9  16   69.62   10.11   0
   6  -8 -14  262.14    7.55   0
   6  -7  17   20.14    9.22   0
   6  -5 -15   38.64    6.71   0
   6  -4 -15   19.85    9.37   0
   6  -2  18   23.58    9.99   0
   6  -1  18   54.62    9.37   0
   6   0  18    8.96    9.65   0
   6   1  18   49.10    8.80   0
   6   2 -15   56.85    9.40   0
   6   3 -15   30.18    6.82   0
   6   5  17   11.32    8.81   0
   6   6 -14   18.38    8.41   0
   6   7  16   81.61    6.58   0
   6   8 -13   54.05    8.79   0
   6   9  15  545.58    7.91   0
   6  11 -11  109.87    9.42   0
   6  12 -10  185.29   11.70   0
   6  12  13   -9.09    7.98   0
   6  14  10  109.43    7.31   0
   6  15   9   78.81    8.55   0
   6  16  -4    0.27    9.21   0
   6  16   6   37.48    7.18   0
   7 -19  -3   44.78   11.07   0
   7 -18  -6   29.05    9.34   0
   7 -17  -8   40.06    7.80   0
   7 -16  -9   74.86   10.32   0
   7 -15  13   24.61   12.08   0
   7 -14  14    7.21    9.94   0
   7 -13 -12   64.35    9.32   0
   7 -12 -13   15.89    6.50   0
   7 -10 -14   16.15    8.81   0
   7  -8 -15  -10.78    8.64   0
   7  -7  18   -4.72    9.66   0
   7  -5 -16  174.94    7.39   0
   7  -4 -16    7.80    9.40   0
   7  -3  19  -13.88    9.77   0
   7  -2  19  -12.86   10.01   0
   7  -1  19   40.13    9.58   0
   7   0  19  -12.23    9.67   0
   7   1  19   45.51    9.51   0
   7   2  19   13.92    8.61   0
   7   3 -16   97.97    9.34   0
   7   5  18  192.26    7.91   0
   7   6  18   62.38    8.74   0
   7   8  17    0.24    9.66   0
   7  10  16    9.61    8.66   0
   7  11  15   98.07    7.87   0
   7  12  14   -9.09    7.62   0
   7  13  13   75.59    7.90   0
   7  14  12    3.13    7.72   0
   7  16   9   62.53    7.17   0
   7  17   7   84.98    9.81   0
   7  18   0   -1.39    8.86   0
   7  18   1   14.28    9.18   0
   7  18   2   13.84    9.38   0
   7  18   3   -0.10    9.18   0
   8 -20  -3   32.40   11.10   0
   8 -19  -6   58.44   10.98   0
   8 -18  -8   46.10    9.15   0
   8 -16 -11  -18.30    8.08   0
   8 -15 -12   78.69    7.55   0
   8 -10  18   12.98    9.01   0
   8  -8 -16   64.07   10.58   0
   8  -7  19   -9.02    7.66   0
   8  -5 -17   43.96    7.62   0
   8  -4 -17   50.37   10.67   0
   8  -3  20   63.14    9.57   0
   8  -2  20   55.76   10.85   0
   8  -1  20   17.72   10.56   0
   8   0  20  -15.26   10.33   0
   8   1  20   23.21   10.42   0
   8   2 -17  353.91   11.07   0
   8   3 -17  258.38   10.04   0
   8   5  19   29.64    7.53   0
   8   6  19    4.58    8.93   0
   8   8  18   41.86    7.72   0
   8  10  17   65.26    9.95   0
   8  13 -12   85.54   11.20   0
   8  14 -11   57.86   11.27   0
   8  16  11    0.95    7.48   0
   8  18   7   15.45    7.27   0
   8  19  -1   -5.67   11.17   0
   8  19   0   42.28   10.02   0
   8  19   1    6.39   10.34   0
   8  19   2   42.89   10.26   0
   8  19   3   12.41   10.06   0
   9 -21  -3   -8.96   11.73   0
   9 -20  -6   47.45   11.09   0
   9 -19  -8   20.54   10.01   0
   9 -17 -11    6.32    8.08   0
   9 -16 -12   30.95    9.24   0
   9 -15 -13   -2.29    7.98   0
   9 -14 -14   24.61    7.76   0
   9 -12 -15    1.09   10.36   0
   9 -10 -16  160.08   10.73   0
   9  -8 -17    9.19    9.08   0
   9  -5 -18   22.33    7.45   0
   9  -4 -18  345.49    8.83   0
   9  -3 -18   30.22   10.17   0
   9  -2 -18   13.61    9.91   0
   9   1 -18   16.29   10.32   0
   9   2 -18   -2.48    8.92   0
   9   3 -18    1.45    7.58   0
   9   5  20   26.98    8.22   0
   9   6 -17    6.16    9.58   0
   9   8  19   86.30   10.55   0
   9  10  18   44.17   10.92   0
   9  12 -14  107.79    9.64   0
   9  13  16   -8.64   11.16   0
   9  14  15  -12.11   11.40   0
   9  15  14    1.26   11.27   0
   9  16  13   66.78    9.90   0
   9  17  11   -0.47    7.78   0
   9  19   7   33.62   10.34   0
   9  20   0    6.44   11.10   0
   9  20   1  141.71    9.89   0
   9  20   2   42.62    9.09   0
   9  20   3  111.23   10.08   0
  10 -17 -12  -16.04   10.23   0
  10 -16 -13   58.42    9.95   0
  10 -15 -14   25.53    8.13   0
  10 -14 -15    3.38    8.26   0
  10 -10 -17   43.63    9.89   0
  10  -8 -18   23.98    8.12   0
  10  -7 -18   -3.84   10.67   0
  10  -3 -19   -9.10    7.73   0
  10  -1 -19   -6.68    8.15   0
  10   0 -19    6.75    7.93   0
  10   1 -19    3.49    8.17   0
  10   6 -18   42.91    7.77   0
  10  12 -15   16.09    9.55   0
  10  18  11   21.39    7.70   0
  10  19   9    2.39    7.73   0
  10  20  -4  114.18   13.82   0
  10  20   7   50.67    9.63   0
  11   4 -19   30.74   11.44   0
  11  10 -17   34.67    7.95   0
  11  10 -17   17.37    5.29   0
  11  13 -15    3.39   11.18   0
   0  -2   3  527.03   18.17   0
   0   0   3   -0.58    9.17   0
   0   1   1    2.12   10.96   0
   0   1   2   -1.86   10.31   0
   0   1   3   -4.78   12.78   0
   1  -8  -1   46.38    6.59   0
   1  -5   8  187.66    8.73   0
   1  -4  -5 1000.92   13.40   0
   1  -2   9    1.52    7.93   0
   1  -1   9   25.35    6.00   0
   1   0   9   10.14    5.71   0
   1   1   9   34.83    7.99   0
   1   3   8  119.06    6.42   0
   1   5   7  103.32    8.43   0
   1   6   6   -5.25    7.55   0
   1   7   0   -1.70    8.66   0
   1   7   3  292.47    8.61   0
   1   7   4  733.86   11.86   0
   2 -11  -1    2.05    7.54   0
   2 -10   7  348.37   18.05   0
   2  -9  -5  653.84    8.79   0
   2  -8  -6  191.96    6.34   0
   2  -7  10 2005.17   17.99   0
   2  -6  -7  118.41    8.36   0
   2  -5  11   99.42    9.41   0
   2  -4  -8   17.68    7.35   0
   2  -1  12  134.79    9.29   0
   2   0  12   16.95    9.10   0
   2   3  -8  163.72    7.06   0
   2   4  11  565.73    9.64   0
   2   5  -7   33.63    8.03   0
   2   6  10  551.52    9.26   0
   2   7   9   63.08    8.00   0
   2   8   8   33.41    7.83   0
   2   9   6  139.09    6.07   0
   2  10   3  628.89    9.18   0
   2  10   4    3.23    7.40   0
   3 -13  -2  197.74    9.64   0
   3 -12  -4   49.31    8.76   0
   3 -11  -6  508.62    8.40   0
   3 -10  -7   24.41    6.37   0
   3  -7  -9   -5.19    7.98   0
   3  -6  13    5.23    7.90   0
   3  -5 -10    5.82    5.77   0
   3  -2  14   45.58    8.74   0
   3  -1  14  727.86   10.22   0
   3   0  14   10.36    8.08   0
   3   1  14  713.83   10.54   0
   3   3 -10   69.65    8.80   0
   3   4  13    6.06    5.37   0
   3   6  12  210.46    6.48   0
   3   8  11   37.56    7.55   0
   3   9  10   82.99    7.84   0
   3  10   9   22.80    8.18   0
   3  11   7  189.08    6.86   0
   3  12   5  278.45    9.48   0
   4 -15  -2   22.35    6.30   0
   4 -14  -4  238.80    9.52   0
   4 -13  -6  257.12    9.10   0
   4 -10  -9   25.70    8.20   0
   4  -9 -10    3.99    5.65   0
   4  -7 -11   63.20    5.80   0
   4  -5  15    6.43    8.60   0
   4  -4 -12 1100.76   10.23   0
   4  -3 -12   98.81    8.40   0
   4   2 -12  144.42    8.94   0
   4   3 -12   71.83    6.42   0
   4   3  15   71.70    6.22   0
   4   4  15   94.95    9.18   0
   4   6  14  215.67    7.14   0
   4   8  13  268.40    7.02   0
   4  10  -8  267.41   12.47   0
   4  12   9  247.95    8.71   0
   4  13   7   12.65    6.02   0
   4  14  -1    0.93    8.06   0
   4  14   4  216.27    9.60   0
   5 -17   1   11.47    8.34   0
   5 -17   2  122.26    9.31   0
   5 -14  -7   26.93    8.66   0
   5 -11 -10   30.39    8.23   0
   5 -10 -11   58.59    6.47   0
   5  -9  15   92.10    9.55   0
   5  -8 -12   41.93    8.12   0
   5  -7  16   21.19    8.24   0
   5  -6 -13  434.99    7.63   0
   5  -5 -13  -10.46    8.35   0
   5  -3  17  176.04    9.44   0
   5  -2  17   50.06    9.06   0
   5  -1  17   -4.79    6.81   0
   5   0  17    6.27    6.60   0
   5   1  17    2.88    9.02   0
   5   2  17   41.71    9.17   0
   5   4 -13   -1.51    8.58   0
   5   5  16   44.66    7.22   0
   5   7 -12   32.17    7.59   0
   5   8  15   12.90    8.92   0
   5   9  14   11.23    6.54   0
   5  10 -10   75.01    8.85   0
   5  12  -8  399.68   16.23   0
   5  13  10    1.74    6.33   0
   5  14   9   16.07    8.28   0
   5  15  -3  225.41   10.20   0
   5  15   6   10.64    6.53   0
   6 -18  -1    7.69    9.05   0
   6 -18   4    3.24   10.80   0
   6 -15  -8  106.78    9.62   0
   6 -14  -9   -2.74    8.89   0
   6 -13 -10  205.79    9.85   0
   6 -12 -11   54.42    8.61   0
   6 -11 -12  133.52    7.38   0
   6  -9 -13  505.90    8.32   0
   6  -7 -14  178.32    7.29   0
   6  -6 -14    1.28    8.87   0
   6  -4  18   74.01   10.31   0
   6  -3 -15   35.60    7.06   0
   6  -3  18   13.23    7.64   0
   6  -2 -15   70.98    7.14   0
   6  -1 -15  108.03    6.79   0
   6   1 -15  106.19    6.89   0
   6   2  18   37.42    6.90   0
   6   3  18   -1.80    9.76   0
   6   5 -14    9.81    8.88   0
   6   6  17   32.61    6.50   0
   6   8  16    1.73    5.99   0
   6  10  15   10.04    8.59   0
   6  11  14  163.78    6.94   0
   6  13  12   57.29    6.87   0
   6  14  11  -10.70    6.62   0
   6  16   7  183.93    7.47   0
   6  17   0   47.74    9.19   0
   6  17   1  163.16   10.15   0
   6  17   2   58.17    7.81   0
   6  17   3  985.68   13.95   0
   6  17   4  103.61    9.92   0
   7 -19  -2  225.87   11.92   0
   7 -19   5   25.17   12.63   0
   7 -18  -5  135.98   10.73   0
   7 -17  -7   93.47    9.07   0
   7 -16  12    1.30   13.05   0
   7 -15 -10   54.79    6.66   0
   7 -14 -11   35.92    6.88   0
   7 -13  15    3.16   10.67   0
   7 -11 -13   -8.86    8.81   0
   7 -10  17   44.60   10.46   0
   7  -9 -14    7.00    9.14   0
   7  -8  18   39.20   10.48   0
   7  -7 -15   30.78    8.63   0
   7  -5  19   57.52   10.49   0
   7  -4  19    5.97    7.50   0
   7  -3 -16   92.61    7.13   0
   7  -2 -16   69.08    8.48   0
   7  -1 -16  411.65   10.47   0
   7   0 -16  203.44   10.06   0
   7   1 -16  387.82    9.74   0
   7   2 -16   54.33    6.88   0
   7   3  19  -11.16    7.44   0
   7   4  19   -9.65    9.28   0
   7   6 -15   20.60    6.92   0
   7   7  18  -26.31   10.24   0
   7   8 -14   16.46    9.51   0
   7   9  17   68.39    9.76   0
   7  10 -13   13.91    8.14   0
   7  12  15    0.62    9.89   0
   7  13  14   35.91   10.29   0
   7  14  13   14.25   10.11   0
   7  16  10   28.59   10.79   0
   7  17   8   28.67   10.54   0
   7  18  -1    0.13    9.39   0
   7  18   4    1.82    6.60   0
   7  18   5  126.29    9.66   0
   8 -20  -2   20.35   10.75   0
   8 -19  -5   61.39   10.19   0
   8 -18  -7   36.86   10.34   0
   8 -17  -9   19.11    7.47   0
   8 -16 -10   75.67   10.36   0
   8 -15 -11  -16.21   10.51   0
   8 -14 -12  173.32   10.66   0
   8 -13 -13   16.58    7.66   0
   8 -12  17  212.05   12.23   0
   8 -10 -15  187.91    8.56   0
   8  -8  19   -2.70   10.72   0
   8  -7 -16  130.29    9.78   0
   8  -5  20   14.90   10.98   0
   8  -4  20   -3.67    7.41   0
   8  -3 -17  251.12    8.38   0
   8  -2 -17  378.31    8.86   0
   8  -1 -17  260.62    9.85   0
   8   0 -17   -5.82    8.71   0
   8   1 -17  271.56    8.21   0
   8   2  20   41.02    8.02   0
   8   3  20   44.90    8.03   0
   8   4  20   -5.95    9.31   0
   8   6 -16  206.19    8.24   0
   8   7  19  -26.37   10.88   0
   8   8 -15  227.78    9.93   0
   8   9  18    4.15    7.62   0
   8  10 -14  106.84    9.33   0
   8  11  17   82.68    9.28   0
   8  13  15   22.77    7.54   0
   8  14  14   20.32    7.02   0
   8  15  13    4.08    7.02   0
   8  16  12   15.11   10.03   0
   8  17  10   27.12    7.50   0
   8  18  -5    6.91   13.27   0
   8  18   8   45.74    7.37   0
   8  19   4  143.70    8.14   0
   8  19   5   70.01    9.91   0
   9 -21  -2   32.37   10.05   0
   9 -21  -1   47.20   11.08   0
   9 -21   5    7.05   12.19   0
   9 -20  -5   -6.07   11.31   0
   9 -19  -7   11.09   10.66   0
   9 -18  -9    2.25    9.46   0
   9 -17 -10  -12.71   10.49   0
   9 -14 -13   22.25   10.44   0
   9 -13 -14   17.81    7.35   0
   9  -9 -16    0.18   10.41   0
   9  -7 -17  -16.35    7.59   0
   9  -6 -17   21.59    9.50   0
   9  -1 -18   36.59    7.57   0
   9   0 -18  186.28    7.85   0
   9   5 -17   10.14    9.75   0
   9   8 -16   51.44    9.91   0
   9  10 -15  164.19   10.10   0
   9  12  17   25.06    7.51   0
   9  13 -13   25.71    9.81   0
   9  17  12    6.44   11.43   0
   9  18  10   -1.37    7.83   0
   9  19  -5   26.10   13.77   0
   9  19   8    4.89   10.99   0
   9  20  -1  181.22   11.22   0
   9  20   4   43.89   11.25   0
   9  20   5  -21.50    9.48   0
  10 -19  -9   19.22    8.49   0
  10 -18 -10  204.78   11.80   0
  10 -14 -14   11.01   10.96   0
  10 -13 -15   52.03    8.67   0
  10 -11 -16  -14.97   10.97   0
  10  -9 -17   90.51    9.87   0
  10  -6 -18   32.55    7.65   0
  10  -5 -18    4.77   10.03   0
  10   4 -18    2.51   10.68   0
  10   5 -18   10.56    7.69   0
  10   8 -17    0.83    7.90   0
  10  10 -16    0.93    9.23   0
  10  13 -14   23.98   10.51   0
  10  21   0   14.31   11.72   0
  10  21   1  -13.07   10.77   0
  10  21   2   20.83   10.62   0
  10  21   3    4.78    9.72   0
  11  -4 -19   28.27    9.61   0
  11  -3 -19   17.29   10.52   0
  11   2 -19   16.18   10.68   0
  11   3 -19   17.17    9.05   0
  11   7 -18  114.54    9.79   0
  11  14 -14   17.41   11.48   0
   0  -1   4    2.07   11.33   0
   0   0   4  885.36   14.97   0
   0   1   4   -7.56   11.23   0
   0   2   2  449.72   16.92   0
   1  -8   0   -3.10    8.89   0
   1  -7  -2  517.82   11.84   0
   1  -5  -4  193.30    9.99   0
   1  -3  -5   44.66   10.36   0
   1  -3   9    1.99    5.25   0
   1   2  -5  202.18   10.49   0
   1   2   9   -3.96    5.57   0
   1   3   9    1.81    7.25   0
   1   4   8   53.79    5.83   0
   1   7   5   46.54    8.19   0
   2 -11   0  895.75   12.75   0
   2 -11   4  230.11   14.84   0
   2 -10  -3  652.86    9.08   0
   2  -9  -4  361.85    9.40   0
   2  -7  -6   -7.79    7.92   0
   2  -6  11  136.80    8.77   0
   2  -3  -8  178.23    6.65   0
   2  -3  12  735.39   11.50   0
   2  -2  -8   12.20    8.08   0
   2  -2  12   -6.99    6.11   0
   2   1  -8   88.84    8.79   0
   2   1  12  135.64    6.71   0
   2   2  -8    8.41    6.06   0
   2   2  12   -3.64    5.96   0
   2   3  12  722.29   10.28   0
   2   5  11   97.13    8.87   0
   2   9   7  309.78    7.36   0
   2  10  -1  169.26    9.07   0
   2  10   5   40.96    8.66   0
   3 -13  -1  734.29   12.28   0
   3 -13   5    6.81   12.87   0
   3 -12   8    5.00   13.44   0
   3 -11  -5  102.96    9.64   0
   3  -8  -8  159.34    8.18   0
   3  -8  12   27.23    8.49   0
   3  -6  -9   -1.79    8.05   0
   3  -4 -10   -2.67    5.66   0
   3  -4  14   27.75    8.22   0
   3  -3 -10   76.60    8.26   0
   3  -3  14   85.89    6.59   0
   3   2 -10  368.98    9.14   0
   3   2  14   57.58    6.52   0
   3   3  14   78.30    8.47   0
   3   5  13  474.51    7.52   0
   3   6  13   15.23    7.75   0
   3   7  -8    0.28    9.36   0
   3   7  12   82.06    5.95   0
   3  11   8   89.54    6.56   0
   3  12  -2  239.36   10.84   0
   3  12   6  341.58    9.75   0
   4 -15  -1   90.19    6.94   0
   4 -15   0  671.30   11.82   0
   4 -15   4   12.45   10.37   0
   4 -12  -7  304.15    7.52   0
   4 -12  11   30.31   10.21   0
   4 -11  -8   70.35    6.57   0
   4 -11  12   27.60   11.02   0
   4  -8 -10  215.07    8.52   0
   4  -8  14  180.10    7.25   0
   4  -6 -11   19.05    6.19   0
   4  -6  15  216.52    9.95   0
   4  -2 -12  134.25    7.26   0
   4  -2  16  137.01    9.54   0
   4  -1 -12   25.95    6.18   0
   4  -1  16  118.56    7.50   0
   4   0 -12  287.75    7.46   0
   4   0  16   92.21    6.56   0
   4   1 -12   37.24    6.13   0
   4   1  16  109.54    9.78   0
   4   2  16  154.28    9.36   0
   4   5 -11   68.76    8.91   0
   4   5  15    1.96    6.21   0
   4   7 -10 1595.36   16.07   0
   4   7  14   25.84    6.45   0
   4   9  13  414.67    9.94   0
   4  10  12  298.50    7.23   0
   4  11  11  122.65    6.34   0
   4  12  10  -14.51    8.51   0
   4  13   8   36.05    5.94   0
   4  14   5   21.93    5.70   0
   4  14   6    1.65    7.91   0
   5 -16  -3  217.38    8.00   0
   5 -15  -5  285.64    9.01   0
   5 -13  -8   85.47    6.58   0
   5 -13  12  254.62   13.04   0
   5 -12  -9   73.00    6.09   0
   5 -12  13   88.82   10.07   0
   5 -11  14  141.87   10.93   0
   5  -9 -11   32.29    8.41   0
   5  -7 -12   37.29    8.33   0
   5  -5  17   -1.10    8.10   0
   5  -4 -13    4.94    7.96   0
   5  -4  17   -2.02    6.10   0
   5   3 -13   25.34    8.21   0
   5   3  17  172.10    7.36   0
   5   4  17  -23.23    8.71   0
   5   6  16   12.14    6.72   0
   5   7  16   21.01    8.76   0
   5  10  14   94.99    9.56   0
   5  11  -9   65.88   10.00   0
   5  11  13   66.54    7.13   0
   5  12  12   18.65    7.59   0
   5  13  11    8.91    9.50   0
   5  15   7    6.02    6.65   0
   5  16   1  200.17   10.05   0
   5  16   2    6.80    8.99   0
   5  16   3  233.73   10.26   0
   5  16   4   73.13    8.78   0
   6 -18   0    8.40    8.28   0
   6 -18   1    1.60    9.36   0
   6 -18   2   54.47    9.55   0
   6 -18   3   39.48    9.50   0
   6 -17  -4   67.82    7.47   0
   6 -16  -6   12.05    7.25   0
   6 -10 -12   35.53    6.94   0
   6 -10  16   39.14   10.42   0
   6  -8 -13   54.00    8.61   0
   6  -8  17   54.12    7.63   0
   6  -6  18    7.47    9.04   0
   6  -5 -14   -0.89    8.79   0
   6  -5  18   24.01    7.40   0
   6   4 -14   -0.27    8.22   0
   6   4  18   69.48    7.78   0
   6   5  18   40.60   10.45   0
   6   7 -13    2.19    8.51   0
   6   7  17   29.19    7.45   0
   6   9 -12   28.83    8.66   0
   6   9  16   59.04    7.43   0
   6  11  15   -1.11    9.21   0
   6  12  14   20.57    9.37   0
   6  13  13  132.91    8.89   0
   6  14  12   41.37    7.73   0
   6  15  10  382.62    8.19   0
   6  16   8   60.40    6.90   0
   6  17  -1  164.52   10.13   0
   6  17   5  193.10   10.28   0
   7 -19  -1  123.51   10.02   0
   7 -19   0    1.64   10.31   0
   7 -19   4  326.33   13.95   0
   7 -18  -4   -1.67    9.42   0
   7 -17  -6  181.84   10.34   0
   7 -16  -8   -4.03    6.72   0
   7 -15  -9  237.04   10.37   0
   7 -14 -10   28.25    8.93   0
   7 -13 -11  249.05   10.42   0
   7 -12 -12   11.24    7.19   0
   7 -12  16   -5.66   10.31   0
   7  -9  18   12.60    8.78   0
   7  -8 -14    5.34    9.33   0
   7  -6 -15   -5.83    6.66   0
   7  -6  19    1.74   10.27   0
   7  -5 -15  222.91   10.28   0
   7   0  20  123.60    9.57   0
   7   5 -15  221.75    8.83   0
   7   5  19   52.79    7.78   0
   7   8  18    6.14   10.85   0
   7  10  17   42.69   10.40   0
   7  11 -12   80.31    9.86   0
   7  11  16  150.21    7.62   0
   7  15  12   54.09    7.70   0
   7  16  11   74.94   10.21   0
   7  17  -5  203.10   14.48   0
   7  17   9  407.91   11.67   0
   7  18  -2   10.21    9.21   0
   7  18   6   26.94   10.47   0
   8 -20  -1   39.25    9.38   0
   8 -20   0   19.65   10.46   0
   8 -20   5  107.44   12.39   0
   8 -17  -8   18.63   10.65   0
   8 -11 -14  125.12    8.54   0
   8 -11  18    0.38    9.28   0
   8  -9 -15  368.06    8.67   0
   8  -9  19   18.82   10.51   0
   8  -6 -16  197.01    7.97   0
   8  -6  20   64.22   10.74   0
   8  -5 -16   39.85    8.73   0
   8   5 -16   26.40    6.79   0
   8   5  20   42.03    8.51   0
   8   8  19   28.17   11.25   0
   8  10  18    1.07   10.82   0
   8  13  16   14.00   10.99   0
   8  14  15   12.96   10.26   0
   8  15  14   -9.43   10.31   0
   8  17  11    6.23    7.79   0
   8  19  -2   42.47    9.93   0
   8  19   6   70.23   10.83   0
   9 -21   0   -5.08   10.88   0
   9 -21   1   39.98   10.98   0
   9 -21   3   20.62   12.84   0
   9 -21   4   11.19   11.13   0
   9 -20  -4   71.70   11.30   0
   9 -16 -11  578.12    9.80   0
   9 -15 -12   -2.80    7.99   0
   9 -11 -15   13.35    7.72   0
   9  -8 -16   34.95    9.98   0
   9  -5 -17  -15.33    8.86   0
   9   4 -17   15.25   10.05   0
   9  14 -12   41.47    9.72   0
   9  14  16  103.96    8.15   0
   9  15 -11   55.77   11.30   0
   9  15  15   16.17    8.15   0
   9  16  14    0.59    8.19   0
   9  17  13   18.23    9.69   0
   9  18  11  107.64    8.26   0
   9  19   9   27.72   11.48   0
   9  20  -2   45.09   11.95   0
   9  20   6    9.38   10.82   0
  10 -20  -6  104.08   11.43   0
  10 -19  -8   -2.80   11.56   0
  10 -17 -11   -8.72    8.51   0
  10 -16 -12  -14.74    8.27   0
  10 -15 -13   23.01    8.21   0
  10 -12 -15   -1.52    9.54   0
  10 -10 -16  -14.20   10.44   0
  10  -8 -17  -18.18    7.56   0
  10  -4 -18    9.26    7.67   0
  10  -3 -18   13.41   10.50   0
  10   2 -18    7.38   10.10   0
  10   3 -18   27.47    9.25   0
  10   7 -17    7.58    9.33   0
  10  14 -13   34.16   10.60   0
  10  15 -12   62.39   13.31   0
  10  16 -11   -1.21   13.70   0
  10  21  -1    5.69    8.93   0
  10  21   4   10.22    8.19   0
  11 -10 -17   65.06    8.19   0
  11  -7 -18  123.62    7.75   0
  11  -2 -19   20.19    7.64   0
  11   0 -19   -0.74    7.71   0
  11   1 -19   40.89    7.75   0
  11   6 -18   69.13   10.08   0
  11   9 -17   46.83    9.45   0
  11  11 -16  145.91    9.80   0
  11  15 -13    1.70   11.55   0
   0  -2   4  593.50   15.84   0
   0  -1   5    1.32    9.53   0
   0   0   5   -5.38    9.49   0
   0   2   1  192.02   16.42   0
   0   2   3  510.87   12.77   0
   0   2   4  622.94   13.72   0
   1  -8   1   43.06    9.42   0
   1  -6  -3  484.16    9.78   0
   1  -4   9 1199.50   12.35   0
   1  -2  -5  206.55    8.77   0
   1  -2  10   96.72    7.33   0
   1  -1  -5   48.26    9.53   0
   1  -1  10    6.44    7.39   0
   1   1  -5   57.81    9.52   0
   1   1  10   15.48    7.14   0
   1   4  -4    2.35    9.33   0
   1   4   9 1231.20   11.49   0
   1   5   8  202.80    6.51   0
   1   6   7    8.76    5.41   0
   1   7  -1  271.24   12.69   0
   1   7   6  515.50    9.96   0
   1   8   2 1121.31   14.31   0
   1   8   3   12.77    7.86   0
   2 -11   1    8.97    7.24   0
   2 -11   2  512.03   13.62   0
   2 -11   3  109.95   12.51   0
   2 -10  -2   75.50    8.25   0
   2  -8  -5   24.40    5.61   0
   2  -5  -7   36.50    5.81   0
   2  -4  12   64.25    6.36   0
   2  -1  -8   84.47    6.36   0
   2   0  -8   57.20    6.11   0
   2   4  -7  204.27    9.58   0
   2   4  12   49.75    8.45   0
   2   6  -6 1098.32   18.01   0
   2   6  11  141.72    8.50   0
   2   7  10 1965.95   12.63   0
   2   8   9   32.81    6.08   0
   2   9   8   65.72    8.72   0
   2  10   6    6.83    5.75   0
   3 -13   0   -3.25    8.73   0
   3 -12  -3   -4.19    9.44   0
   3 -10  -6   95.07    6.44   0
   3  -9  -7   32.91    6.03   0
   3  -7  -8    8.56    8.05   0
   3  -7  13   31.09    8.37   0
   3  -5  -9 1267.57   11.38   0
   3  -5  14  105.02    8.23   0
   3  -2 -10  340.45    6.86   0
   3  -1 -10   65.73    5.74   0
   3   0 -10  498.65    7.95   0
   3   0  15   -1.69    6.90   0
   3   1 -10   66.47    5.70   0
   3   4  14    6.90    6.06   0
   3   5  -9 1255.64   13.32   0
   3   5  14   69.69    7.68   0
   3   7  13   31.94    7.40   0
   3   8  12   30.86    6.53   0
   3   9  11  893.96    9.23   0
   3  10  10   25.93    5.86   0
   3  11   9   17.63    8.32   0
   3  12   7   61.53    8.09   0
   3  13   1  709.42   11.89   0
   3  13   2  197.74    9.55   0
   4 -15   1   94.19    9.01   0
   4 -15   2   24.72    9.83   0
   4 -15   3  167.61   11.09   0
   4 -14  -3  163.15    8.28   0
   4 -13  -5    4.64    5.58   0
   4 -12  -6   89.47    8.44   0
   4 -10  -8  227.58    9.50   0
   4 -10  13  441.64   12.05   0
   4  -9  -9   40.81    6.33   0
   4  -7 -10 1510.25   12.68   0
   4  -7  15   44.14    8.92   0
   4  -5 -11   62.72    6.55   0
   4  -4 -11  114.06    8.40   0
   4  -4  16   28.66    9.14   0
   4   3  16    8.71    6.25   0
   4   4 -11  124.14    9.32   0
   4   4  16   27.01    9.05   0
   4   6  15  215.56    7.52   0
   4   8  14  206.17    7.21   0
   4  11  12   26.60    7.92   0
   4  13   9  100.47    8.72   0
   4  14  -2  188.37    9.66   0
   4  14   7   21.33    8.82   0
   5 -16  -2   -1.34    6.42   0
   5 -15  -4   18.50    8.55   0
   5 -14  -6  254.90    8.75   0
   5 -14  11   57.06   12.79   0
   5 -13  -7  -16.79    7.98   0
   5 -10 -10   59.63    7.97   0
   5 -10  15   75.91    8.99   0
   5  -8 -11  150.87    9.11   0
   5  -8  16   63.66    9.43   0
   5  -6 -12   38.46    8.67   0
   5  -6  17   17.59    9.04   0
   5  -3 -13   36.72    6.53   0
   5  -2 -13   97.36    6.44   0
   5  -1 -13   20.47    8.22   0
   5  -1  18  121.31    9.02   0
   5   0 -13   -5.37    8.40   0
   5   0  18  424.79   10.12   0
   5   1 -13   16.94    7.65   0
   5   1  18  106.74    8.18   0
   5   2 -13   98.53    6.29   0
   5   6 -12   66.27    6.66   0
   5   8 -11  144.28    9.08   0
   5   8  16   57.46    8.50   0
   5   9  15  108.59    7.45   0
   5  11  14  123.70    8.35   0
   5  12  13   68.83    9.30   0
   5  14  10   13.52    7.24   0
   5  15   8   90.19    7.06   0
   5  16   0    3.23    8.62   0
   5  16   5    6.86    9.12   0
   6 -17  -3  957.84   13.09   0
   6 -16  -5  260.71   10.33   0
   6 -15  -7   42.29    6.95   0
   6 -14  -8   46.01    9.34   0
   6 -14  13   16.49   12.83   0
   6 -13  -9    8.77    9.19   0
   6 -13  14    6.70   10.23   0
   6 -12 -10  183.41    8.68   0
   6 -12  15  143.10   10.26   0
   6 -11 -11  119.34    6.54   0
   6  -9 -12   19.10    9.62   0
   6  -9  17  -23.32    9.69   0
   6  -7 -13   31.98    7.67   0
   6  -7  18   25.80    8.52   0
   6  -4 -14   -1.05    6.20   0
   6  -3  19  260.02   10.57   0
   6  -2  19    8.29    7.25   0
   6  -1  19  174.49    8.30   0
   6   0  19    6.11    7.43   0
   6   1  19  153.54    7.90   0
   6   2 -14   86.06    8.52   0
   6   2  19   -1.15    9.94   0
   6   3 -14  262.77    8.98   0
   6   6  18    8.21    7.59   0
   6   8  17   67.41    8.09   0
   6  10  16   16.51    7.82   0
   6  15  11   18.80    6.98   0
   6  16   9   82.58    6.98   0
   6  17  -2   39.24   11.30   0
   6  17   6    8.31    6.67   0
   6  17   7   75.37    8.08   0
   7 -19   1  142.01   10.30   0
   7 -19   2  190.51   11.87   0
   7 -19   3   36.19   10.82   0
   7 -18  -3   19.62    9.26   0
   7 -18   8    7.16   15.77   0
   7 -16  -7   95.11    9.22   0
   7 -11 -12   57.09    9.98   0
   7 -11  17   26.84   10.35   0
   7 -10 -13    8.36    7.38   0
   7  -7 -14  142.55    9.68   0
   7  -7  19    1.85   10.30   0
   7  -4 -15  158.34    8.84   0
   7  -4  20   13.76    9.05   0
   7  -3 -15   93.36    9.53   0
   7  -3  20  -22.98   10.27   0
   7  -2  20    2.60    7.80   0
   7  -1  20   20.65    7.88   0
   7   1  20   53.95    7.71   0
   7   2  20  -20.59    7.85   0
   7   3  20  -25.73   10.38   0
   7   4 -15  167.28    7.57   0
   7   6  19    3.65    7.73   0
   7   7 -14  110.05    9.76   0
   7   7  19   17.36    9.92   0
   7   9 -13  355.51   10.74   0
   7   9  18   10.05    9.69   0
   7  11  17   54.69    9.04   0
   7  12 -11    6.55   11.44   0
   7  12  16   -3.52   10.07   0
   7  13  15    7.49    7.73   0
   7  14  14    9.74    7.60   0
   7  15  -8    6.22   15.06   0
   7  15  13   10.35   10.06   0
   7  17  10    7.96    9.99   0
   7  18   7   12.34    7.44   0
   8 -20   1   32.63   10.73   0
   8 -20   2   21.79   10.92   0
   8 -20   3   61.12   11.26   0
   8 -20   4   39.96   10.78   0
   8 -19  -4  154.22    7.88   0
   8 -18  -6   -8.39    7.52   0
   8 -16  -9   34.23    8.24   0
   8 -16  14   -0.90   14.45   0
   8 -15 -10  394.28   11.83   0
   8 -15  15   13.34   13.18   0
   8 -14 -11   81.23    9.33   0
   8 -14  16   76.43    9.73   0
   8 -13 -12  109.33    7.42   0
   8 -10 -14   94.86    6.84   0
   8  -8 -15  206.31    7.13   0
   8  -7 -15  -18.48    8.77   0
   8  -7  20  143.82   10.92   0
   8  -4 -16    8.81    6.63   0
   8  -3 -16   15.12    9.05   0
   8  -3  21   -7.34   10.94   0
   8  -2  21   -6.06    7.94   0
   8  -1  21    6.67    7.78   0
   8   0  21   10.98    8.01   0
   8   1  21  -14.18    8.03   0
   8   2  21   -2.23    8.25   0
   8   3 -16   31.58    9.27   0
   8   3  21   -7.58   11.17   0
   8   4 -16   37.28    7.04   0
   8   6  20   81.84    8.12   0
   8   7 -15    4.89    9.23   0
   8   7  20  131.79   11.69   0
   8   9  19  -10.31    7.77   0
   8  11 -13   79.28    9.37   0
   8  11  18  -11.41   11.37   0
   8  12  17  224.39    9.16   0
   8  16  13   36.87    7.82   0
   8  17  12   -0.65   10.60   0
   8  18  10  131.18   10.84   0
   8  19   7   71.76    7.91   0
   8  19   8   14.86    9.22   0
   9 -21   2   13.46    9.80   0
   9 -20  -3  108.21   11.57   0
   9 -20   8   24.09   15.43   0
   9 -19  -6   31.44    7.65   0
   9 -14 -12   38.57   10.18   0
   9 -13 -13    7.65    9.08   0
   9 -10 -15  163.34    8.10   0
   9  -7 -16   -5.93   10.45   0
   9  -4 -17   45.45    7.57   0
   9  -2 -17   95.65   10.59   0
   9  -1 -17   22.28   10.49   0
   9   1 -17   28.45   10.49   0
   9   2 -17   65.80   10.57   0
   9   3 -17   10.18    7.25   0
   9   7 -16    3.02    7.49   0
   9   9 -15   39.15   10.02   0
   9  11 -14   22.88    9.66   0
   9  19  10  -27.79   11.04   0
   9  20   7    1.59   10.82   0
  10 -21  -3   -1.03    9.79   0
  10 -18  -9    8.52    9.75   0
  10 -14 -13   54.63   10.86   0
  10 -13 -14   28.26    7.48   0
  10 -11 -15   38.21   10.20   0
  10  -9 -16   -5.05   10.59   0
  10  -7 -17    1.80    7.39   0
  10  -6 -17   68.66   10.73   0
  10  -2 -18   18.73    7.36   0
  10  -1 -18   16.82    7.41   0
  10   0 -18  104.88    7.75   0
  10   1 -18    5.95    7.34   0
  10   6 -17   87.65   10.93   0
  10   9 -16    2.03    8.80   0
  10  11 -15   32.91    8.87   0
  10  21  -2    2.43   11.49   0
  11 -14 -14   41.14    9.21   0
  11 -13 -15   -2.89    8.01   0
  11 -11 -16  163.12    8.44   0
  11  -9 -17   44.32    7.82   0
  11  -6 -18   80.22    8.19   0
  11  -5 -18    2.62   11.19   0
  11   5 -18   -8.70    9.62   0
  11   8 -17   96.63   11.36   0
  11  12 -15   31.26   12.21   0
   0  -3   3    3.02   11.35   0
   0  -2   5 1402.30   17.95   0
   0   1   5   -5.85    7.86   0
   0   2   5 1427.64   16.01   0
   0   3   2   -3.07   11.96   0
   0   3   3   -6.74   10.99   0
   0   3   4   -7.74    9.54   0
   1  -8   2 1238.76   22.13   0
   1  -7  -1  270.30   10.32   0
   1  -6   8   25.39    7.50   0
   1  -5   9  400.05   10.00   0
   1  -4  -4   -3.27    6.17   0
   1  -3  10   66.43    7.63   0
   1   0  -5   -1.16    6.57   0
   1   2  10   95.10    5.43   0
   1   3  10   70.07    7.39   0
   1   5   9  381.28    8.61   0
   1   6   8   28.77    7.23   0
   1   7   7   56.98    7.47   0
   1   8   1   41.77    8.75   0
   1   8   4  362.48    8.27   0
   1   8   5  642.01   10.41   0
   2  -9  -3 1455.80   14.08   0
   2  -9   9  151.02   11.18   0
   2  -8  10  556.78   12.16   0
   2  -7  11    9.36    8.12   0
   2  -6  -6 1015.87   10.68   0
   2  -5  12   26.58    8.64   0
   2  -4  -7  206.06    7.13   0
   2  -3  13  300.06    8.77   0
   2  -2  13  195.42    9.10   0
   2  -1  13  650.22    9.21   0
   2   0  13   -2.15    5.80   0
   2   1  13  690.60    9.11   0
   2   2  13  157.43    8.86   0
   2   3  13  315.96    8.71   0
   2   5  12   24.13    6.06   0
   2   7  11   11.79    7.85   0
   2   8  10  577.95    9.92   0
   2   9   9  149.94    8.71   0
   2  10   7  337.51    8.15   0
   2  11   1    0.95    7.09   0
   2  11   2  484.48   10.36   0
   2  11   3   97.33    6.63   0
   2  11   4  218.32    9.27   0
   2  11   5   15.33    7.49   0
   3 -13   1  725.91   13.42   0
   3 -13   4   36.87   11.77   0
   3 -12  -2  238.42   10.41   0
   3 -11  -4 1231.56   13.15   0
   3 -10  11   98.82    8.84   0
   3  -9  12   10.08    8.29   0
   3  -8  -7   32.59    8.20   0
   3  -6  14  186.46    8.07   0
   3  -4  -9    0.16    7.13   0
   3  -3  15  260.63    9.23   0
   3  -2  15   26.65    5.91   0
   3   1  15  131.00    6.10   0
   3   2  15   35.65    5.74   0
   3   3  15  276.80    9.29   0
   3   4  -9   -5.70    7.38   0
   3   8  -7   33.84    9.45   0
   3   9  12    7.28    8.05   0
   3  10  11   96.61    8.48   0
   3  11  10   36.09    7.60   0
   3  12   8    0.80    7.72   0
   3  13   0   -1.34    8.57   0
   3  13   5   15.52    7.98   0
   4 -13  -4  323.30    9.67   0
   4 -13  10  112.54   13.18   0
   4 -11  -7  157.74    7.08   0
   4  -9  14    2.67    9.10   0
   4  -8  -9    0.35    8.47   0
   4  -6 -10  153.82    8.98   0
   4  -5  16  109.14    7.07   0
   4  -3 -11  163.69    8.98   0
   4  -1  17   -2.48    9.68   0
   4   0  17   -4.77    9.63   0
   4   1  17   22.69    9.53   0
   4   3 -11  183.64    9.73   0
   4   5  16  137.65    6.98   0
   4   7  15   52.21    6.60   0
   4   9  14    6.34    6.45   0
   4  12  11   22.59    6.82   0
   4  13  10  128.89    9.20   0
   4  14   8  163.23    9.74   0
   4  15   1  103.91    8.22   0
   4  15   2   15.46    8.15   0
   4  15   3  155.80    8.79   0
   4  15   4   21.08    7.76   0
   4  15   5   14.77    7.61   0
   5 -16  -1  194.52    9.44   0
   5 -16   6   -1.86   12.47   0
   5 -12  -8  360.95    7.60   0
   5 -11  -9   69.60    6.41   0
   5  -9 -10   49.34    7.81   0
   5  -7  17   -1.62    7.74   0
   5  -5 -12   73.22    7.55   0
   5  -4  18   95.74    8.98   0
   5  -3  18   14.90    6.49   0
   5  -2  18   11.13    6.13   0
   5   2  18   48.54    6.10   0
   5   3  18   28.07    5.95   0
   5   4  18   81.20    9.69   0
   5   5 -12   93.72    8.69   0
   5   6  17   11.75    6.33   0
   5   9  16   13.02    7.71   0
   5  10  15   80.99    6.82   0
   5  13  12  245.79    7.50   0
   5  14  11   67.05    9.02   0
   5  15   9   75.79    7.47   0
   5  16  -1  187.92   10.25   0
   5  16   6    3.69    6.63   0
   5  16   7   12.94    9.63   0
   6 -17  -2   48.73   10.22   0
   6 -15  -6  195.65   10.12   0
   6 -11  16  103.99   10.41   0
   6 -10 -11   47.46    8.26   0
   6  -8 -12  119.55    8.98   0
   6  -6 -13    4.71    6.12   0
   6  -5  19   -6.27    8.58   0
   6  -4  19   20.23    7.11   0
   6  -2 -14   98.88    6.70   0
   6  -1 -14   93.26    6.51   0
   6   0 -14  351.87    7.74   0
   6   1 -14  109.91    6.83   0
   6   4  19   20.98    7.19   0
   6   5  19    1.11   10.23   0
   6   6 -13   23.79    7.68   0
   6   7  18   12.61    7.24   0
   6   9  17  -11.89    7.30   0
   6  10 -11   40.90    8.36   0
   6  11  16  113.44   10.21   0
   6  12  15  158.71    8.07   0
   6  13  14  -13.67    7.77   0
   6  14  13    1.00    8.02   0
   6  15  12  197.57   11.33   0
   6  16  10    9.33    7.21   0
   6  17   8   27.94    9.06   0
   7 -17  -5  220.43    9.29   0
   7 -15  -8   -4.30    8.70   0
   7 -14  -9   26.73    9.50   0
   7 -13 -10   30.39   10.09   0
   7 -12 -11    2.10    7.32   0
   7 -10  18    2.62    9.08   0
   7  -9 -13  379.94    8.38   0
   7  -8  19   61.75   10.61   0
   7  -6 -14   -6.05    9.26   0
   7  -5  20    3.51   10.98   0
   7  -2 -15   -4.61    6.77   0
   7  -1 -15   -0.53    8.24   0
   7   0 -15   -6.17    7.93   0
   7   1 -15   -6.25    7.96   0
   7   2 -15   -1.33    6.78   0
   7   4  20    7.25    7.51   0
   7   5  20    0.42   10.73   0
   7   6 -14   -6.03    9.14   0
   7   8  19  107.12   10.11   0
   7  10  18  -15.71   10.32   0
   7  13  16   18.19    9.00   0
   7  14  15    7.93    8.98   0
   7  15  14   -3.04    9.00   0
   7  16  12   -8.10    7.48   0
   7  17  11  417.61   10.88   0
   7  18  -3   -6.59   10.32   0
   7  18   8    9.69    7.02   0
   7  19   1  131.77    9.90   0
   7  19   2  209.26   11.60   0
   7  19   3   59.49   10.45   0
   7  19   4  317.77   11.29   0
   8 -19  -3   11.25    7.39   0
   8 -19   8    8.36   16.64   0
   8 -18  -5   -5.29   10.40   0
   8 -17  -7    1.27    9.46   0
   8 -13  17   37.58   10.61   0
   8 -12 -12   11.42    9.14   0
   8 -11 -13   79.02    6.71   0
   8  -9 -14   19.99    6.67   0
   8  -6 -15    8.83    8.82   0
   8  -2 -16   10.29    6.40   0
   8  -1 -16   43.76    6.61   0
   8   0 -16    6.40    6.57   0
   8   1 -16   32.63    6.76   0
   8   2 -16   -9.25    6.38   0
   8   6 -15  -12.48    9.25   0
   8   9 -14    7.34    8.25   0
   8  12  18   16.46    9.42   0
   8  13  17   18.86    7.34   0
   8  14  16   66.49    8.10   0
   8  15  15   35.54    8.20   0
   8  16  14   11.31   11.07   0
   8  17  13   72.70   10.23   0
   8  18  11   15.43   10.89   0
   8  19  -3   13.48   10.17   0
   8  19   9   -1.61    9.60   0
   8  20   1   26.78    9.20   0
   8  20   2   -5.82   10.49   0
   8  20   3   80.84   10.89   0
   8  20   4   30.05   10.50   0
   9 -20  -2   50.33   11.17   0
   9 -19  -5   11.10   11.16   0
   9 -18  -7    3.43    9.71   0
   9 -16 -10   22.15    8.37   0
   9 -15 -11   65.00    7.52   0
   9 -12 -13   37.60   10.41   0
   9 -11 -14  -11.84    7.41   0
   9  -9 -15   12.27    7.88   0
   9  -6 -16   -7.79    7.78   0
   9   6 -16   -2.73    9.33   0
   9  20  -3  122.03   13.02   0
   9  20   8    9.25    7.59   0
   9  21   3    6.33   10.04   0
  10 -21  -2    5.09    9.63   0
  10 -20  -5  133.23    9.27   0
  10 -19  -7   31.65    8.17   0
  10 -17 -10   22.61    7.87   0
  10 -16 -11  -15.80    7.91   0
  10 -15 -12   63.91    7.87   0
  10 -12 -14   79.91   10.59   0
  10  -8 -16  135.80   11.08   0
  10  -5 -17   54.52    9.32   0
  10   5 -17   38.96    9.22   0
  10   8 -16  144.04   11.01   0
  10  12 -14   86.47   11.44   0
  11 -17 -11   53.01    8.56   0
  11 -16 -12    9.29    8.14   0
  11 -10 -16   -0.29    7.81   0
  11  -8 -17   99.61    8.72   0
  11  -4 -18   86.72    8.12   0
  11  -3 -18   -3.88    9.46   0
  11  -2 -18    9.20   10.49   0
  11   2 -18   16.31   10.82   0
  11   3 -18    2.68    9.53   0
  11   4 -18   99.79    8.43   0
  11  10 -16   -2.22    9.23   0
   0  -3   2    1.54   19.61   0
   0  -3   4   -1.29    9.89   0
   0  -1   6    2.49    7.58   0
   0   0   6 2257.76   17.94   0
   0   1   6    7.37    7.68   0
   0   2   6 1098.69   13.76   0
   0   3   5    7.19    9.36   0
   1  -8   3   14.52   12.04   0
   1  -7   7   44.34    8.09   0
   1  -6  -2 1419.83   16.95   0
   1  -5  -3    2.04    6.19   0
   1  -4  10  466.99    9.73   0
   1  -3  -4   46.79   10.72   0
   1  -1  11  155.03    8.92   0
   1   0  11    4.18    8.21   0
   1   1  11  156.17    8.94   0
   1   2  11  103.03    8.19   0
   1   4  10  430.35    7.17   0
   1   6   9  790.17    9.87   0
   1   7   8   -4.96    7.04   0
   1   8   6   76.81    7.48   0
   2 -10  -1  164.79    8.81   0
   2  -8  -4 1098.18   11.46   0
   2  -7  -5   79.79    6.27   0
   2  -6  12  617.82   11.48   0
   2  -5  -6  178.28    9.50   0
   2  -4  13  663.33   10.91   0
   2  -3  -7 1748.97   13.52   0
   2  -2  -7 1356.00   13.79   0
   2   3  -7 1788.96   16.78   0
   2   4  13  633.93    8.17   0
   2   6  12  648.14    8.52   0
   2   8  11   62.62    7.40   0
   2   9  10    0.16    7.49   0
   2  10  -2   83.38    9.78   0
   2  10   8   -7.45    6.00   0
   2  11   0  840.80   12.60   0
   2  11   6   17.96    9.02   0
   3 -13   2  216.94   10.38   0
   3 -13   3  307.14   12.31   0
   3 -11  10   31.39   10.94   0
   3 -10  -5  306.05    7.61   0
   3  -9  -6   14.73    6.03   0
   3  -8  13  208.71    9.44   0
   3  -6  -8    0.55    5.26   0
   3  -4  15   64.81    8.41   0
   3  -3  -9    3.73    5.25   0
   3   3  -9   17.18    7.52   0
   3   4  15   60.11    6.30   0
   3   5  15   41.55    8.80   0
   3   6  -8   13.15    7.18   0
   3   7  14   86.00    8.55   0
   3   8  13  201.52    6.59   0
   3  12   9   -1.13    8.07   0
   3  13   6  174.81    6.53   0
   3  13   7  209.90    9.20   0
   4 -14  -1   -7.86    8.34   0
   4 -12  -5  447.35   10.37   0
   4  -9  -8   11.74    8.41   0
   4  -8  15   20.82    9.56   0
   4  -6  16   -3.99    7.30   0
   4  -5 -10  246.86    9.31   0
   4  -3  17   27.97    9.16   0
   4  -2 -11   -1.31    6.52   0
   4  -2  17  532.61    9.48   0
   4  -1 -11   52.81    6.75   0
   4   0 -11   12.34    8.32   0
   4   1 -11   34.65    8.26   0
   4   2 -11   12.91    6.39   0
   4   2  17  534.66    9.07   0
   4   3  17   22.14    6.80   0
   4   4  17   72.90    9.47   0
   4   6 -10  159.27    7.34   0
   4   6  16   -9.94    6.92   0
   4   7  16  140.76    8.99   0
   4   8  -9   -0.78    7.94   0
   4   8  15    7.61    6.31   0
   4  10  14   39.77   10.11   0
   4  11  13  360.00    7.99   0
   4  13  11   14.21    7.78   0
   4  14   9   61.58    9.14   0
   4  15   0  627.69   11.93   0
   4  15   6  219.41    8.94   0
   5 -16   0  -10.12    7.98   0
   5 -16   1  202.45   11.65   0
   5 -15  -3  241.07    8.67   0
   5 -14  -5   18.76    6.49   0
   5 -13  -6   16.01    8.36   0
   5 -10  -9  308.36    8.99   0
   5  -9  16   -7.35    7.08   0
   5  -7 -11   26.39    5.77   0
   5  -5  18  113.65   10.75   0
   5  -4 -12   30.84    5.78   0
   5  -3 -12   63.69    8.27   0
   5   4 -12   20.35    8.11   0
   5   5  18  127.40    7.84   0
   5   6  18   70.70    9.62   0
   5   7 -11   46.48    8.30   0
   5   8  17    9.99   10.64   0
   5   9 -10   49.68    8.40   0
   5  10  16  204.21    9.88   0
   5  11  15  163.88    9.32   0
   5  12  14   78.29    6.68   0
   5  13  13   35.24    6.40   0
   5  14  12   38.63    8.66   0
   5  15  -4   31.20   11.92   0
   5  15  10    7.79    6.89   0
   5  16   8   -9.28    9.18   0
   6 -17  -1  150.91   10.09   0
   6 -17   7   67.71   15.12   0
   6 -16  -4    0.51    6.84   0
   6 -15  12  179.54   15.73   0
   6 -14  -7   -5.26    6.87   0
   6 -13  -8  -12.85    9.42   0
   6 -12  -9  273.02    9.60   0
   6 -11 -10   91.89    6.48   0
   6 -10  17  115.37   10.22   0
   6  -8  18  -19.31    7.47   0
   6  -6  19   33.63   10.64   0
   6  -5 -13  706.24    8.60   0
   6  -4 -13   74.18    8.62   0
   6  -2  20   29.34    8.85   0
   6  -1  20  -14.78   10.01   0
   6   0  20  172.05   10.59   0
   6   1  20   -3.35    9.85   0
   6   2  20   14.17    9.73   0
   6   5 -13  721.28   10.75   0
   6   6  19   59.77    7.60   0
   6   8 -12  109.02    8.09   0
   6   8  18   -3.41    7.34   0
   6   9  18   -8.91    9.14   0
   6  10  17  118.92    7.35   0
   6  12  16    3.06    8.90   0
   6  13  15  198.75   10.35   0
   6  14  14   46.50    9.94   0
   6  16  11    0.24   10.41   0
   6  17   9   48.07   10.63   0
   6  18   1    4.36    8.92   0
   6  18   2   28.77    8.98   0
   6  18   3   49.14    6.77   0
   6  18   4   -6.69    9.19   0
   6  18   5   15.33    9.57   0
   6  18   6    2.72    8.86   0
   7 -18  -2   11.31    7.08   0
   7 -17  -4  345.88   10.70   0
   7 -16  -6   -1.72    9.47   0
   7 -15  14    4.91   11.72   0
   7 -14  15    1.70   11.49   0
   7 -13  16   22.89   11.18   0
   7 -12  17   49.05   12.45   0
   7 -10 -12  -15.27    6.72   0
   7  -8 -13   37.73    6.98   0
   7  -6  20   74.41   10.62   0
   7  -5 -14   -0.07    8.55   0
   7  -2  21   20.31   11.22   0
   7  -1  21   -7.04   11.35   0
   7   0  21   -5.27    8.04   0
   7   1  21   -6.14   11.40   0
   7   2  21    4.02   11.38   0
   7   3  21   19.72    9.43   0
   7   5 -14    5.87    9.10   0
   7   6  20   76.50    7.75   0
   7   7  20  114.79   10.07   0
   7   8 -13   51.00    9.06   0
   7  10 -12    1.33    9.83   0
   7  11  18   14.67   10.73   0
   7  12  17   12.01    7.85   0
   7  13 -10    3.69   10.73   0
   7  14  -9    8.89   12.10   0
   7  16  13   -6.39    7.29   0
   7  18   9   15.08    7.23   0
   7  19   0    1.40    8.90   0
   7  19   5   35.27    7.40   0
   7  19   6    5.42   10.17   0
   8 -19  -2   32.87    9.29   0
   8 -17  -6   16.67   10.24   0
   8 -16  -8    4.48    7.39   0
   8 -15  -9    2.72    8.18   0
   8 -14 -10  410.30    9.88   0
   8 -13 -11   11.37    7.03   0
   8 -10 -13  130.35    7.15   0
   8  -8 -14   -2.17    7.16   0
   8  -5 -15  177.50    7.49   0
   8   5 -15  204.73    9.98   0
   8  12 -12    1.15    8.95   0
   8  18  12  124.27   11.41   0
   8  19  10  101.99   10.24   0
   8  20   0   23.38    8.60   0
   8  20   5  126.05    8.54   0
   8  20   6   19.58   10.73   0
   9 -20  -1  155.10   11.54   0
   9 -19  -4   56.45   11.22   0
   9 -17  -8    7.51    7.58   0
   9 -16  -9  326.99   11.44   0
   9 -15 -10   24.51   10.67   0
   9 -14 -11   13.83   10.86   0
   9 -13 -12   82.78    9.58   0
   9 -10 -14   68.94    8.02   0
   9  -8 -15  110.85    8.39   0
   9  -5 -16    9.57    7.78   0
   9  -4 -16  216.77   10.37   0
   9   4 -16  224.32   10.52   0
   9   5 -16   20.79    7.75   0
   9   8 -15   75.46   10.92   0
   9  12 -13   77.31    9.77   0
   9  21   1   20.40   10.91   0
   9  21   2    9.64    8.18   0
   9  21   4    6.73    7.87   0
   9  21   5  -12.15   10.61   0
   9  21   6   -1.68    9.58   0
  10 -21  -1   16.20    9.59   0
  10 -21   0    4.11   10.96   0
  10 -20  -4  124.05   10.55   0
  10 -19  -6    1.53   11.27   0
  10 -18  -8   46.07    8.46   0
  10 -17  -9  -18.15   11.15   0
  10 -14 -12  152.62   11.31   0
  10 -13 -13  -12.10    8.01   0
  10 -10 -15  254.61    8.76   0
  10  -7 -16   14.95    8.94   0
  10  -4 -17   54.76    8.10   0
  10  -3 -17  -12.04    7.22   0
  10  -2 -17  350.31   10.78   0
  10   2 -17  375.11   11.15   0
  10   3 -17  -12.39    9.98   0
  10   4 -17   54.07    7.66   0
  10  10 -15  241.49   11.28   0
  10  21  -3    9.49   12.12   0
  11 -17 -10   -0.67   11.83   0
  11 -15 -12   21.95   10.86   0
  11 -14 -13   24.54    9.50   0
  11 -13 -14   -5.80    8.31   0
  11 -11 -15   -1.02    9.53   0
  11  -9 -16   -1.42    7.87   0
  11  -6 -17   -2.74    9.14   0
  11  -1 -18   58.64    7.91   0
  11   0 -18   56.05    7.46   0
  11   7 -17   18.16    7.98   0
  11  13 -14   22.68   10.79   0
  12 -10 -16    9.37   11.32   0
  12  -8 -17   89.29    9.85   0
  12  -5 -18    7.41    7.92   0
  12  -4 -18   17.79   10.76   0
  12   5 -18    4.15    9.62   0
   0  -3   5   -2.71    8.75   0
   0  -2   6 1094.72   14.49   0
   0  -1   7   -1.03    8.56   0
   0   0   7   -0.87    8.73   0
   0   1   7    2.43    9.22   0
   0   2   7 5195.59   23.10   0
   0   3   1   -0.61    8.97   0
   0   3   6    7.22    6.89   0
   0   4   2 8143.50   39.22   0
   0   4   3 2835.08   21.49   0
   0   4   4  140.45    8.40   0
   0   4   5  561.74   11.80   0
   1  -8   5  605.03   31.08   0
   1  -3  11   13.27    8.36   0
   1  -2  11   86.25    6.41   0
   1   3  -4   55.02    9.98   0
   1   3  11    5.52    5.51   0
   1   4  11 1060.38   11.18   0
   1   5  10  100.18    6.12   0
   1   8   0   -2.38    8.50   0
   1   8   7   38.26    5.33   0
   1   9   3   15.39    8.01   0
   1   9   4  248.42    8.70   0
   1   9   5    4.15    6.88   0
   2  -5  13  -11.64    7.56   0
   2  -2  14   49.91    8.18   0
   2  -1  -7 1212.37   13.40   0
   2  -1  14  429.13    7.67   0
   2   0  -7    1.89    8.97   0
   2   0  14   47.87    6.20   0
   2   1  -7 1182.94   13.47   0
   2   1  14  447.83    7.69   0
   2   2  -7 1274.98   14.59   0
   2   2  14   47.82    6.37   0
   2   3  14  -10.66    8.44   0
   2   5  13    1.36    5.50   0
   2   6  13    8.42    7.84   0
   2   7  -5   85.25   12.27   0
   2   7  12  932.40    9.02   0
   2  10   9    2.64    6.24   0
   2  11   7  229.97    7.28   0
   3 -12  -1  226.63    9.76   0
   3 -11  -3   46.53    8.95   0
   3  -7  -7  123.84    5.90   0
   3  -7  14   93.02    8.43   0
   3  -5  -8  731.94    9.90   0
   3  -5  15   -0.62    8.83   0
   3  -2  -9  765.28    8.95   0
   3  -2  16   21.30    9.18   0
   3  -1  -9    0.60    7.26   0
   3  -1  16   74.58    6.85   0
   3   0  -9   -6.80    7.30   0
   3   0  16   -7.12    6.39   0
   3   1  -9    8.53    7.54   0
   3   1  16   70.36    6.71   0
   3   2  -9  787.82   10.88   0
   3   2  16   13.82    6.38   0
   3   3  16  347.58    9.96   0
   3   8  14   73.22    9.03   0
   3   9  13   46.02    6.59   0
   3  10  12    7.75    5.98   0
   3  11  11   43.74    5.76   0
   3  12  -3    5.16   11.13   0
   3  12  10   23.55    7.96   0
   3  13  -1  725.04   13.47   0
   3  13   8  207.53    8.95   0
   3  14   3  157.22    8.57   0
   3  14   4   54.60    8.02   0
   4 -13  -3  169.52    9.33   0
   4 -11  -6   47.75    6.56   0
   4 -11  13  371.67   12.42   0
   4 -10  -7  793.40    9.45   0
   4 -10  14   38.26    9.55   0
   4  -7  -9   44.12    6.75   0
   4  -7  16  165.37    9.91   0
   4  -5  17  247.77    9.13   0
   4  -4 -10  274.01    8.86   0
   4  -4  17   74.00    7.23   0
   4   5 -10  278.65   10.38   0
   4   6  17  109.34    7.94   0
   4   9  15   -7.46    7.19   0
   4  11  14   24.37    8.36   0
   4  12  13   -2.85    8.26   0
   4  14  -3  146.74   11.08   0
   4  14  10  344.53    9.85   0
   4  15   7  244.28    7.84   0
   4  15   8   46.75    8.21   0
   5 -16   2    8.36    9.22   0
   5 -16   5   -1.60   11.25   0
   5 -15  -2  214.73    8.94   0
   5 -14  -4  643.88   10.56   0
   5 -12  -7  436.33    8.31   0
   5 -12  14   59.77    9.57   0
   5 -11  -8  461.66    7.85   0
   5 -11  15  145.00    9.29   0
   5  -8 -10  215.09    6.69   0
   5  -8  17   12.77   10.59   0
   5  -6 -11  471.24    7.60   0
   5  -6  18   55.17   10.81   0
   5  -3  19   11.97    9.23   0
   5  -2 -12    1.30    6.49   0
   5  -2  19   79.15   10.14   0
   5  -1 -12  528.61   10.46   0
   5  -1  19   -9.37    7.29   0
   5   0 -12  214.22    9.40   0
   5   0  19   -6.58    7.59   0
   5   1  19  -10.51    7.62   0
   5   2 -12   13.72    8.36   0
   5   2  19   67.45    7.53   0
   5   3 -12   52.97    6.15   0
   5   3  19   11.30   10.20   0
   5   4  19   76.24    8.94   0
   5   7  18   45.20   10.29   0
   5   9  17   72.88   10.49   0
   5  12  15   15.13    9.49   0
   5  13  14   76.20    9.28   0
   5  15  11  171.96    7.29   0
   5  16  -2    2.14    8.40   0
   5  16   9  539.75   10.54   0
   5  17   2  119.32    9.55   0
   5  17   3    8.90    9.27   0
   5  17   4  100.98    8.62   0
   5  17   6   14.96    8.58   0
   6 -17   0   48.58    9.55   0
   6 -16  -3   28.45    9.21   0
   6 -15  -5  200.40    9.39   0
   6 -10 -10   30.25    8.41   0
   6  -9 -11  167.20    6.56   0
   6  -9  18  -18.49    9.28   0
   6  -7 -12   40.59    5.79   0
   6  -7  19   14.69    8.81   0
   6  -4  20    7.25    9.42   0
   6  -3 -13  355.56    8.74   0
   6  -3  20   88.00    7.91   0
   6  -2 -13   -1.19    8.11   0
   6   3 -13  351.33    9.46   0
   6   3  20   98.84    8.02   0
   6   4 -13   97.99    8.06   0
   6   4  20   22.58    7.91   0
   6   5  20  -13.67    9.03   0
   6   7  19   -4.33    7.18   0
   6   8  19  -16.73    9.41   0
   6  10  18   -2.74    8.57   0
   6  11 -10   65.69    9.59   0
   6  11  17  174.51    8.29   0
   6  16  -5  261.90   18.38   0
   6  16  12   -1.86    9.94   0
   6  17  -3  981.47   18.71   0
   6  17  10   54.55   10.71   0
   6  18   0    1.56    8.91   0
   6  18   7   -7.76   10.66   0
   7 -18  -1   -1.04    8.65   0
   7 -15  -7  -14.79    7.59   0
   7 -14  -8  240.09   10.17   0
   7 -13  -9  551.05   10.74   0
   7 -12 -10   19.76    8.32   0
   7 -11 -11  202.24    7.66   0
   7 -11  18   49.60    9.49   0
   7  -9 -12   55.49    8.46   0
   7  -9  19  167.15    8.94   0
   7  -7 -13    4.91    6.35   0
   7  -7  20   61.02   11.35   0
   7  -4 -14   75.71    6.66   0
   7  -4  21   67.70   11.04   0
   7  -3 -14  206.84    9.66   0
   7  -3  21   10.47    5.15   0
   7  -3  21   -2.13    5.16   0
   7   4 -14   59.45    9.20   0
   7   4  21   21.96    7.93   0
   7   5  21  166.55   11.94   0
   7  12  18    4.80    9.54   0
   7  14  16    4.14    7.75   0
   7  15  15   11.51    7.96   0
   7  16  14   27.18   11.02   0
   7  17  12  -10.06    8.00   0
   7  18  10   -5.37    7.71   0
   7  19   7    5.90    7.37   0
   7  19   8   12.69    9.30   0
   8 -19  -1  -12.58    9.34   0
   8 -18  -4  100.52    8.31   0
   8 -17  13   75.87   18.68   0
   8 -16  -7   57.95    9.59   0
   8 -11 -12  130.06    6.94   0
   8  -9 -13  472.61   10.62   0
   8  -7 -14  253.36    8.08   0
   8  -4 -15    3.36    6.75   0
   8  -3 -15   23.21    8.99   0
   8   3 -15   37.61    9.97   0
   8   4 -15   -7.97    8.34   0
   8   8 -14    5.01    6.84   0
   8  10 -13  134.20    9.22   0
   8  13 -11   24.35   10.87   0
   8  19  11   23.47    9.33   0
   8  20  -1   27.66   11.26   0
   8  20   7  111.01    8.61   0
   8  20   8   33.18   11.23   0
   9 -20   0   -2.68   10.84   0
   9 -20   7    1.71   14.72   0
   9 -18  -6  162.77    8.06   0
   9 -17  -7   19.77   10.39   0
   9 -11 -13   31.54    7.23   0
   9  -7 -15    1.98    7.17   0
   9  -6 -15   26.13    8.51   0
   9  -3 -16    2.61    6.03   0
   9  -2 -16    5.84    7.99   0
   9  -1 -16   53.33    9.01   0
   9   0 -16  553.06   10.53   0
   9   1 -16   24.57    8.77   0
   9   2 -16   21.87    8.67   0
   9   3 -16  -13.27    7.89   0
   9   7 -15  -10.16    9.67   0
   9  10 -14   96.50    9.57   0
   9  21   0    7.26   10.87   0
  10 -21   1    7.04   10.79   0
  10 -20  -3   60.62   11.52   0
  10 -18  -7   45.62   11.28   0
  10 -16 -10   -1.62    7.83   0
  10 -15 -11   17.50    7.88   0
  10 -12 -13   22.67   10.00   0
  10 -11 -14   -4.12    7.67   0
  10  -9 -15   53.93    7.44   0
  10  -6 -16  163.80    8.05   0
  10  -1 -17   -7.01    7.50   0
  10   0 -17   18.79    7.31   0
  10   1 -17   -2.42    7.39   0
  10   7 -16    9.39    7.18   0
  10  13 -13   17.83   11.43   0
  11 -19  -7   -6.54    5.33   0
  11 -19  -7    4.47    5.39   0
  11 -16 -11  282.47    9.39   0
  11 -12 -14  124.14    8.10   0
  11 -10 -15   79.33   10.75   0
  11  -8 -16   10.86    7.52   0
  11  -5 -17    3.95    7.71   0
  11  -4 -17   17.10   10.47   0
  11   5 -17   12.95   10.81   0
  11   6 -17    6.96    7.65   0
  11   9 -16   -5.50    7.94   0
  11  11 -15    9.21   10.76   0
  12  -7 -17   11.37    7.81   0
  12  -3 -18  129.21    8.17   0
  12  -2 -18   94.59    9.98   0
  12  -1 -18  -26.32   11.39   0
  12   0 -18   -6.26   11.60   0
  12   1 -18   10.48   11.55   0
  12   2 -18   33.02   11.48   0
  12   4 -18   10.38    7.65   0
  12   8 -17   87.96    8.31   0
  12  10 -16    9.23   10.93   0
   0  -3   6    3.92    8.38   0
   0  -2   7 5246.30   25.90   0
   0   0   8 1299.98   13.84   0
   0   1   8    4.93    8.54   0
   0   3   7    0.66    6.18   0
   0   4   6  111.09    7.23   0
   0   5   4    9.92    9.72   0
   0   5   5   -2.83    8.59   0
   1  -7   0   -1.78    9.06   0
   1  -7   8    4.16    8.48   0
   1  -6   9  770.25   12.33   0
   1  -5  10  121.65    9.27   0
   1  -4  -3 1086.76   15.52   0
   1  -4  11 1009.79   12.20   0
   1  -2  -4  102.16    9.15   0
   1  -1  12  129.02    9.63   0
   1   0  12  777.53   11.76   0
   1   1  12  112.39    7.03   0
   1   2  12   51.84    8.58   0
   1   3  12   29.97    8.06   0
   1   5  11  451.87    9.64   0
   1   6  10   69.22    5.76   0
   1   7   9   46.90    5.79   0
   1   8   8    6.30    5.45   0
   1   9   2   42.35    6.14   0
   1   9   6   36.92    7.41   0
   2 -10   0  184.23    8.41   0
   2 -10   8    8.45   11.51   0
   2  -9  -2   85.75    6.61   0
   2  -8  -3 1058.50   13.26   0
   2  -8  11   59.09    9.18   0
   2  -7  -4  902.28   12.42   0
   2  -7  12  921.59   13.11   0
   2  -6  -5   56.65    6.57   0
   2  -4  -6   18.41    6.30   0
   2  -3  14   -1.36    5.73   0
   2   4  14  111.64    6.63   0
   2   5  -6  176.09   10.16   0
   2   5  14   58.37    8.48   0
   2   7  13   11.49    8.39   0
   2   8  12  230.90    7.22   0
   2   9  11  260.95    6.56   0
   2  10  10   -4.71    5.99   0
   2  11   8  804.70    9.59   0
   2  12   2   69.34    8.63   0
   2  12   3  151.60    9.91   0
   2  12   4  279.49    7.96   0
   2  12   5   34.22    8.78   0
   2  12   6  221.42    9.23   0
   3 -10  -4  385.85    7.60   0
   3  -9  -5  172.45    7.69   0
   3  -9  13   30.02    9.71   0
   3  -8  -6  530.68    7.99   0
   3  -6  -7  858.43   10.75   0
   3  -6  15   31.15    8.99   0
   3  -4  -8  245.08    8.55   0
   3  -4  16  183.86    9.16   0
   3  -3  16  345.42    8.22   0
   3   4  16  173.04    7.50   0
   3   5  16    2.36    8.97   0
   3   7  15   84.83    6.88   0
   3   9  -6   10.62   10.91   0
   3   9  14   -7.86    9.14   0
   3  10  13   90.19    6.61   0
   3  11  12   64.64    6.74   0
   3  12  11  240.59   10.08   0
   3  13   9  167.60    9.14   0
   3  14   2  134.14    9.05   0
   3  14   5   33.25    6.52   0
   3  14   6  231.52    9.45   0
   4 -14   0  128.92    9.16   0
   4 -12  -4   30.10    8.78   0
   4 -12  12   94.04   11.15   0
   4  -9  -7   86.91    8.71   0
   4  -9  15   -7.62    9.10   0
   4  -8  -8  190.74    6.43   0
   4  -6  -9  487.19    9.30   0
   4  -6  17  109.94    8.32   0
   4  -3 -10   56.43    7.52   0
   4  -3  18   32.54    7.98   0
   4  -2  18    6.10    8.80   0
   4  -1  18   -3.62    6.62   0
   4   0  18    8.47    6.46   0
   4   1  18    6.96    6.52   0
   4   2  18   12.97    6.77   0
   4   3  18   41.50    6.32   0
   4   4 -10  273.27    9.80   0
   4   4  18   74.58    8.84   0
   4   7  17   16.77    8.83   0
   4   9  -8   -2.25    9.62   0
   4   9  16   45.20    8.82   0
   4  10  15   55.55    6.90   0
   4  13  12   12.10    6.95   0
   4  14  11   29.64    9.32   0
   4  15  -1   94.43    8.90   0
   4  15   9  239.30    9.79   0
   4  16   3  151.64    8.27   0
   4  16   4   23.92    8.88   0
   4  16   5  320.59    9.56   0
   5 -16   3  212.26   11.13   0
   5 -16   4   75.26   10.42   0
   5 -13  -5   24.85    8.80   0
   5 -13  13   45.10   11.56   0
   5 -10  -8  190.33    8.59   0
   5 -10  16  201.14   10.93   0
   5  -9  -9   65.93    6.14   0
   5  -7 -10  135.79    8.71   0
   5  -7  18   52.01    9.23   0
   5  -5 -11  214.19    7.22   0
   5  -4  19   47.73   10.18   0
   5   5  19   34.16    7.37   0
   5   6 -11  483.95    9.97   0
   5   6  19   80.19    8.55   0
   5   8  18   81.30    7.19   0
   5  10  -9  292.04   11.59   0
   5  10  17  -19.16   10.04   0
   5  11  16   13.68    7.78   0
   5  14  13    4.55    7.31   0
   5  15  12  -14.47    9.95   0
   5  16  10   -1.00    6.24   0
   5  17   1    6.23    8.96   0
   5  17   7    6.21    9.04   0
   6 -17   1  157.40   10.12   0
   6 -14  -6    6.82    6.42   0
   6 -13  -7  448.43   10.20   0
   6 -13  15  174.88   11.96   0
   6 -12  -8   24.24    8.25   0
   6 -12  16    5.71    9.92   0
   6 -11  -9   48.55    6.06   0
   6  -8 -11   30.61    5.93   0
   6  -6 -12   30.20    6.10   0
   6  -5  20   24.30   10.71   0
   6  -1 -13    5.04    6.27   0
   6   0 -13   -5.34    7.91   0
   6   0  21   15.61    9.61   0
   6   1 -13    8.64    7.79   0
   6   1  21   -4.63    9.57   0
   6   2 -13   19.71    5.92   0
   6   6  20    1.57    7.67   0
   6   7 -12   31.54    5.93   0
   6   9 -11  156.06    8.82   0
   6   9  19   23.11   10.21   0
   6  11  18   24.67    9.27   0
   6  12  17   16.36    7.71   0
   6  13  16  138.32    7.78   0
   6  15  14    4.74    7.63   0
   6  16  13  138.86    9.75   0
   6  17  11  -12.38    9.93   0
   6  18  -1    2.27   10.04   0
   6  18   8   -6.09    7.16   0
   6  18   9   25.70    8.67   0
   7 -18   0   -1.86    8.16   0
   7 -17  -3  224.19    8.17   0
   7 -16  -5  177.18    8.02   0
   7 -10 -11   -6.19    8.62   0
   7 -10  19   45.99    9.57   0
   7  -8 -12   24.87    8.92   0
   7  -8  20  -10.41   10.47   0
   7  -6 -13   13.43    6.42   0
   7  -5  21  149.21    8.53   0
   7  -2 -14   -4.17    6.60   0
   7  -1 -14   18.80    7.66   0
   7   0 -14   46.23    8.61   0
   7   1 -14   10.52    8.45   0
   7   2 -14   -3.09    8.19   0
   7   3 -14  211.03    7.70   0
   7   7 -13   -1.75    8.35   0
   7  11  19   17.44    8.06   0
   7  15  16  150.46    9.70   0
   7  17  13   43.87    8.18   0
   7  18  11   12.78    7.57   0
   7  19  -1  127.00   10.98   0
   7  19   9    7.78   10.76   0
   8 -19   0   33.58    9.36   0
   8 -18  -3  161.67    9.64   0
   8 -17  -5  125.51    9.67   0
   8 -15  -8   50.50    6.96   0
   8 -13 -10  270.21    7.89   0
   8 -12 -11   44.01    6.84   0
   8 -10 -12  112.56   10.08   0
   8  -8 -13   45.61    9.90   0
   8  -6 -14   83.88    7.79   0
   8  -2 -15  449.12    8.72   0
   8  -1 -15  186.00    8.22   0
   8   0 -15   17.33    8.90   0
   8   1 -15  193.97    9.83   0
   8   2 -15  440.35    9.04   0
   8   7 -14  249.43   10.16   0
   8  19  -4  133.93   13.86   0
   8  20   9   21.08   10.87   0
   9 -20   1  177.73   11.66   0
   9 -19  -3    3.56    7.59   0
   9 -18  -5   52.73    9.08   0
   9 -16  -8    5.20    9.43   0
   9 -15  -9   -1.74   10.76   0
   9 -14 -10   23.12    9.83   0
   9 -13 -11   13.54    8.91   0
   9 -12 -12   98.29    7.58   0
   9 -10 -13   70.09    8.85   0
   9  -8 -14  211.72    9.44   0
   9  -5 -15   68.18    9.02   0
   9  13 -12   62.27   10.04   0
   9  21  -1   17.90   10.61   0
  10 -21   2   11.10    9.23   0
  10 -21   3    3.48    9.44   0
  10 -21   3    7.71    5.56   0
  10 -20  -2    6.13   11.91   0
  10 -19  -5   54.20    8.49   0
  10 -17  -8   18.55    9.64   0
  10 -16  -9    4.31   10.49   0
  10 -14 -11   21.30   10.25   0
  10 -13 -12   17.70    8.83   0
  10 -10 -14   99.38    7.83   0
  10  -8 -15  315.44    8.61   0
  10  -5 -16   10.95    7.40   0
  10  -4 -16   46.33   10.63   0
  10   5 -16    8.77    9.95   0
  10   6 -16  137.34    8.10   0
  10   9 -15   11.20    8.46   0
  10  11 -14   -2.54    9.89   0
  11 -20  -4   81.18   11.54   0
  11 -19  -6   90.26   12.39   0
  11 -18  -8   -8.32    8.50   0
  11 -17  -9   57.74   11.75   0
  11 -16 -10  -12.21   10.81   0
  11 -15 -11   35.83   10.57   0
  11 -14 -12  106.91    9.58   0
  11 -13 -13   11.38    7.78   0
  11 -11 -14   75.17   10.64   0
  11  -9 -15   40.57   10.54   0
  11  -7 -16   89.25    7.64   0
  11  -3 -17    3.62    7.45   0
  11  -1 -17    3.31   10.46   0
  11   2 -17   39.70   10.52   0
  11   3 -17   16.66   10.14   0
  11   4 -17   24.40    7.44   0
  11   8 -16   15.65   10.68   0
  11  14 -13    2.70   10.50   0
  12 -17 -10   17.43    8.07   0
  12 -16 -11    5.53   10.13   0
  12 -15 -12   82.63    9.68   0
  12 -14 -13   41.05    8.20   0
  12 -12 -14   27.34   11.56   0
  12 -11 -15   14.12    7.91   0
  12  -9 -16   19.05    8.30   0
  12  -8 -16   78.91   10.64   0
  12  -6 -17   -0.35    8.37   0
  12   7 -17    6.70    7.98   0
  12  12 -15   40.75    9.54   0
   0  -3   7   -0.71    8.22   0
   0  -2   8  362.54    9.99   0
   0  -1   8   -2.63    6.32   0
   0   2   0  776.20   29.36   0
   0   3   8   -2.24    5.64   0
   0   4   1 4721.60   35.36   0
   0   4   7  131.52    6.90   0
   0   5   2    3.15    9.11   0
   0   5   3    8.98    6.19   0
   0   5   6    2.60    6.15   0
   1  -6  -1    6.92    9.56   0
   1  -5  -2  557.37   13.01   0
   1  -3  12   25.64    7.88   0
   1  -2  12   46.60    6.39   0
   1  -1  -4  424.04   10.87   0
   1   0  -4 1620.05   19.68   0
   1   1  -4  421.89   13.83   0
   1   2  -4  105.48   11.07   0
   1   4  12   49.54    6.32   0
   1   6  11  576.47    8.60   0
   1   7  10    6.51    6.57   0
   1   8   9   30.09    5.60   0
   1   9   1   48.34    8.34   0
   1   9   7  301.46    7.48   0
   1   9   8    8.58    8.00   0
   2  -9  10    0.45    8.59   0
   2  -6  13   18.99    8.65   0
   2  -5  -5  817.04   12.46   0
   2  -4  14  108.87    6.83   0
   2  -3  -6   -7.45    6.51   0
   2  -2  15  147.18    7.86   0
   2  -1  15   57.06    7.97   0
   2   0  15    0.60    5.78   0
   2   1  15   51.48    5.83   0
   2   2  15  153.02    6.36   0
   2   3  15   78.33    8.18   0
   2   4  15  135.90    8.09   0
   2   6  14  143.52    8.28   0
   2   8  13  552.71    9.90   0
   2   9  12   -2.71    8.24   0
   2  10  11   52.40    8.49   0
   2  11  -1    4.44    6.97   0
   2  11   9  100.59    6.39   0
   2  12   1   31.88    8.35   0
   2  12   7   27.03    5.74   0
   3 -12   0   -1.24    7.80   0
   3 -11  -2  861.96   12.54   0
   3 -10  12    6.11    8.73   0
   3  -8  14   58.96    9.27   0
   3  -5  16    5.59    8.06   0
   3  -3  -8  243.83    8.97   0
   3  -2  17   31.89    9.01   0
   3  -1  17   -0.19    8.92   0
   3   0  17   -4.83    6.97   0
   3   1  17   11.11    6.60   0
   3   2  17   40.62    7.46   0
   3   3  17   19.53    9.99   0
   3   5  -8  733.18   10.69   0
   3   6  16   76.15    6.77   0
   3   8  15   73.30    6.82   0
   3  10  14   -6.12    8.93   0
   3  11  13   16.17    8.76   0
   3  12  12  186.94    8.92   0
   3  13  10   33.83    6.47   0
   3  14   1   18.41    8.47   0
   3  14   7   35.28    6.19   0
   3  14   8   41.48    8.26   0
   4 -14   1   -0.39    8.52   0
   4 -13  -2  158.94    7.04   0
   4 -11  -5    5.76    6.27   0
   4 -10  -6   10.79    6.58   0
   4  -8  16   19.69    8.81   0
   4  -7  -8   10.00    8.14   0
   4  -5  -9   45.67    8.16   0
   4  -4  18   65.75    8.68   0
   4  -2 -10   52.65    5.96   0
   4  -1 -10   -2.84    8.32   0
   4   2 -10   51.67    8.71   0
   4   3 -10   66.88    8.66   0
   4   6  18  -18.84   10.18   0
   4   7  -9   57.27    8.54   0
   4   8  17  139.57    7.48   0
   4  10  16   14.38    9.10   0
   4  11  15   73.13    6.70   0
   4  12  14  124.35    7.13   0
   4  13  13   -4.15    6.34   0
   4  14  12  316.98    9.07   0
   4  15  10   20.49    8.91   0
   4  16   2   20.32    8.33   0
   4  16   6   14.98    6.80   0
   4  16   7    2.52    9.13   0
   5 -15  -1   45.54    6.10   0
   5 -14  -3   47.56    9.01   0
   5 -12  -6  146.38    6.83   0
   5 -11  -7  219.68    7.05   0
   5  -9  17  111.56   10.60   0
   5  -8  -9  364.16    9.47   0
   5  -6 -10  139.40    8.81   0
   5  -5  19   40.82    7.38   0
   5  -4 -11   75.67    6.40   0
   5  -3 -11  978.75   11.38   0
   5  -2  20    7.38    9.01   0
   5  -1  20   28.60    9.87   0
   5   0  20   -6.90    7.49   0
   5   1  20   19.20    7.59   0
   5   2  20    0.46    7.60   0
   5   3  20  -23.63   10.43   0
   5   4  20  128.69    9.50   0
   5   5 -11  214.80    9.53   0
   5   7  19   -4.89   10.29   0
   5   8 -10  241.80    9.50   0
   5   9  18   18.32    7.86   0
   5  11  17   59.05   10.52   0
   5  12  16   21.88    7.28   0
   5  13  15    4.55    7.39   0
   5  14  14  145.74    8.27   0
   5  15  13  -12.14   10.49   0
   5  16  11  117.63    7.81   0
   5  17   0   -6.25    8.58   0
   5  17   8   32.29    6.84   0
   5  17   9  152.10   10.31   0
   6 -17   2   49.81   11.12   0
   6 -17   3 1004.90   16.62   0
   6 -17   6    8.96   10.45   0
   6 -16  -2   37.73    7.12   0
   6 -15  -4  230.67    8.05   0
   6 -14  14   24.69   11.04   0
   6 -11  17  177.44   11.38   0
   6 -10  18    6.33    9.03   0
   6  -9 -10   89.96    6.25   0
   6  -8  19    4.52   10.30   0
   6  -7 -11    6.77    8.10   0
   6  -6  20  -16.20   10.41   0
   6  -4 -12  428.62    9.19   0
   6  -3  21   12.15    9.28   0
   6  -2  21  -13.61    7.84   0
   6  -1  21   -3.74    8.01   0
   6   2  21   14.24    7.81   0
   6   3  21    5.72    7.95   0
   6   5  21   13.20    9.42   0
   6   6 -12   18.95    8.34   0
   6   7  20  345.39    8.97   0
   6   8  20    7.07   11.36   0
   6  12  -9  284.75   12.69   0
   6  13  17  264.04   11.53   0
   6  14  16   24.94   10.42   0
   6  15  15   32.84   10.11   0
   6  17  12   93.24   10.47   0
   6  18  10   47.11    8.79   0
   6  19   3  -18.50    9.09   0
   6  19   4   59.17   10.73   0
   6  19   5   69.85   10.71   0
   6  19   6   24.03    9.44   0
   7 -18   1    2.42    8.75   0
   7 -18   2    4.62    9.60   0
   7 -18   7   18.49   11.79   0
   7 -17  -2  137.67   10.32   0
   7 -16  -4  -11.90   10.47   0
   7 -16  13   -4.15   15.95   0
   7 -15  -6   60.39    7.27   0
   7 -14  -7  253.14   10.16   0
   7 -13  -8   87.01    9.41   0
   7 -12  -9   43.79    9.90   0
   7 -11 -10  114.70    7.06   0
   7  -9 -11  113.98    9.12   0
   7  -7 -12  197.54    9.20   0
   7  -5 -13  186.49    6.91   0
   7   6 -13  -11.78    8.73   0
   7   9 -12   53.45    9.25   0
   7  11 -11  192.22    9.88   0
   7  16  15   12.04    7.81   0
   7  17  14   -2.64   10.55   0
   7  18  -4   -0.75   11.58   0
   7  18  12   14.92    7.74   0
   7  19  10   -9.46   10.70   0
   7  20   2   43.01    8.88   0
   7  20   3   47.45    9.68   0
   7  20   4    2.54   10.07   0
   7  20   5    6.72   10.51   0
   7  20   6   34.43   10.41   0
   8 -19   1    4.78    9.25   0
   8 -19   2   53.48   10.39   0
   8 -19   7   68.21   12.02   0
   8 -18  -2   45.74    9.99   0
   8 -16  -6   29.34    8.97   0
   8 -11 -11   63.50    9.34   0
   8  -7 -13   12.81    8.99   0
   8  -5 -14   17.13    6.59   0
   8  -4 -14  151.76    9.59   0
   8   6 -14   85.40   10.41   0
   8   9 -13  465.83   11.23   0
   8  11 -12  126.97    9.81   0
   8  14 -10  441.90   14.04   0
   8  20  -2   11.49   11.54   0
   8  21   2   54.58    9.71   0
   8  21   3   41.53   11.02   0
   8  21   4   31.83   11.25   0
   8  21   5   60.32   11.60   0
   8  21   6    7.57   11.12   0
   9 -20   2   40.41    9.53   0
   9 -20   3  142.00   11.93   0
   9 -20   4   53.96   12.51   0
   9 -20   5    8.44   12.54   0
   9 -20   6   35.74   11.28   0
   9 -19  -2   38.35    9.95   0
   9 -17  -6    9.31   10.62   0
   9 -11 -12   26.97    8.39   0
   9  -9 -13   76.47    8.90   0
   9  -7 -14   -2.78    8.71   0
   9  -4 -15  372.57    8.05   0
   9  -3 -15   53.13    9.29   0
   9   5 -15   63.83    9.44   0
   9   6 -15   40.76    6.85   0
   9   9 -14    4.41    8.51   0
   9  11 -13    8.42    9.49   0
   9  20  -4   35.50   13.55   0
  10 -20  -1   34.24   11.05   0
  10 -19  -4   42.13   10.97   0
  10 -18  -6   15.90    7.82   0
  10 -15 -10   45.11    7.61   0
  10 -11 -13    1.88    7.75   0
  10  -9 -14    5.02    9.76   0
  10  -7 -15   51.93    7.69   0
  10  -6 -15   91.02   10.51   0
  10  -3 -16    4.82    8.04   0
  10  -2 -16   55.91   10.93   0
  10  -1 -16   19.73   10.59   0
  10   4 -16    9.88    9.15   0
  10   8 -15  332.81   11.11   0
  10  14 -12  186.11   12.58   0
  11 -18  -7   22.48   11.63   0
  11 -12 -13   -2.92    9.25   0
  11  -8 -15  101.73   10.36   0
  11  -6 -16    0.29    7.36   0
  11  -5 -16   67.43   10.23   0
  11   0 -17    0.73    7.86   0
  11   1 -17    8.24    7.86   0
  11   7 -16  132.63   10.74   0
  11  10 -15   94.03   10.96   0
  11  12 -14  114.21   10.99   0
  12 -13 -13    2.22   11.10   0
  12 -10 -15   22.42    7.86   0
  12  -7 -16   16.51   10.44   0
  12  -4 -17   81.53    7.82   0
  12  -3 -17  110.15   10.24   0
  12   5 -17   13.72   11.23   0
  12   6 -17   37.20    8.18   0
  12   9 -16   -5.62   11.40   0
  13  -6 -17    1.75    7.98   0
   0  -4   4  143.74   13.35   0
   0  -4   5  592.44   15.52   0
   0  -1   9   -4.62    8.16   0
   0   0   9    1.35    5.70   0
   0   1   9    2.68    5.57   0
   0   2   9 2183.90   13.87   0
   0   3   9   -5.46    7.14   0
   0   4   8  434.35    7.86   0
   0   5   7    2.56    5.52   0
   0   5   8    2.56    7.58   0
   0   6   3  290.79   10.96   0
   0   6   4 3607.68   20.46   0
   0   6   5  486.82    9.12   0
   0   6   6 3080.21   17.71   0
   1  -8   6   80.33   13.10   0
   1  -6  10   66.71    9.03   0
   1  -5  11  437.27   11.13   0
   1  -3  -3   40.30   12.06   0
   1  -1  13  235.25    9.16   0
   1   0  13   -8.31    6.29   0
   1   1  13  234.10    7.33   0
   1   2  13  410.32    8.13   0
   1   3  13  152.40    8.74   0
   1   4  13  108.34    7.54   0
   1   5  12   -4.72    6.30   0
   1   6  12  123.06    8.32   0
   1   7  11   -4.78    5.94   0
   1   8  -1   38.98   10.93   0
   1   8  10   12.97    6.04   0
   1   9   9  921.97   11.01   0
   1  10   3    0.87    7.43   0
   1  10   4  593.43    8.87   0
   1  10   5  961.78    9.99   0
   1  10   6  695.61    9.31   0
   1  10   7  275.70    8.95   0
   2 -10   1  174.51    8.98   0
   2  -9  -1 1048.35   13.87   0
   2  -5  14   66.64    8.20   0
   2  -3  15  105.29    8.03   0
   2  -2  -6  747.84   12.80   0
   2   4  -6   15.65    8.82   0
   2   5  15  452.35    9.70   0
   2   7  14   11.67    5.97   0
   2   9  13   48.47    8.34   0
   2  10  12   56.06    8.07   0
   2  11  10  287.84    7.24   0
   2  12   8   -0.62    5.83   0
   2  12   9   31.23    8.49   0
   3 -12   1  222.19    9.85   0
   3 -11  11   34.02    9.54   0
   3 -10  -3  197.24    8.50   0
   3  -9  -4    9.71    7.57   0
   3  -8  -5   88.91    8.00   0
   3  -7  -6  582.74    8.30   0
   3  -7  15   53.17    6.77   0
   3  -5  -7   25.11    5.81   0
   3  -3  17   46.11    9.65   0
   3  -2  -8  190.51    6.77   0
   3   4  -8  247.36    8.95   0
   3   4  17   95.38    6.91   0
   3   5  17   45.38    7.07   0
   3   7  -7  121.31    8.24   0
   3   7  16  360.09    8.35   0
   3   8  16   -0.55    8.85   0
   3   9  15   -2.45    7.07   0
   3  13  -2  212.71   11.52   0
   3  13  11  160.30    7.37   0
   3  14   0   -1.04    8.02   0
   3  14   9   98.19    9.52   0
   3  15   5  185.92    8.35   0
   4 -14   2  197.27    9.82   0
   4 -13  -1   49.14    9.21   0
   4 -12  -3  835.44   12.30   0
   4  -8  -7  570.18   10.09   0
   4  -7  17   22.85    9.21   0
   4  -5  18   11.91    9.63   0
   4  -4  -9   29.19    7.35   0
   4  -2  19  217.23   10.83   0
   4  -1  19    1.32    6.96   0
   4   0 -10 1550.87   11.94   0
   4   0  19    9.82    7.39   0
   4   1 -10    7.58    6.13   0
   4   1  19    4.64    7.40   0
   4   2  19  213.88    8.21   0
   4   3  19   65.03    7.56   0
   4   4  19   11.31    9.61   0
   4   7  18    3.91    7.82   0
   4   9  17  157.11    7.81   0
   4  11  16   -1.24    9.36   0
   4  12  15  314.81   10.95   0
   4  13  14  222.09   10.16   0
   4  15  11   25.72    9.15   0
   4  16   1  298.35   10.35   0
   4  16   8    0.67    7.20   0
   4  16   9    6.95    8.53   0
   5 -15   0    9.90    8.13   0
   5 -14  12   13.60   12.90   0
   5 -13  -4  598.54   10.46   0
   5  -9  -8   -6.20    8.21   0
   5  -8  18   78.38    9.76   0
   5  -6  19   86.62    7.36   0
   5  -3  20    0.41    7.62   0
   5  -2 -11  924.55    9.85   0
   5  -1 -11  238.72    9.08   0
   5   4 -11   93.05    9.09   0
   5   5  20    7.69    7.49   0
   5   6  20    1.45    9.14   0
   5   8  19    9.62    7.03   0
   5  10  18   71.50    7.66   0
   5  12  17   26.30    8.82   0
   5  13  16   30.16   10.60   0
   5  14  15   19.79    9.66   0
   5  16  -3  231.82   13.86   0
   5  16  12    1.88    7.58   0
   5  17  -1    7.37    9.93   0
   5  17  10   13.65   10.62   0
   5  18   3   -4.74    8.65   0
   5  18   4  136.14    9.74   0
   5  18   5   32.66    9.35   0
   5  18   6  318.18   10.47   0
   6 -17   4   82.72    9.91   0
   6 -17   5  170.46   11.20   0
   6 -16  -1   65.61    9.46   0
   6 -15  -3  462.65   10.26   0
   6 -14  -5    6.31    6.48   0
   6 -13  -6  361.63    9.45   0
   6 -12  -7  122.15    8.86   0
   6 -11  -8   49.24    8.92   0
   6 -10  -9  162.12    7.07   0
   6  -9  19   27.71    9.31   0
   6  -8 -10  311.79    8.90   0
   6  -7  20  334.18   11.93   0
   6  -6 -11   77.32    7.87   0
   6  -4  21    8.83   11.09   0
   6  -3 -12   82.49    6.34   0
   6   5 -12  616.72   10.96   0
   6   6  21    7.39    7.76   0
   6   7  21   -3.47    9.70   0
   6   8 -11   27.21    8.16   0
   6   9  20   35.57   10.47   0
   6  11  19  110.75   11.19   0
   6  12  18   -1.34    8.12   0
   6  16  14   21.73    7.24   0
   6  17  13    9.21   10.41   0
   6  18  11   -6.03   10.38   0
   6  19   2    7.97    9.79   0
   6  19   7  198.26   10.83   0
   6  19   8   23.90    9.14   0
   7 -18   3    0.23    9.93   0
   7 -18   4    4.64   10.69   0
   7 -18   5  135.62   13.31   0
   7 -18   6   33.70   11.98   0
   7 -15  -5   33.29    9.38   0
   7 -14  16    2.86   11.93   0
   7 -13  17   17.24   11.24   0
   7 -12  18   11.81    9.38   0
   7 -10 -10   16.90    8.77   0
   7  -4 -13   58.38    6.98   0
   7  -3 -13   15.53    8.24   0
   7   5 -13  202.55    9.22   0
   7  18  13   15.14    7.81   0
   7  19  -2  198.70   12.35   0
   7  19  11   19.57    5.48   0
   7  19  11    5.19    5.57   0
   7  20   1   34.39    8.82   0
   7  20   7  -18.65    7.61   0
   8 -19   3   11.99   10.22   0
   8 -19   4  132.78   12.15   0
   8 -19   5   63.49   11.51   0
   8 -19   6   47.60   12.46   0
   8 -17  -4   20.28    7.13   0
   8 -15  -7   -6.61    7.03   0
   8 -14  -8  145.89    9.31   0
   8 -13  -9  109.11    9.38   0
   8 -12 -10   17.29    7.40   0
   8  -9 -12   87.34    7.03   0
   8  -6 -13  171.70    9.63   0
   8  -3 -14  342.04    8.17   0
   8  -2 -14  561.13   11.03   0
   8   5 -14   -2.58    8.23   0
   8  15  -9   17.84   11.91   0
   8  21   1    5.13    9.46   0
   8  21   7   -1.48    7.56   0
   9 -19  -1    6.26   10.11   0
   9 -18  -4  696.21   10.56   0
   9 -16  -7   28.34    7.16   0
   9 -15  -8   -1.46    9.22   0
   9 -14  -9  114.13    9.63   0
   9 -13 -10    1.54    9.28   0
   9 -12 -11  195.02    7.21   0
   9  -6 -14   91.12    8.82   0
   9  -2 -15    1.88    6.73   0
   9  -1 -15   19.04    9.21   0
   9   3 -15   25.90    9.48   0
   9   4 -15  366.34    9.61   0
   9   8 -14  187.17   10.46   0
   9  14 -11    5.84   10.24   0
   9  21  -2    4.15   12.15   0
  10 -19  -3   50.07   10.92   0
  10 -18  -5   22.40   10.82   0
  10 -17  -7   57.00    7.92   0
  10 -16  -8    2.79   10.19   0
  10 -15  -9    3.73   10.34   0
  10 -14 -10  660.40   12.24   0
  10 -13 -11   37.51    9.54   0
  10 -12 -12    4.47    7.57   0
  10 -10 -13  508.30   11.60   0
  10  -8 -14   82.24    9.26   0
  10  -5 -15   36.43    9.98   0
  10   0 -16   40.53    7.95   0
  10   1 -16   -4.07    7.83   0
  10   2 -16   39.87    8.00   0
  10   7 -15    8.45   10.34   0
  10  10 -14   97.58   10.38   0
  10  12 -13    0.38   10.67   0
  11 -20  -3   54.72    8.28   0
  11 -19  -5   -2.97    8.27   0
  11 -17  -8   -1.61    9.65   0
  11 -16  -9  163.09   11.19   0
  11 -15 -10   -0.93   10.13   0
  11 -14 -11   46.46   10.90   0
  11 -13 -12    9.59    7.81   0
  11 -10 -14   16.64    7.88   0
  11  -7 -15  -19.62    9.68   0
  11  -4 -16    5.16    9.00   0
  11   6 -16    0.33   10.17   0
  11  15 -12   -3.67   10.29   0
  12 -17  -9   36.10    7.95   0
  12 -16 -10  -12.26   10.17   0
  12 -15 -11    4.47    8.52   0
  12 -14 -12   -6.76    7.71   0
  12 -11 -14   73.93    7.94   0
  12  -9 -15   66.26    7.71   0
  12  -6 -16  177.03   10.89   0
  12  -2 -17   22.72    7.38   0
  12  -1 -17   99.63    9.83   0
  12   0 -17   -9.84   10.58   0
  12   1 -17  146.71   10.94   0
  12   2 -17   -0.50   10.77   0
  12   3 -17   96.02   10.92   0
  12   4 -17   85.83    8.19   0
  12   8 -16   54.83   11.15   0
  12  11 -15   16.36    9.36   0
  12  13 -14   15.75    7.52   0
  12  13 -14    7.17    5.18   0
  13  -8 -16  168.98    8.57   0
  13  -5 -17    4.63    7.82   0
  13  -4 -17   51.85   10.89   0
   0  -4   6  110.08    9.79   0
   0  -3   8    0.64    5.95   0
   0  -2   9 2198.46   16.49   0
   0  -1  10   -2.18    6.82   0
   0   0  10   25.32    7.35   0
   0   1  10    2.58    5.09   0
   0   2  10  647.98    8.32   0
   0   3  10   -2.94    7.22   0
   0   4   9  180.20    6.19   0
   0   5   9   -2.03    7.08   0
   0   6   7  342.25    7.44   0
   0   6   8   76.50    7.61   0
   0   7   5    5.80    7.60   0
   1  -7   1  271.27   12.12   0
   1  -7   9   46.00    8.68   0
   1  -4  12   46.58    6.31   0
   1  -3  13  141.84    8.33   0
   1   1  14    8.50    7.57   0
   1   2  14   27.48    7.55   0
   1   5  -3    2.30   13.62   0
   1   5  13  109.16    5.99   0
   1   7  -2  497.46   20.99   0
   1   7  12   30.17    7.64   0
   1   8  11  748.35    9.00   0
   1   9   0   -5.18    7.83   0
   1   9  10    8.49    8.07   0
   1  10   2  678.25   11.67   0
   1  10   8   39.24    6.37   0
   2  -8  -2   67.25    8.70   0
   2  -8  12  277.65   10.66   0
   2  -7  -3  117.55    9.16   0
   2  -7  13   27.88    8.35   0
   2  -6  -4 1714.69   13.97   0
   2  -6  14  139.45    7.99   0
   2  -4  -5   97.10   10.16   0
   2  -4  15  116.83    8.65   0
   2  -1  -6  311.86    8.57   0
   2  -1  16  192.08    9.98   0
   2   0  16  569.70    8.62   0
   2   1  16  168.54    7.26   0
   2   2  16  576.78    8.79   0
   2   3  -6    2.63    8.46   0
   2   3  16   10.96    6.45   0
   2   4  16   32.70    9.23   0
   2   7  15  119.92    9.10   0
   2   8  14   18.69    6.30   0
   2  11  11   19.81    5.68   0
   2  12   0  326.92   10.26   0
   2  12  10  136.29    8.58   0
   2  13   3   80.76    8.96   0
   2  13   4   27.73    6.18   0
   2  13   5  609.49    9.21   0
   2  13   6  274.24    7.29   0
   2  13   7  598.61   10.61   0
   3 -12   9    6.16   13.35   0
   3 -11  -1  195.05   10.00   0
   3  -9  14   -3.97   10.69   0
   3  -6  -6  218.83    8.97   0
   3  -6  16   45.71    6.82   0
   3  -4  -7   84.76    8.44   0
   3  -4  17   85.03    6.75   0
   3  -1  -8  266.07    7.39   0
   3  -1  18    1.22    8.85   0
   3   0  -8   31.52    8.12   0
   3   0  18  467.49   10.16   0
   3   1  -8  271.01    9.30   0
   3   1  18    7.87    6.57   0
   3   2  -8  210.80    9.20   0
   3   2  18   64.03    6.17   0
   3   3  -8  234.42    8.97   0
   3   3  18  132.16    9.22   0
   3   4  18    1.09    8.29   0
   3   6  17    4.36    6.24   0
   3   9  16    6.13    8.54   0
   3  10  15  337.06    8.31   0
   3  11  14  103.18    7.45   0
   3  12  13   59.14    7.41   0
   3  14  10   11.50    6.67   0
   3  15   3    9.93    8.35   0
   3  15   4  317.74    8.03   0
   3  15   6  266.22    7.77   0
   3  15   7   60.53    9.02   0
   3  15   8  318.41    9.40   0
   4 -14   3  148.38   10.61   0
   4 -14   7   29.23   15.88   0
   4 -13  11   12.49   12.04   0
   4 -11  -4  251.50    9.47   0
   4 -11  14   11.74    9.61   0
   4 -10  -5  738.95   11.22   0
   4 -10  15   39.59    9.13   0
   4  -9  -6  303.09    7.31   0
   4  -9  16   40.98    9.46   0
   4  -6  -8   32.07    5.16   0
   4  -6  18    4.75    9.98   0
   4  -3  -9  256.63    8.14   0
   4  -3  19   58.06    7.55   0
   4   5  19  126.45    7.55   0
   4   6  -9  497.41    9.60   0
   4   8  18   11.54    7.54   0
   4  10  17   13.62    7.63   0
   4  14  13    6.71    6.06   0
   4  15  -2   21.95   10.03   0
   4  15  12  -14.33    8.84   0
   4  16   0   36.71    8.37   0
   4  16  10    2.23    8.94   0
   4  17   5  118.54    8.88   0
   5 -15   1   41.52    8.31   0
   5 -14  -2  173.99    9.04   0
   5 -12  -5  216.63    7.28   0
   5 -12  15   -0.25   10.92   0
   5 -11  -6  482.47    9.85   0
   5 -11  16   19.20   10.10   0
   5 -10  -7   -8.22    6.67   0
   5 -10  17    5.43    9.96   0
   5  -7  -9  254.80    7.35   0
   5  -7  19   21.89   10.32   0
   5  -5 -10   -8.69    6.40   0
   5  -5  20   -8.97    9.13   0
   5  -4  20  105.68    7.88   0
   5  -1  21    4.80    9.08   0
   5   0 -11    2.68    6.26   0
   5   0  21  -14.13   10.09   0
   5   1 -11  244.53    7.50   0
   5   1  21   11.31   10.16   0
   5   2 -11  927.02   10.19   0
   5   2  21  119.59   10.65   0
   5   3 -11  933.31   10.57   0
   5   3  21   17.08   10.89   0
   5   4  21   -1.64    9.50   0
   5   7 -10  134.37    9.13   0
   5   7  20   -6.99    7.50   0
   5   9  19   69.04    7.68   0
   5  11  -8  459.45   13.62   0
   5  11  18   21.62    7.57   0
   5  16  13  233.00   10.79   0
   5  17  11  288.20   11.20   0
   5  18   2  112.47    9.84   0
   5  18   7    7.99    7.46   0
   5  18   8   -0.52   10.85   0
   6 -16   0    5.02    8.97   0
   6  -9  -9  879.53   10.28   0
   6  -5 -11   62.84    7.79   0
   6  -5  21  -11.60    7.47   0
   6  -2 -12   34.38    6.04   0
   6  -1 -12  639.77    9.93   0
   6   0 -12   80.17    8.44   0
   6   0  22   89.58    8.38   0
   6   1  22   10.92    7.78   0
   6   2 -12   36.26    8.08   0
   6   4 -12  384.52    7.89   0
   6  10 -10   32.94    8.12   0
   6  13  -8    4.27   11.13   0
   6  13  18   11.28    7.42   0
   6  14  17  -17.00    7.94   0
   6  15  16   -3.67    8.38   0
   6  16  15  -16.40    8.67   0
   6  17  14   18.27   10.12   0
   6  18  -2   46.05   10.26   0
   6  18  12    3.26   10.63   0
   6  19   1   -2.20    9.66   0
   6  19   9   10.71   10.45   0
   7 -17  -1   56.47    7.57   0
   7 -16  -3    7.38    9.00   0
   7 -14  -6   53.56    9.65   0
   7 -13  -7   37.81    9.46   0
   7 -12  -8   -4.94    8.88   0
   7 -11  -9  173.22    8.47   0
   7  -8 -11  104.04    6.15   0
   7  -6 -12   10.36    5.62   0
   7  -2 -13   15.09    5.73   0
   7  -1 -13  196.52    8.68   0
   7   0 -13   -4.66    8.12   0
   7   4 -13   65.20    8.08   0
   7   8 -12    2.16    8.91   0
   7  12 -10   15.01    9.64   0
   7  19  12   -4.30    8.26   0
   7  20   9   -0.44    8.58   0
   7  20  10    5.36    9.21   0
   8 -18  -1   -3.18    7.81   0
   8 -16  -5   84.72    7.31   0
   8 -11 -10  173.96    9.65   0
   8 -10 -11  213.19    7.38   0
   8  -8 -12   -2.66    6.73   0
   8  -5 -13  534.54   10.26   0
   8  -1 -14   13.26    7.09   0
   8   0 -14   -5.81    8.90   0
   8   1 -14   40.27    9.46   0
   8   2 -14  595.20   11.02   0
   8   3 -14  310.02    9.45   0
   8   4 -14  169.41    7.16   0
   8   8 -13   30.76    9.39   0
   8  16  -8   18.38   14.56   0
   9 -19   0    1.55   10.16   0
   9 -18  -3   26.13   10.58   0
   9 -17  -5   86.51    8.23   0
   9 -11 -11    2.17    9.53   0
   9 -10 -12   15.06    6.59   0
   9  -8 -13  124.26    7.31   0
   9  -5 -14  -12.62    6.90   0
   9   0 -15   13.70    6.94   0
   9   1 -15    5.40    6.94   0
   9   2 -15   -3.41    6.90   0
   9   7 -14   20.46    9.27   0
   9  10 -13   65.28    9.16   0
   9  12 -12   83.57   11.37   0
   9  15 -10   20.71   12.33   0
  10 -20   0   27.48    8.30   0
  10 -17  -6   22.76   10.50   0
  10 -11 -12   47.64    8.99   0
  10  -9 -13   14.45    8.94   0
  10  -7 -14   72.46    8.77   0
  10  -4 -15   62.49    6.15   0
  10   6 -15   74.21   10.47   0
  10  15 -11    5.27   11.43   0
  11 -20  -2   51.02   10.28   0
  11 -19  -4   33.13   12.03   0
  11 -18  -6    5.96    9.49   0
  11 -12 -12  140.79   10.61   0
  11  -9 -14   -1.78    7.27   0
  11  -6 -15    5.44    9.76   0
  11  -3 -16  191.58    7.85   0
  11  -2 -16  -10.37    9.20   0
  11  -1 -16   44.07   10.15   0
  11   4 -16   -5.31    9.86   0
  11   5 -16   16.92    7.71   0
  11   9 -15   38.65    8.10   0
  11  13 -13   44.14   11.72   0
  11  16 -11  266.92   14.68   0
  12 -18  -7   24.64    9.81   0
  12 -13 -12  -14.33   10.48   0
  12 -12 -13   16.19    7.57   0
  12 -10 -14   -3.97    8.84   0
  12  -8 -15   18.67    7.19   0
  12  -5 -16    9.17    7.56   0
  12   7 -16   -6.62   10.85   0
  13 -14 -12   82.07   10.15   0
  13 -13 -13   39.76    8.24   0
  13 -11 -14  -13.89    9.52   0
  13  -7 -16   18.51    7.92   0
  13  -3 -17   11.90    8.27   0
  13  -2 -17   -2.38   11.48   0
  13   4 -17   11.22   10.99   0
  13   5 -17  -20.91    9.27   0
   0  -4   7  122.82    7.64   0
   0  -3   9    2.95    7.46   0
   0  -2  10  637.99   10.47   0
   0   0  11    0.14    7.84   0
   0   1  11   -3.16    8.19   0
   0   2  11    3.32    7.91   0
   0   3   0   -0.33   12.90   0
   0   3  11  -19.53    7.72   0
   0   4  10  606.71    8.06   0
   0   5   1    4.23    6.74   0
   0   5  10   -8.97    7.94   0
   0   6   2   54.15    6.92   0
   0   6   9    9.81    6.95   0
   0   7   3    3.62    8.42   0
   0   7   4   11.31    6.13   0
   0   7   6    7.86    5.57   0
   0   7   7   -2.62    5.12   0
   0   7   8   -6.92    6.56   0
   1  -8   7   32.39    9.59   0
   1  -6  11  635.67   11.85   0
   1  -5  12    7.64    8.53   0
   1  -4  -2   75.88   11.03   0
   1  -4  13   86.62    7.68   0
   1  -2  -3  336.29   14.03   0
   1  -2  14   19.75    7.59   0
   1  -1  14   23.14    8.32   0
   1   0  14  540.89    8.37   0
   1   3  14  544.27    8.45   0
   1   4  14  125.93    6.93   0
   1   5  14   26.71    7.53   0
   1   6  13  164.81    6.48   0
   1   7  13    0.37    7.82   0
   1   8  12   69.75    7.81   0
   1   9  11  255.48    8.41   0
   1  10   1  460.78   10.25   0
   1  10   9  350.88    7.91   0
   1  10  10   -6.41    7.64   0
   1  11   4  197.90    9.22   0
   1  11   5  235.22    7.23   0
   1  11   6  201.81    9.92   0
   1  11   7   10.57    8.49   0
   2 -10   2   80.83    8.34   0
   2 -10   9   -3.71   10.13   0
   2  -9  11  265.04   10.53   0
   2  -5  15  479.90    9.91   0
   2  -3  16   27.92    8.81   0
   2  -2  16  527.56    8.71   0
   2   0  -6 1998.09   16.78   0
   2   1  -6  328.17   11.30   0
   2   2  -6  685.12   12.58   0
   2   5  16    1.25    6.62   0
   2   6  16    9.08    8.85   0
   2   8  15   58.81    9.03   0
   2   9  14    0.00    6.74   0
   2  10  13  628.14    8.43   0
   2  11  12  368.48    7.60   0
   2  12  11    9.78    8.63   0
   2  13   2  285.78   10.31   0
   2  13   8   73.97    6.32   0
   2  13   9   27.32    7.99   0
   3 -12   2  235.72   10.63   0
   3 -10  -2    5.45    7.60   0
   3 -10  13  108.88   10.15   0
   3  -8  15   92.65    9.71   0
   3  -7  -5   48.84    8.31   0
   3  -7  16  379.88   11.74   0
   3  -5  17   45.99    7.04   0
   3  -3  18  123.39    9.52   0
   3  -2  18   47.74    6.46   0
   3   5  18    6.86    6.00   0
   3   6  18  -22.63    9.85   0
   3   8  17   -2.68    5.81   0
   3  10  16   12.14    8.70   0
   3  11  15   92.89    6.54   0
   3  12  14   98.14    6.90   0
   3  13  13  211.28    9.67   0
   3  14  11   53.23    7.52   0
   3  15   2   35.26    6.62   0
   3  15   9   20.36    9.11   0
   4 -14   4  233.16   12.14   0
   4 -13   0  767.85   12.67   0
   4 -12  -2  389.02   10.53   0
   4 -12  13    5.63   11.41   0
   4  -8  17  121.44    8.20   0
   4  -7  -7   22.72    7.32   0
   4  -5  -8    1.66    7.32   0
   4  -5  19  132.19    9.47   0
   4  -4  19   14.52    7.30   0
   4  -2  -9    0.72    7.27   0
   4  -1  20  155.80   10.06   0
   4   0  20   19.53    7.43   0
   4   1  20  129.05    7.57   0
   4   2  20   13.80    7.39   0
   4   3  20   14.58    7.56   0
   4   4  20   48.40   10.65   0
   4   5  -9   36.16    8.63   0
   4   8  -8  197.74   10.10   0
   4   8  19   -8.55    9.31   0
   4   9  18   15.71    6.91   0
   4  10  -7  831.53   17.19   0
   4  10  18   22.05    8.88   0
   4  11  17   96.59    7.70   0
   4  13  15   13.68    7.36   0
   4  14  14   60.56    7.51   0
   4  15  13  163.69   10.53   0
   4  16  11   46.70    9.59   0
   4  17   3  190.69    9.88   0
   4  17   4    2.08    6.90   0
   4  17   6   29.32    7.44   0
   4  17   7  234.26    8.18   0
   4  17   8    4.02    8.94   0
   5 -13  -3   42.89    8.26   0
   5 -13  14   82.66   12.12   0
   5  -9  18   25.79   10.17   0
   5  -8  -8  380.59    9.35   0
   5  -6  -9  253.37    9.36   0
   5  -6  20   19.26    9.12   0
   5  -4 -10   20.88    5.84   0
   5  -3  21   46.68   10.74   0
   5  -2  21  114.59    8.37   0
   5   5  21  102.52    8.64   0
   5   6  21   37.01   11.18   0
   5   8  20   16.57    7.54   0
   5   9  -9   79.87    8.45   0
   5   9  20    0.00    9.98   0
   5  10  19   -0.28    7.83   0
   5  11  19  -16.00   10.12   0
   5  12  18   10.21    8.02   0
   5  13  17    4.78    7.43   0
   5  14  16  137.11    8.31   0
   5  16  14   18.65   10.12   0
   5  17  12   -7.28    7.50   0
   5  18   1    7.64    9.00   0
   5  18   9    5.33    7.68   0
   6 -15  -2    5.13    8.40   0
   6 -15  13   24.98   13.17   0
   6 -14  -4    6.51    6.15   0
   6 -13  -5  742.37   10.66   0
   6 -13  16  147.37   13.43   0
   6 -12  17   14.21   11.14   0
   6 -11  18    2.79   11.10   0
   6 -10  -8   16.60    8.02   0
   6  -8  20   -1.53    8.23   0
   6  -7 -10  223.42    6.69   0
   6  -6  21    7.91    7.43   0
   6  -4 -11  -11.28    8.13   0
   6   1 -12  619.62    8.55   0
   6   7 -11    9.51    8.40   0
   6  16  16   -8.70   11.39   0
   6  18  13   23.29   11.54   0
   6  19   0   71.98    8.60   0
   6  19  10  209.31    8.83   0
   6  19  11   14.97    9.77   0
   7 -17   0    1.26    9.49   0
   7 -15  -4  392.54   10.75   0
   7 -15  15   18.19   13.71   0
   7  -9 -10    0.20    5.73   0
   7  -7 -11  -13.71    8.64   0
   7  -5 -12    4.75    6.04   0
   7  -4 -12   -8.38    8.41   0
   7   1 -13  198.69    6.69   0
   7   2 -13    2.89    5.82   0
   7   7 -12  216.10    9.17   0
   7  10 -11   18.52    9.05   0
   7  20   0    2.20    9.15   0
   7  21   5    2.30    9.38   0
   7  21   6  158.09   10.25   0
   8 -18   0  147.93    9.65   0
   8 -15  -6   43.43    7.60   0
   8 -14  -7   38.21    8.56   0
   8 -13  -8   14.78    9.51   0
   8 -12  -9   -1.35    6.77   0
   8  -9 -11  419.11    9.83   0
   8  -7 -12  107.85    8.83   0
   8  -4 -13  387.63   10.73   0
   8   7 -13   16.20    9.22   0
   8  10 -12  102.17   10.18   0
   8  12 -11   31.66    8.97   0
   8  21   0   72.01   11.32   0
   9 -19  10    2.84   15.77   0
   9 -16  -6   -4.69    6.63   0
   9 -14  -8   13.90    9.23   0
   9 -13  -9  -14.79    9.44   0
   9 -12 -10   72.71    9.00   0
   9  -9 -12   15.09    7.42   0
   9  -7 -13   14.03    7.22   0
   9  -4 -14   71.20    7.75   0
   9  -3 -14   42.31   10.29   0
   9  22   0   -5.68    8.99   0
  10 -20   1   46.00    8.50   0
  10 -20   2   -7.09   11.74   0
  10 -19  -2   45.73    9.76   0
  10 -18  -4  184.20    9.78   0
  10 -16  -7  -24.64   10.76   0
  10 -15  -8   83.46   11.20   0
  10 -13 -10   -4.54    9.74   0
  10 -12 -11   26.66    7.31   0
  10  -6 -14   96.03    8.34   0
  10  -3 -15  -11.39    6.44   0
  10  -2 -15  124.82    8.42   0
  10  -1 -15   34.25    9.11   0
  10   4 -15   38.95    8.97   0
  10   5 -15   51.22    9.02   0
  10   9 -14    2.52   10.12   0
  10  16 -10   12.05   13.19   0
  11 -20  -1   -4.94   11.70   0
  11 -17  -7  -11.21    7.81   0
  11 -16  -8   18.00   10.93   0
  11 -15  -9    6.45   10.50   0
  11 -14 -10   17.68    9.92   0
  11 -13 -11  328.72    8.77   0
  11 -10 -13   -0.42    7.53   0
  11  -8 -14    2.45    7.41   0
  11  -5 -15   27.05    9.23   0
  11   0 -16  152.17    8.10   0
  11   1 -16   12.04    7.69   0
  11   2 -16   -3.95    7.44   0
  11   3 -16  224.16    8.23   0
  11   8 -15   84.10    9.32   0
  11  11 -14   98.50    8.14   0
  12 -19  -5   50.04    8.33   0
  12 -17  -8    7.38    8.53   0
  12 -16  -9  196.71    8.91   0
  12 -15 -10   91.00    8.12   0
  12 -14 -11   11.64    7.53   0
  12 -11 -13   20.81    9.24   0
  12  -9 -14   -7.37   10.62   0
  12  -7 -15   -1.51    7.84   0
  12  -3 -16    5.52   10.50   0
  12   6 -16  164.32   11.18   0
  12  10 -15   22.04    9.49   0
  12  12 -14   17.22   11.42   0
  12  14 -13   37.10   10.59   0
  13 -12 -13  103.92    8.96   0
  13 -10 -14   82.79   10.75   0
  13  -8 -15   14.05   11.08   0
  13  -6 -16  109.54    8.42   0
  13  -5 -16   18.49   11.03   0
  13  -1 -17   12.90    8.16   0
  13   0 -17  -10.00    8.27   0
  13   1 -17    2.31    8.14   0
  13   2 -17   17.51    8.13   0
  13   3 -17    4.34    8.49   0
  13   8 -16  129.11   11.91   0
   0  -4   3 2911.96   50.05   0
   0  -4   8  460.05    9.46   0
   0  -3  10    1.80    6.72   0
   0  -1  11    0.80    6.02   0
   0   4  11  328.27    7.09   0
   0   5  11   -6.57    8.92   0
   0   6  10 1179.15   10.33   0
   0   7   9    2.09    7.65   0
   0   8   4 2218.93   16.19   0
   0   8   5 1189.42   12.71   0
   0   8   6  386.03    9.15   0
   0   8   7  116.80    7.66   0
   1  -7  10    9.95    9.34   0
   1  -6   0   -1.07    8.77   0
   1  -3  14  536.55   10.30   0
   1   0  15    6.33    8.13   0
   1   1  15   42.68    8.41   0
   1   2  15  382.60    9.23   0
   1   3  15   23.51    8.17   0
   1   4  15  146.71    8.31   0
   1   6  14  -13.44    5.75   0
   1   8  13    1.32    8.20   0
   1   9  12    0.61    8.48   0
   1  10  11  398.67    9.47   0
   1  11   3   58.17    6.49   0
   1  11   8   86.73    6.35   0
   1  11   9   65.72    8.41   0
   2  -8  13  493.88   10.44   0
   2  -7  14   16.69    8.04   0
   2  -5  -4   70.37    7.63   0
   2  -4  16   33.40    9.53   0
   2  -3  -5 2063.00   16.11   0
   2  -1  17  170.28    9.40   0
   2   0  17    3.92    6.59   0
   2   1  17  119.59    7.03   0
   2   2  17   63.33    6.73   0
   2   3  17   13.32    7.02   0
   2   4  17  335.29    8.16   0
   2   5  17  739.62   11.26   0
   2   6  -5   68.88   11.30   0
   2   7  16   54.63    7.51   0
   2   9  15  207.91    9.79   0
   2  10  14    8.50    6.62   0
   2  11  13   38.24    6.73   0
   2  12  12   10.44    9.05   0
   2  13   1   10.85    8.43   0
   2  13  10    4.74    6.08   0
   2  14   4  181.68    8.30   0
   2  14   5  134.34    8.32   0
   2  14   6  334.35    9.46   0
   2  14   7   19.82    8.01   0
   3 -11   0    4.18    8.62   0
   3  -9  -3  866.80   11.78   0
   3  -8  -4  -12.36    8.17   0
   3  -6  17    2.85    8.98   0
   3  -5  -6  112.50    8.99   0
   3  -4  18    9.37    9.05   0
   3  -3  -7   79.61    6.46   0
   3  -1  19   54.27    8.69   0
   3   0  19   -8.12    9.39   0
   3   1  19   49.37    7.35   0
   3   2  19    1.70    7.57   0
   3   3  19   90.49    7.92   0
   3   4  19   62.25   10.98   0
   3   6  -7  897.67   13.62   0
   3   7  18  457.80    9.10   0
   3   9  17   49.80    7.11   0
   3  11  16  217.76   10.35   0
   3  12  15    7.91    8.89   0
   3  13  14  127.78    8.96   0
   3  14  -1   24.32    8.16   0
   3  14  12  143.55    7.24   0
   3  15   1   66.50    8.95   0
   3  15  10   -6.78    7.24   0
   3  15  11   13.24    8.14   0
   3  16   5  150.30    9.28   0
   3  16   6   29.93    9.26   0
   3  16   7    0.32    8.03   0
   4 -14   5   19.47   10.92   0
   4 -14   6    3.84   11.33   0
   4 -11  -3  229.68    9.47   0
   4  -8  -6  147.53    7.98   0
   4  -7  18    1.19    7.35   0
   4  -3  20    1.41    9.86   0
   4  -2  20   34.86    6.98   0
   4  -1  -9  268.54    6.79   0
   4   0  -9    0.44    7.34   0
   4   3  -9  226.60    8.63   0
   4   4  -9   45.82    7.68   0
   4   5  20   46.01    7.64   0
   4   6  20   83.56    7.88   0
   4   7  20   43.08    9.37   0
   4   9  19  124.58   10.66   0
   4  11  18  -14.61    9.28   0
   4  12  17  105.83    8.05   0
   4  13  16   90.13    7.73   0
   4  14  15   42.59    7.19   0
   4  15  14   68.21   10.09   0
   4  16  12   32.47    7.64   0
   4  17   2   18.42    9.43   0
   4  17   9  148.26    7.41   0
   4  17  10   -2.05   10.15   0
   5 -15   2  224.61    9.61   0
   5 -15   9   75.41   24.06   0
   5 -14  -1   20.38    6.51   0
   5 -12  -4   94.95    9.00   0
   5 -11  -5  442.37   10.34   0
   5 -10  -6  386.47   10.23   0
   5  -9  -7  152.36    7.10   0
   5  -8  19   -6.77    7.27   0
   5  -4  21    5.64   10.88   0
   5  -3 -10   39.41    5.87   0
   5  -2 -10   38.90    8.03   0
   5   1  22   53.07   10.65   0
   5   2  22   22.99   11.08   0
   5   3  22   21.89   11.04   0
   5   4  22   49.51    9.70   0
   5   6 -10  113.95    6.94   0
   5   7  21  -20.06    7.93   0
   5   8  21  101.06    9.71   0
   5  12  19   68.94    9.85   0
   5  13  18   30.09   10.85   0
   5  14  17   -1.96    7.96   0
   5  15  16   66.24   10.94   0
   5  16  15   10.54    9.88   0
   5  17  13   -0.33    7.00   0
   5  18  11    7.88   10.39   0
   5  19   5   20.99   10.08   0
   5  19   6    6.17   10.62   0
   5  19   7  -11.22    9.32   0
   6 -16   1   66.67    8.64   0
   6 -12  -6   10.21    6.54   0
   6 -11  -7  159.11    6.72   0
   6 -10  19    2.92   11.10   0
   6  -9  20    8.17    9.02   0
   6  -8  -9  -11.87    7.53   0
   6  -6 -10   29.27    8.12   0
   6  -3 -11  178.73    8.88   0
   6  17  -4   72.59   13.59   0
   6  17  15   46.16    8.38   0
   6  18  14   57.71   11.21   0
   6  19  12  107.77   11.22   0
   6  20   3   85.96    9.32   0
   6  20   4   66.70   10.10   0
   6  20   5   81.92    7.28   0
   6  20   6    0.73    7.89   0
   6  20   7   55.63    7.72   0
   6  20   9   -9.03    9.68   0
   7 -17   1   73.48    9.85   0
   7 -16  -2   37.20    7.02   0
   7 -14  -5    4.63    8.94   0
   7 -11  -8  873.12   10.95   0
   7 -10  -9  326.44    7.41   0
   7  -8 -10    5.20    8.42   0
   7  -6 -11   93.49    9.12   0
   7  -3 -12   58.45    8.87   0
   7  21   3    6.25   11.18   0
   7  21   4   14.67    7.92   0
   7  21   7   15.98    8.16   0
   7  21   8  141.00   11.23   0
   8 -18   1    2.59   10.00   0
   8 -17  -2   -3.85    8.45   0
   8 -16  -4  129.93    8.10   0
   8 -10 -10  296.05    9.17   0
   8  -6 -12   69.99    8.74   0
   8  -3 -13  166.98    6.90   0
   8   6 -13  154.55   10.06   0
   8  20  -3   57.18   12.06   0
   8  22   3   -2.73   10.44   0
   8  22   4   12.55   11.24   0
   9 -19   1    4.63    7.45   0
   9 -18  -2  214.03    8.95   0
   9 -17  -4    8.97    7.53   0
   9 -10 -11   47.19    7.56   0
   9  -8 -12  131.85    9.62   0
   9  -6 -13  229.46    7.78   0
   9  -2 -14   59.58    6.99   0
   9  -1 -14   72.57    9.37   0
   9   5 -14    3.92    9.74   0
   9   9 -13   87.93    9.07   0
   9  16  -9  303.42   15.78   0
  10 -20   3   58.53   11.77   0
  10 -19  -1  -13.96   11.22   0
  10 -17  -5  110.55   10.82   0
  10 -14  -9   76.32    8.27   0
  10 -11 -11    0.10    9.25   0
  10 -10 -12  163.42    6.89   0
  10  -8 -13  256.10    7.27   0
  10   0 -15    0.02    6.74   0
  10   1 -15   42.79    6.73   0
  10   2 -15  127.56    8.78   0
  10   3 -15    5.76    6.87   0
  10  11 -13   -5.48    9.99   0
  10  13 -12   14.96    9.40   0
  11 -20   0   -7.14   11.75   0
  11 -19  -3   14.91    8.03   0
  11 -18  -5  156.81    8.76   0
  11 -11 -12   80.71    7.88   0
  11  -9 -13  179.57   11.54   0
  11  -7 -14  149.48    8.43   0
  11  -4 -15  156.68    8.52   0
  11  -3 -15    2.61   10.82   0
  11   7 -15   -3.43    8.88   0
  11  10 -14   28.02    9.87   0
  12 -19  -4   63.27   11.85   0
  12 -18  -6   36.22    8.69   0
  12 -17  -7   64.79   11.54   0
  12 -13 -11    1.17   10.24   0
  12 -12 -12   49.90    7.47   0
  12 -10 -13   25.19   10.79   0
  12  -6 -15   66.01    8.09   0
  12  -2 -16    3.87    7.95   0
  12  -1 -16   23.40    8.97   0
  12   0 -16   31.52   10.21   0
  12   1 -16   27.37   10.25   0
  12   2 -16   18.16   10.55   0
  12   3 -16   14.62   10.51   0
  12   4 -16   55.28   10.54   0
  12   5 -16   -0.92    7.92   0
  12   9 -15   62.22   10.85   0
  13 -17  -8   11.49    9.89   0
  13 -16  -9    8.19   11.52   0
  13 -15 -10    1.77   11.48   0
  13 -14 -11   77.46   10.00   0
  13 -13 -12   40.21    8.48   0
  13 -11 -13  -18.94   10.95   0
  13  -7 -15   41.81   10.38   0
  13  -4 -16  103.90    7.98   0
  13   7 -16   -2.15   11.33   0
  14  -8 -15   18.16   11.46   0
  14  -6 -16   26.04    8.31   0
  14  -5 -16   16.98   10.63   0
  14  -1 -17  -14.22    8.05   0
  14   0 -17   -9.21    9.49   0
  14   1 -17    4.21    7.65   0
   0  -4   9  179.48    8.77   0
   0  -2  11   11.10    6.02   0
   0  -1  12   -8.73    9.24   0
   0   0  12 2491.00   14.75   0
   0   1  12    6.63    6.72   0
   0   2  12   36.59    6.15   0
   0   3  12   -4.02    6.14   0
   0   4   0  423.53   16.82   0
   0   4  12   39.29    6.23   0
   0   5  12    4.72    8.15   0
   0   6   1 2410.97   22.58   0
   0   6  11  499.42    8.40   0
   0   7   2    0.73    6.81   0
   0   7  10   -8.31    6.52   0
   0   8   3 2712.18   18.72   0
   0   8   8  611.07    8.63   0
   0   8   9   23.80    7.90   0
   1  -8   8    5.89   10.40   0
   1  -6  12  114.93    9.02   0
   1  -5  13   99.39    8.81   0
   1  -4  14  127.42    8.19   0
   1  -2  15  341.32    9.23   0
   1  -1  -3  438.12   15.45   0
   1  -1  15   32.01    6.13   0
   1   5  15    6.72    6.14   0
   1   6  15    5.41    8.31   0
   1   7  14  165.49    7.26   0
   1   8  14  161.70    7.96   0
   1   9  13   94.57    8.89   0
   1  10  12   42.69    8.31   0
   1  11   2    3.19    7.32   0
   1  11  10   47.24    6.30   0
   1  12   5  497.86   10.75   0
   1  12   6   15.41    8.97   0
   1  12   7   12.21    8.65   0
   1  12   8  330.31    8.77   0
   2 -10   3  677.95   15.82   0
   2  -9  12    2.43    9.33   0
   2  -8  -1    3.04    8.37   0
   2  -7  -2   59.85    9.16   0
   2  -6  -3   48.87    7.32   0
   2  -6  15   43.55    6.32   0
   2  -5  16  -13.53    8.18   0
   2  -3  17   34.71    9.93   0
   2  -2  -5  375.87   11.83   0
   2  -2  17   67.59    6.80   0
   2   1  18   -8.38    8.33   0
   2   2  18   54.62    8.19   0
   2   3  18   -0.28    7.88   0
   2   6  17  103.13    7.30   0
   2   7  17   -1.96    8.21   0
   2   8  16   68.06    7.42   0
   2   9  16   12.01    8.30   0
   2  10  15    6.06    9.22   0
   2  11  -2  486.35   14.40   0
   2  11  14  160.52    7.64   0
   2  12  -1   22.83    9.11   0
   2  12  13  374.53   10.79   0
   2  13  11    7.98    6.69   0
   2  14   3   65.50    8.74   0
   2  14   8   12.66    6.36   0
   2  14   9   24.06    9.33   0
   3 -12   3    6.14    8.79   0
   3 -11  12   64.19    9.82   0
   3  -9  15   -1.93    9.96   0
   3  -8  16    6.71    8.10   0
   3  -5  18    0.77    8.77   0
   3  -3  19   84.71    9.52   0
   3  -2  -7   66.58    6.42   0
   3  -2  19    6.32    7.59   0
   3   5  19   30.11    7.22   0
   3   6  19  138.58    7.99   0
   3   7  19   52.35    9.03   0
   3   8  18   26.11    7.37   0
   3   9  18   30.32   10.10   0
   3  10  -5  313.48   20.71   0
   3  10  17    7.64    7.72   0
   3  12  16    2.20    9.16   0
   3  13  15   17.39    9.89   0
   3  14  13   16.06    6.29   0
   3  15  12  142.22    9.30   0
   3  16   3  648.43   11.26   0
   3  16   4    7.49    6.11   0
   3  16   8   12.85    6.91   0
   3  16   9  442.10   10.94   0
   4 -13   1   43.01    9.09   0
   4 -12  -1   44.44    9.37   0
   4 -11  15   87.55    9.91   0
   4 -10  -4  127.92    6.74   0
   4 -10  16   33.01    9.97   0
   4  -9  -5   38.77    5.48   0
   4  -9  17  135.00   11.34   0
   4  -8  18    3.99    8.80   0
   4  -6  -7  629.98    8.43   0
   4  -6  19   62.87    7.39   0
   4  -4  -8 1072.96    9.86   0
   4  -4  20   57.28   10.69   0
   4  -1  21   10.15    9.24   0
   4   0  21   14.54   10.31   0
   4   1  -9  278.27    7.05   0
   4   1  21    9.14    7.65   0
   4   2  -9    7.61    5.41   0
   4   2  21    5.45    7.38   0
   4   3  21   23.00    7.63   0
   4   4  21   -7.59   10.54   0
   4   5  21    0.88    9.73   0
   4  10  19   -7.83    7.79   0
   4  12  18   32.07    9.39   0
   4  13  17  -26.30   10.64   0
   4  14  16   20.68   10.25   0
   4  15  15   -2.91    9.03   0
   4  16  -1  321.54   10.98   0
   4  16  13   63.55    7.53   0
   4  17   1  116.20   10.05   0
   4  17  11   45.45   10.56   0
   4  18   5   23.50    8.36   0
   4  18   6    2.91    8.21   0
   4  18   7    9.34    8.47   0
   5 -15   3  250.54   10.11   0
   5 -14   0  -10.12    8.79   0
   5 -13  -2  384.09   10.30   0
   5 -12  16    9.05   11.06   0
   5 -11  17   29.23   10.32   0
   5 -10  18   32.20   10.41   0
   5  -7  -8  741.37    8.98   0
   5  -7  20    6.86   10.43   0
   5  -5  -9   18.64    5.63   0
   5  -5  21   81.01   11.27   0
   5  -1 -10   -1.96    7.63   0
   5  -1  22   44.55    7.88   0
   5   0 -10  182.48    8.77   0
   5   4 -10    9.96    8.95   0
   5   5 -10   -2.69    6.06   0
   5  15  17   14.71    9.62   0
   5  17  -2  130.90    9.94   0
   5  17  14    8.18    7.99   0
   5  18   0    0.60    9.27   0
   5  18  12    1.19    7.79   0
   5  19   3   14.15    8.63   0
   5  19   4  178.29    8.46   0
   5  19   8   98.09    7.62   0
   5  19   9   -9.22   10.11   0
   6 -16   2   36.27    9.53   0
   6 -15  -1   47.91    8.04   0
   6 -14  -3   85.99    6.77   0
   6 -14  15   49.70   10.82   0
   6  -9  -8   30.53    7.67   0
   6  -5 -10 1164.51   11.50   0
   6  -2 -11    7.56    6.60   0
   6  -1 -11    2.06    8.68   0
   6   5 -11   55.71    8.24   0
   6   6 -11   61.26    5.83   0
   6   9 -10   96.78    8.75   0
   6  11  -9   45.79    9.96   0
   6  14  -7    5.46   14.22   0
   6  20   2    6.49    9.80   0
   6  20  10    9.27   11.57   0
   7 -16  -1    3.91    9.36   0
   7 -15  -3  155.84   10.41   0
   7 -14  17   -7.36   12.60   0
   7 -13  -6   16.95    6.26   0
   7 -12  -7   28.18    6.04   0
   7  -5 -11   90.68    7.83   0
   7  -2 -12  207.92    7.32   0
   7  -1 -12  185.37    9.14   0
   7   5 -12   16.89    8.10   0
   7   6 -12   -1.61    5.65   0
   7   9 -11  130.14    8.92   0
   7  13  -9  569.93   14.99   0
   7  19  -3   51.12   12.53   0
   7  20  -1   38.87    9.83   0
   7  21   2   12.08   10.16   0
   8 -18   2   19.98   10.57   0
   8 -17  -1   34.39    9.60   0
   8 -16  -3  353.73   11.03   0
   8 -15  -5   -0.01    7.62   0
   8 -14  -6   -2.44    9.53   0
   8 -13  -7   95.03    9.57   0
   8 -12  -8    6.76    9.82   0
   8 -11  -9   50.48    6.77   0
   8  -8 -11  171.73    7.24   0
   8  -2 -13   28.58    6.10   0
   8  -1 -13   -8.90    7.71   0
   8   0 -13    3.82    8.53   0
   8   4 -13  379.49   10.29   0
   8   5 -13  573.22   10.40   0
   8   9 -12   68.87    9.35   0
   8  21  -1   -2.72   10.72   0
   8  22   2  142.23   11.41   0
   9 -19   2   18.52    8.94   0
   9 -19   3    2.40   11.56   0
   9 -18  -1  -11.21   11.15   0
   9 -17  -3   44.50    9.29   0
   9 -16  -5  193.62    7.77   0
   9 -15  -6   52.33    9.31   0
   9 -12  -9  588.32   11.89   0
   9 -11 -10   12.06    7.36   0
   9  -9 -11    0.76    8.92   0
   9  -7 -12   91.50    9.10   0
   9  -5 -13  -10.21    6.60   0
   9   0 -14   -2.47    6.76   0
   9   1 -14   27.14    7.07   0
   9   2 -14   74.49    8.37   0
   9   3 -14   25.01    7.61   0
   9   4 -14   76.41    7.48   0
   9  11 -12    6.40    9.11   0
   9  13 -11   16.76    9.98   0
   9  17  -8    0.23   14.21   0
   9  21  -3    2.87   12.62   0
  10 -20   4  122.33   11.88   0
  10 -20   5  128.61   13.94   0
  10 -20   6   90.33   12.60   0
  10 -20   7   46.11   12.62   0
  10 -18  -3  199.33    8.45   0
  10 -16  -6   16.67    9.73   0
  10 -12 -10    5.64    8.24   0
  10  -9 -12   10.24    6.74   0
  10  -7 -13    1.75    6.72   0
  10  -4 -14  251.59    7.84   0
  10   7 -14   73.02    9.05   0
  10  17  -9    4.33   13.82   0
  11 -20   1    9.47   11.73   0
  11 -19  -2   35.40   11.21   0
  11 -18  -4  194.98   11.82   0
  11 -17  -6   94.91    8.02   0
  11 -16  -7    0.98    8.90   0
  11 -15  -8  124.92   10.21   0
  11 -14  -9   -0.65   10.44   0
  11 -13 -10   -9.85    9.26   0
  11 -12 -11   41.15    7.57   0
  11 -10 -12   14.81   10.35   0
  11  -8 -13   90.69   10.03   0
  11  -6 -14   20.05    7.39   0
  11  -2 -15   25.53    6.83   0
  11  -1 -15   46.30    9.92   0
  11   5 -15   29.47    9.87   0
  11   6 -15    5.58    7.41   0
  11  12 -13   -3.92   10.31   0
  11  14 -12   81.95   10.96   0
  12 -18  -5   13.22   11.34   0
  12 -16  -8    5.04    7.83   0
  12 -15  -9    3.41    9.19   0
  12 -14 -10   -5.20    7.83   0
  12 -11 -12  108.72   10.74   0
  12  -7 -14  139.88    9.91   0
  12  -5 -15   98.30    7.52   0
  12   8 -15   48.60   10.17   0
  12  11 -14   75.97   10.57   0
  12  15 -12   81.36   11.10   0
  13 -12 -12    6.25   10.54   0
  13  -9 -14    4.91    7.43   0
  13  -6 -15   27.20    9.19   0
  13  -3 -16   36.53    7.27   0
  13  -2 -16   12.32    9.09   0
  13  -1 -16    0.33   10.27   0
  13   5 -16   59.63   11.13   0
  13   6 -16   86.80    9.81   0
  13  10 -15   21.14    9.30   0
  14 -10 -14   17.17    8.08   0
  14  -7 -15   33.13   11.04   0
  14  -4 -16   17.89    9.54   0
   0  -5   6    2.13    9.05   0
   0  -5   7   -8.48    8.14   0
   0  -5   8   -1.70    7.37   0
   0  -4  10  639.47   10.63   0
   0  -3  11  -11.29    5.92   0
   0   1  13   11.11    6.07   0
   0   2  13  379.33    8.02   0
   0   3  13    1.20    6.37   0
   0   4  13   52.56    7.40   0
   0   6  12 1851.30   11.98   0
   0   7  11    2.07    5.52   0
   0   8  10 1487.22   11.45   0
   0   9   4   -6.28    7.83   0
   0   9   5    3.15    5.27   0
   0   9   6    0.33    5.24   0
   0   9   7   -3.19    6.18   0
   0   9   8    0.57    5.95   0
   0   9   9   -5.34    8.26   0
   1  -8   9   29.33    9.75   0
   1  -7  11   -1.89    9.09   0
   1  -3  -2 1332.61   19.88   0
   1  -3  15   35.39    8.12   0
   1  -1  16    7.24    7.92   0
   1   0  16   67.49    9.23   0
   1   1  16    5.41    6.51   0
   1   2  16   32.62    6.79   0
   1   3  16  141.98    7.40   0
   1   4  16   56.60    8.97   0
   1   5  16   13.50    9.24   0
   1   7  15   85.70    6.96   0
   1   9  -1   51.29    9.62   0
   1   9  14   39.28    9.44   0
   1  10   0   -1.33    6.93   0
   1  10  13   35.27    9.55   0
   1  11  11    4.31    5.79   0
   1  11  12   14.08    7.55   0
   1  12   3  148.10    8.59   0
   1  12   4  515.89    9.28   0
   1  12   9   67.48    6.69   0
   1  12  10   43.37    7.49   0
   2 -10  10    9.75    9.85   0
   2  -4  -4  633.39   12.68   0
   2  -4  17  342.78   11.08   0
   2  -1  18   11.79    9.37   0
   2   0  18   14.02    6.75   0
   2   4  18    2.54    6.27   0
   2   5  18   41.96    6.31   0
   2   6  18    0.80    7.72   0
   2   8  17  -15.13    8.77   0
   2  10  -3  620.72   21.19   0
   2  10  16    1.43    8.86   0
   2  12  14   78.84    9.36   0
   2  13  12   46.15    6.81   0
   2  13  13   27.47    8.34   0
   2  14   2   69.82    8.82   0
   2  14  10   56.36    6.54   0
   2  14  11   36.11    9.35   0
   2  15   6   53.88    7.92   0
   2  15   7  272.23    8.91   0
   3 -12  10    7.82   10.97   0
   3 -10  -1  210.96    9.11   0
   3 -10  14   15.77    9.24   0
   3  -7  17    1.99    9.16   0
   3  -6  -5   91.31    6.58   0
   3  -6  18    1.94    8.98   0
   3  -4  -6   13.86    6.35   0
   3  -4  19   67.68    9.56   0
   3  -1  -7  153.36    7.11   0
   3  -1  20    8.16    8.84   0
   3   0  -7    6.18    8.62   0
   3   0  20    8.98    9.87   0
   3   1  20   -5.49    7.20   0
   3   2  20   35.87    7.47   0
   3   3  20   12.08    7.43   0
   3   5  -7   12.10    7.23   0
   3   5  20    5.73    9.98   0
   3   8  -6  561.93   14.44   0
   3   8  19   16.67    9.88   0
   3  10  18   19.01   10.16   0
   3  11  17   37.19    7.63   0
   3  14  14    1.64    7.99   0
   3  15   0    4.15    8.50   0
   3  15  13   74.27   10.86   0
   3  16   2    6.95    7.55   0
   3  16  10    8.45    6.78   0
   3  16  11  132.52    9.09   0
   4  -7  -6 1324.64   12.03   0
   4  -7  19   16.45    9.95   0
   4  -5  20   43.25   10.62   0
   4  -3  -8   14.10    5.23   0
   4  -3  21   22.85    9.36   0
   4  -2  21    5.02    7.73   0
   4   6  21   18.79    8.12   0
   4   7  -8    8.76    8.10   0
   4   7  21   12.48   10.98   0
   4   9  20   22.15    7.92   0
   4  11  19   13.18    7.88   0
   4  14  17    7.99    9.59   0
   4  16  14   20.38    7.70   0
   4  17  12   37.86    7.24   0
   4  18   4   43.91    9.46   0
   4  18   8  101.05    7.79   0
   4  18   9   17.40   10.27   0
   4  18  10  405.76   10.58   0
   5 -15   4   35.88   10.88   0
   5 -14  13   -2.89   13.15   0
   5 -12  -3   55.24    9.03   0
   5  -9  19   90.64   10.99   0
   5  -8  -7   36.33    5.80   0
   5  -8  20   -2.49    9.56   0
   5  -6  -8   11.54    8.09   0
   5  -6  21   57.51   10.56   0
   5  -4  -9   95.12    6.20   0
   5  -3  22   16.23    7.85   0
   5   1 -10   -2.74    5.93   0
   5   2 -10   25.60    8.02   0
   5   3 -10   55.16    6.16   0
   5   8  -9  393.52   11.06   0
   5  12  -7  452.02   16.51   0
   5  17  15   48.23   10.80   0
   5  18  13  -12.69    7.85   0
   5  19   2  313.40   10.70   0
   5  19  10   15.33    7.60   0
   5  19  11   -1.39   10.31   0
   6 -16   3   25.91   11.11   0
   6 -12  -5  100.46    8.20   0
   6 -12  18   -9.70    9.91   0
   6 -11  -6  259.11    8.93   0
   6 -11  19   74.72    9.86   0
   6 -10  -7   56.31    6.78   0
   6  -7  -9   43.71    6.24   0
   6   0 -11    4.82    6.15   0
   6   1 -11   -9.89    8.74   0
   6   2 -11    8.02    8.57   0
   6   3 -11  185.11    9.15   0
   6   4 -11    1.10    8.19   0
   6  19  -1   11.59    9.67   0
   6  20   1   16.77   11.22   0
   6  20  11   63.41    8.24   0
   7 -17   2  134.34    9.26   0
   7 -14  -4   -8.21    8.83   0
   7 -10  -8   -3.20    8.58   0
   7  -9  -9    5.86    6.19   0
   7  -7 -10   91.53    6.01   0
   7   1 -12  188.34    9.01   0
   7   2 -12  199.77    8.80   0
   7   3 -12   95.14    8.75   0
   7   4 -12    3.83    7.91   0
   7  11 -10  119.87   10.92   0
   7  21   1   14.93   10.24   0
   8 -18   3  150.61   11.11   0
   8 -18  10  142.68   18.48   0
   8  -9 -10  194.55    6.85   0
   8  -7 -11    9.31    6.04   0
   8   1 -13   -0.11    6.08   0
   8   2 -13   13.12    6.05   0
   8   3 -13  165.53    7.02   0
   8  11 -11   76.72   10.07   0
   8  13 -10  299.79   11.19   0
   8  22   1   25.56    9.33   0
   9 -19   4   58.41   12.24   0
   9 -19   9    6.43   15.37   0
   9 -18   0   -3.13   10.87   0
   9 -16  -4    4.00    9.53   0
   9 -14  -7   -1.96    7.23   0
   9 -13  -8   13.66    7.16   0
   9 -10 -10  144.84    9.29   0
   9  -4 -13   12.55    6.86   0
   9  -3 -13   16.59    9.37   0
   9   8 -13  145.36    7.55   0
  10 -19   0   14.77    8.01   0
  10 -18  -2   24.73   10.56   0
  10 -17  -4   11.24    9.51   0
  10 -14  -8    2.58    6.41   0
  10 -10 -11  408.87    8.64   0
  10  -8 -12   37.00    9.38   0
  10  -6 -13  245.49    7.69   0
  10  -3 -14   15.89    6.98   0
  10  -2 -14  175.85    8.78   0
  10   6 -14   90.25    9.19   0
  10  10 -13  554.78   12.37   0
  11 -20   2   55.24   11.53   0
  11 -17  -5   29.83   10.35   0
  11 -11 -11   13.71   10.30   0
  11  -5 -14   -0.42    6.88   0
  11   0 -15    3.75    7.19   0
  11   1 -15   30.59    7.10   0
  11   2 -15   37.42    8.69   0
  11   3 -15   27.32    9.02   0
  11   4 -15  164.32    8.38   0
  11   9 -14   13.75    8.79   0
  12 -19  -3   57.64    8.68   0
  12 -12 -11   11.86    8.93   0
  12  -9 -13  263.64    8.41   0
  12  -6 -14    9.59    9.94   0
  12   7 -15    2.13   10.50   0
  12  13 -13   10.82   10.52   0
  13 -17  -7   13.39    8.18   0
  13 -16  -8  -28.86   11.97   0
  13 -15  -9   72.36   11.20   0
  13 -14 -10   29.37   10.78   0
  13 -13 -11   40.30    7.87   0
  13 -10 -13   60.03    7.46   0
  13  -8 -14    9.20    7.66   0
  13  -5 -15   12.96    7.21   0
  13   0 -16  106.47    7.92   0
  13   1 -16   25.21    9.21   0
  13   2 -16   27.98    9.21   0
  13   4 -16   93.60    8.06   0
  13   9 -15   58.62   11.48   0
  14 -12 -12   55.42   11.37   0
  14 -11 -13  134.11    8.18   0
  14  -9 -14   -0.89    8.04   0
  14  -6 -15  147.27   11.69   0
  14  -3 -16   33.81    8.17   0
  14  -2 -16  -20.40   11.07   0
  -1   2   6  162.52   10.45   0
  -1   2   7  358.16   10.70   0
  -1   2   8  104.89    8.80   0
  -1   3   6   82.74   10.18   0
  -1   3   7  125.15    9.35   0
  -1   3   8  111.92    8.14   0
   0  -5   5   -0.54    9.79   0
   0  -5   9    1.16    7.54   0
   0  -4  11  343.22    9.94   0
   0  -3  12    0.47    8.72   0
   0  -1  13   -0.09    6.09   0
   0   1  14   -7.45    8.15   0
   0   2  14    6.60    8.02   0
   0   3  14    9.18    8.94   0
   0   4  14  430.44    9.71   0
   0   5  13    5.04    5.53   0
   0   6  13   95.97    7.90   0
   0   7   1    2.39    8.66   0
   0   7  12    4.03    5.52   0
   0   8   2  227.83    9.67   0
   0   8  11   42.44    6.27   0
   0   8  12  784.05    9.82   0
   0   9   3    1.19    7.52   0
   0   9  10    1.94    6.04   0
   0  10   6   -0.42    8.38   0
   0  10   8   31.05    8.44   0
   1  -6  13  161.51    9.03   0
   1  -5  14    5.57    8.14   0
   1  -4  15  158.81    8.62   0
   1  -2  16   57.57    9.03   0
   1   0  -3   -2.27    8.90   0
   1   1  17   23.34    8.18   0
   1   2  17  110.16    8.47   0
   1   3  17   -6.01    8.17   0
   1   6  16  416.14    8.37   0
   1   7  16  394.53   10.14   0
   1   8  15   83.27    6.83   0
   1  10  14  114.30    9.20   0
   1  11   1   39.68    7.47   0
   1  11  13    7.51    8.40   0
   1  12  11  102.65    8.88   0
   1  13   5    8.28    7.76   0
   1  13   6  136.03    8.51   0
   1  13   7  412.81    9.59   0
   1  13   8  169.40    9.05   0
   2  -9   1 1074.70   15.53   0
   2  -8  14   23.44    9.24   0
   2  -7  15  102.83    7.57   0
   2  -6  16   26.59    9.26   0
   2  -5  17  739.18   11.35   0
   2  -3  18    9.86    8.81   0
   2  -2  18   49.76    6.77   0
   2  -1  -5  792.15   11.60   0
   2   1  19   26.27    9.32   0
   2   2  19    3.71    9.81   0
   2   3  19   -5.44    9.42   0
   2   4  19   78.42   10.57   0
   2   7  18   77.01    7.53   0
   2   8  18   78.65    9.63   0
   2  11  16   16.05    9.70   0
   2  12  15  -13.35    8.27   0
   2  13   0  693.11   13.06   0
   2  13  14   92.63    8.16   0
   2  14  12   14.92    9.27   0
   2  15   4   93.93    8.77   0
   2  15   5   82.26    6.66   0
   2  15   8  186.21    7.55   0
   2  15   9   81.46    9.28   0
   2  15  10  167.38    9.69   0
   3 -12   4   34.04   11.01   0
   3 -11   1  202.04    9.97   0
   3  -9  -2   13.00    8.25   0
   3  -8  -3    6.61    8.33   0
   3  -7  -4 1425.25   12.61   0
   3  -5  19   30.60    8.70   0
   3  -2  20   60.20    9.90   0
   3   1  -7  173.19    9.62   0
   3   2  -7   69.75    8.49   0
   3   3  -7   89.12    8.36   0
   3   4  -7   95.12    8.40   0
   3   6  20    8.19    7.60   0
   3   7  20   16.22   10.21   0
   3   9  19   -1.68    7.32   0
   3  11  18  113.17   10.52   0
   3  12  17   -3.52    7.04   0
   3  13  16   21.45    6.99   0
   3  14  15    1.36    7.40   0
   3  15  14  182.06   10.65   0
   3  16  12  -13.39   10.26   0
   3  17   5   87.64    9.59   0
   3  17   6   -3.03   10.55   0
   3  17   7   20.29    6.57   0
   3  17   8   87.73    9.49   0
   3  17   9   -0.64    9.14   0
   4 -13   2  145.50    9.95   0
   4 -13  12   15.46   12.53   0
   4 -12  14  123.90   10.46   0
   4 -11  -2  132.09    6.97   0
   4 -10  -3   21.07    8.98   0
   4 -10  17   39.22    9.36   0
   4  -9  -4  137.55    8.12   0
   4  -8  -5  794.18   10.56   0
   4  -6  20   78.72   10.56   0
   4  -5  -7    5.66    5.26   0
   4  -4  21   -2.82   10.55   0
   4  -2  -8  160.75    6.42   0
   4  -1  22   58.54    9.55   0
   4   1  22   57.49    8.23   0
   4   2  22   10.91    7.88   0
   4   3  22   15.54    7.73   0
   4   4  22   56.81   11.04   0
   4   5  22   21.33   11.37   0
   4   8  21    4.90    7.74   0
   4  10  20   80.61    8.17   0
   4  11  20    6.49   10.08   0
   4  12  19   98.13    8.00   0
   4  13  18    2.46    8.32   0
   4  14  -4  213.44   17.64   0
   4  16  15   33.15    7.63   0
   4  17   0  146.54   10.16   0
   4  17  13  134.93    7.77   0
   4  18   3   -0.03    6.82   0
   4  18  11   23.30   10.17   0
   5 -14   1   10.04    8.80   0
   5 -13  15   -0.60   12.17   0
   5 -11  -4   21.92    8.14   0
   5 -10  -5    5.38    8.51   0
   5  -9  -6   -2.28    5.90   0
   5  -7  21  -11.92    8.79   0
   5  -3  -9  342.47    7.39   0
   5  10  -8  213.90   11.18   0
   5  18  -1   17.43   10.17   0
   5  18  14   34.27    7.96   0
   5  19  12   -2.24    8.60   0
   5  20   5   -2.01    9.21   0
   5  20   6    9.89    9.71   0
   5  20   7   63.82   11.01   0
   5  20   8   17.70    9.39   0
   6 -15   0  115.20    8.50   0
   6 -14  -2  226.25    7.06   0
   6 -13  17  219.82   12.96   0
   6  -8  -8   44.64    6.54   0
   6  -6  -9  204.12    8.82   0
   6  -3 -10  456.52    9.98   0
   6   8 -10  306.84    9.76   0
   6  18  -3   46.07   11.15   0
   6  21   4   19.21    9.33   0
   6  21   5    4.82   10.90   0
   6  21   6   56.18    8.00   0
   6  21   7    6.39    8.24   0
   6  21   8   11.90    8.05   0
   6  21   9   15.68   10.61   0
   7 -17   3  201.49   10.89   0
   7 -16   0    5.44    8.84   0
   7 -16  14    2.66   15.73   0
   7 -15  -2  261.23   10.28   0
   7 -13  -5   48.16    6.07   0
   7 -12  -6   85.65    8.00   0
   7 -11  -7   18.28    6.17   0
   7  -8  -9   -1.82    7.47   0
   7  -6 -10   11.90    7.79   0
   7  -4 -11   -2.77    5.61   0
   7  -3 -11 1567.63   12.18   0
   7   8 -11   92.28    8.09   0
   7  22   4    4.57   10.06   0
   7  22   5   25.27   10.59   0
   7  22   6   34.34    8.14   0
   8 -18   4  124.56   12.92   0
   8 -17   0   -0.25    9.24   0
   8 -16  -2   17.63   10.28   0
   8 -15  -4   95.88    7.50   0
   8 -14  -5  118.60    9.74   0
   8 -11  -8  160.17    9.40   0
   8 -10  -9  122.69    6.43   0
   8  -8 -10  112.81    8.79   0
   8  -6 -11   13.47    7.40   0
   8  -3 -12   78.86    7.70   0
   8   8 -12    2.99    6.31   0
   9 -19   5   23.50   11.23   0
   9 -19   6   -6.70   11.97   0
   9 -19   8    4.17   13.84   0
   9 -17  -2    1.42    8.36   0
   9 -15  -5   79.66    9.76   0
   9  -8 -11  171.11    7.45   0
   9  -6 -12   76.98    7.00   0
   9  -2 -13  162.95    8.77   0
   9   7 -13   20.19    7.49   0
   9  10 -12    0.68    8.77   0
  10 -19   1   -5.92    9.60   0
  10 -16  -5  277.32    9.90   0
  10 -12  -9   18.15    9.49   0
  10 -11 -10  184.08    7.85   0
  10  -9 -11   97.63    9.36   0
  10  -5 -13   15.38    6.82   0
  10  -1 -14   79.03    7.14   0
  10   0 -14  -15.43    8.32   0
  10   1 -14   76.21    9.47   0
  10   2 -14  213.32   10.09   0
  10   3 -14    4.82    9.65   0
  10   4 -14  259.21   10.42   0
  10   5 -14    5.53    6.73   0
  10  12 -12   -0.43    9.87   0
  10  14 -11   24.34    9.67   0
  11 -20   3   42.87   11.36   0
  11 -19  -1   38.41    8.27   0
  11 -18  -3   20.97   10.15   0
  11 -16  -6   -9.03    9.05   0
  11 -15  -7    0.57   10.41   0
  11 -13  -9   76.36   10.56   0
  11 -12 -10   91.81    7.67   0
  11  -9 -12   34.26    6.46   0
  11  -7 -13   -1.71    6.07   0
  11  -4 -14   16.33    6.40   0
  11  -3 -14   87.59    9.00   0
  11   8 -14    4.65   10.23   0
  11  11 -13    9.67    9.38   0
  11  15 -11    8.69   11.48   0
  12 -19  -2   69.92   12.36   0
  12 -18  -4   -2.22   11.10   0
  12 -16  -7  298.39    8.86   0
  12 -14  -9   51.78    7.93   0
  12 -13 -10   13.30    7.62   0
  12 -10 -12   18.75    7.33   0
  12  -8 -13   61.81    7.83   0
  12  -5 -14   -1.02   10.42   0
  12  -2 -15   22.18    7.63   0
  12  -1 -15   22.62    9.33   0
  12   0 -15  -20.68   10.34   0
  12   5 -15  122.54    9.83   0
  12   6 -15   85.48    9.10   0
  12  10 -14  -15.58   10.44   0
  12  16 -11    1.40   11.81   0
  13 -18  -5   51.74    9.70   0
  13 -12 -11  112.88   10.47   0
  13 -11 -12   24.80    7.61   0
  13  -9 -13   39.38    8.89   0
  13  -7 -14   62.03    7.34   0
  13  -4 -15   83.55    7.69   0
  13  -3 -15    6.39   10.51   0
  13   8 -15   -6.64   11.17   0
  14 -14 -10  107.51   11.67   0
  14 -13 -11  -15.19    8.24   0
  14 -10 -13   16.44    8.43   0
  14  -8 -14   38.74    7.92   0
  14  -5 -15  -14.55    9.53   0
  14  -1 -16   97.23    8.46   0
  14   0 -16   69.54    9.53   0
  14   1 -16  114.58   11.45   0
  14   2 -16    2.40   11.59   0
  14   3 -16   26.82   11.72   0
  14   4 -16   20.37   10.95   0
  14   5 -16    5.05    7.87   0
  -1   0   6  494.50   12.71   0
  -1   0   7   -7.48    8.78   0
  -1   0   8 5191.84   22.97   0
  -1   1   5   43.75    9.69   0
  -1   1   6  286.11    9.42   0
  -1   1   7   -2.75    6.49   0
  -1   1   8  227.78    7.66   0
  -1   1   9   32.70    7.97   0
  -1   2   5  184.81    8.82   0
  -1   2   9    2.23    5.45   0
  -1   2  10   92.22    7.15   0
  -1   3   5   41.95    7.89   0
  -1   3   9   12.13    5.17   0
  -1   3  10   63.32    6.93   0
  -1   4   5  958.34   13.93   0
  -1   4   6 2434.27   16.02   0
  -1   4   7  912.79   10.47   0
  -1   4   8   69.39    6.09   0
  -1   4   9 1195.83   11.64   0
  -1   5   6 1711.97   14.91   0
  -1   5   7  118.37    8.70   0
  -1   5   8  203.84    8.56   0
  -1   5   9  352.06    8.25   0
   0  -5  10   -3.01    8.40   0
   0  -2  13  359.54    7.88   0
   0  -1  14   -5.40    7.69   0
   0   0  14  173.31    6.87   0
   0   3  15   -9.56    7.05   0
   0   5   0   -3.28    9.66   0
   0   5  14    2.92    6.02   0
   0   6  14   76.01    8.27   0
   0   7  13   -1.30    6.25   0
   0   8  13  418.33    9.55   0
   0   9  11  -16.30    5.54   0
   0   9  12   -5.34    8.67   0
   0  10   4   48.09    7.70   0
   0  10   5   44.11    5.43   0
   0  10  10  136.33    8.32   0
   1  -8  10   11.34    8.79   0
   1  -7  12   15.40    8.57   0
   1  -3  16  137.09    9.46   0
   1  -1  17   21.30    9.03   0
   1   0  17    6.11    6.27   0
   1   1  -3  446.97   16.24   0
   1   4  17   26.16    7.09   0
   1   5  17   16.22    7.56   0
   1   6  17  138.36    9.78   0
   1   8  16  287.75    7.65   0
   1   9  15    7.17    6.55   0
   1  10  15  152.48    8.87   0
   1  11  14   51.87    9.52   0
   1  12   2  526.29   11.47   0
   1  12  12   13.20    6.72   0
   1  13   4   27.07    8.65   0
   1  13   9   34.07    5.86   0
   1  13  10   -7.98    6.14   0
   2 -10  11   48.37   10.58   0
   2  -9  13   32.83    8.90   0
   2  -5  -3  724.80   12.09   0
   2  -4  18   -5.03    9.35   0
   2  -3  -4   14.20    9.22   0
   2  -1  19   19.21    9.44   0
   2   0  -5    1.99    6.24   0
   2   0  19    4.51    6.80   0
   2   5  -5  820.45   16.14   0
   2   5  19  217.82    8.34   0
   2   6  19   29.07    7.40   0
   2   7  19    7.30    8.97   0
   2   9  18    0.25   10.32   0
   2  10  17   14.83    7.32   0
   2  12  16   27.31    9.62   0
   2  13  15  175.98    9.65   0
   2  14   1  107.34    9.26   0
   2  14  13   10.90    6.69   0
   2  15   3   16.51    8.52   0
   2  15  11    3.76    9.32   0
   3 -11  13   19.28    8.53   0
   3 -10  15  340.71   12.24   0
   3  -9  16   -2.60    8.81   0
   3  -8  17   -5.38    8.98   0
   3  -7  18  499.52   12.44   0
   3  -5  -5  833.70   10.56   0
   3  -3  -6  541.92    9.25   0
   3  -3  20   29.08    7.16   0
   3  -1  21  132.68    9.50   0
   3   0  21    7.01   10.12   0
   3   1  21  138.04    7.93   0
   3   2  21   -2.84    7.08   0
   3   3  21  122.70    7.59   0
   3   4  21   33.84    7.67   0
   3   5  21   41.88   10.34   0
   3   6  21   31.74    9.70   0
   3   8  20   19.08    7.49   0
   3   9  20    0.22    9.50   0
   3  10  19   -2.43    7.69   0
   3  11  19   18.00    9.58   0
   3  12  18    2.51   10.25   0
   3  13  -3  295.32   14.58   0
   3  13  17    9.51    7.82   0
   3  14  -2  130.33   10.98   0
   3  14  16   43.92    7.85   0
   3  15  15  146.21   10.78   0
   3  16   1  112.36    8.77   0
   3  16  13    2.14    7.49   0
   3  17   4   10.36    6.52   0
   3  17  10   -0.53    7.55   0
   3  17  11    4.05   10.61   0
   4 -12   0  744.20   13.06   0
   4 -11  16   15.46   10.39   0
   4  -9  18    0.34    7.30   0
   4  -8  19   29.88   10.22   0
   4  -6  -6  102.16    8.23   0
   4  -5  21   11.62   10.97   0
   4  -4  -7   55.77    8.12   0
   4  -1  -8  126.14    6.42   0
   4   6  -8   30.66    6.80   0
   4   9  -7   80.20   10.11   0
   4  11  -6   53.93   12.78   0
   4  15  -3  170.80   11.96   0
   4  15  17   34.94    7.84   0
   4  16  16   13.67   11.23   0
   4  17  14   15.64    7.74   0
   4  18   2  207.53   11.09   0
   4  18  12  133.57    8.27   0
   4  18  13   -6.69    9.30   0
   4  19   5    3.17    8.54   0
   4  19   6  123.04   10.90   0
   4  19   7   -7.40   10.53   0
   4  19   8   22.69   10.24   0
   4  19   9   12.97    8.88   0
   5 -15   5  303.02   11.64   0
   5 -13  -1    6.03    6.08   0
   5 -11  18   12.77   10.55   0
   5 -10  19  -14.08   11.24   0
   5  -9  20   -0.00    9.89   0
   5  -7  -7   58.34    6.12   0
   5  -5  -8  428.89    7.30   0
   5  -2  -9  751.16    8.71   0
   5   7  -9  287.27   10.15   0
   5  19   1  118.87    9.92   0
   5  19  13   -8.01    5.59   0
   5  19  13    1.88    5.42   0
   5  20   4    8.39   10.66   0
   5  20   9   80.85    8.23   0
   5  20  10   12.85   10.98   0
   5  20  11  186.01   10.38   0
   6 -16   4    2.57    9.19   0
   6 -13  -3   92.43    6.00   0
   6 -12  -4   22.14    8.19   0
   6 -10  -6   11.82    8.66   0
   6  -9  -7 2113.36   13.28   0
   6  -5  -9  363.64   10.10   0
   6  -2 -10  101.62    8.61   0
   6  21   3   81.87    9.80   0
   7 -17   4  341.20   11.80   0
   7 -17  10    1.27   16.40   0
   7 -15  16  118.20   14.35   0
   7 -14  -3   77.48    8.97   0
   7  -9  -8  141.43    8.29   0
   7  -2 -11  150.02    8.33   0
   7   7 -11   19.50    8.14   0
   7  20  -2   47.95   11.26   0
   7  21   0   -4.42   10.45   0
   7  22   3   20.82   11.35   0
   8 -18   5    8.09   11.76   0
   8 -13  -6   64.55    6.96   0
   8 -12  -7   -5.13    6.01   0
   8  -9  -9  107.11    8.47   0
   8  -5 -11  309.00    9.32   0
   8  -2 -12   70.05    6.22   0
   8  -1 -12  233.04    8.91   0
   8   7 -12   90.40    8.35   0
   8  10 -11  240.25   10.24   0
   8  21  -2   47.55   12.48   0
   8  22   0  126.57   12.67   0
   9 -19   7    9.57   11.01   0
   9 -18   1   16.41    9.66   0
   9 -16  -3  192.06   10.23   0
   9 -14  -6   89.93    8.10   0
   9 -13  -7    3.31    6.28   0
   9 -12  -8  495.11    8.38   0
   9  -9 -10   -3.45    8.40   0
   9  -7 -11   12.24    9.33   0
   9  -5 -12    2.83    6.22   0
   9  -1 -13   -0.86    6.51   0
   9   0 -13   -2.28    7.98   0
   9   1 -13   -4.42    9.25   0
   9   4 -13   20.97    9.17   0
   9   5 -13    1.34    9.16   0
   9   6 -13  206.31    7.81   0
   9  12 -11  219.16   11.40   0
   9  14 -10   18.55   10.75   0
  10 -19   2   49.84   10.77   0
  10 -18  -1   46.43    9.36   0
  10 -17  -3    1.38    8.09   0
  10 -15  -6   22.85    6.81   0
  10 -14  -7  199.02    7.63   0
  10 -13  -8   -3.42    6.54   0
  10  -7 -12   72.83    7.20   0
  10  -4 -13  495.37    9.27   0
  10   9 -13    8.72    6.64   0
  11 -20   4   51.85   11.49   0
  11 -17  -4  139.82   10.54   0
  11 -14  -8   87.82    7.98   0
  11 -10 -11    4.07    6.28   0
  11  -8 -12   41.54    8.37   0
  11  -6 -13    5.20    6.00   0
  11  -2 -14   28.44    7.96   0
  11   7 -14  151.46    9.91   0
  11  13 -12   -6.35   10.20   0
  12 -20   1    9.07    7.97   0
  12 -17  -5  155.86    9.95   0
  12 -12 -10  148.07   10.77   0
  12 -11 -11   -3.91    7.39   0
  12  -9 -12  -17.03   10.49   0
  12  -7 -13   67.61    9.48   0
  12  -4 -14  -16.33   10.66   0
  12   1 -15   57.87    7.90   0
  12   2 -15    3.74    7.46   0
  12   3 -15    6.44    7.50   0
  12   4 -15   16.88    7.33   0
  12   9 -14    3.59   10.35   0
  12  12 -13   -7.72   10.47   0
  12  14 -12   -7.17   11.70   0
  13 -17  -6    8.65    8.64   0
  13 -16  -7   22.43   11.30   0
  13 -15  -8   -9.15   10.57   0
  13 -14  -9   24.48   10.87   0
  13 -13 -10    9.30    9.09   0
  13 -10 -12   12.44    9.51   0
  13  -8 -13   50.44   10.09   0
  13  -2 -15  179.06    9.62   0
  13  -1 -15    4.10    9.96   0
  13   7 -15    7.82    9.44   0
  13  11 -14   30.92    9.39   0
  14 -15  -9   77.25    8.25   0
  14 -11 -12   -7.72    7.87   0
  14  -9 -13  127.37    9.58   0
  14  -7 -14    9.61    7.59   0
  14  -4 -15    9.29    7.30   0
  15  -8 -14   22.40    8.01   0
  15  -5 -15    6.46    9.15   0
  -1  -1   7    4.54    8.56   0
  -1  -1   8  245.34    9.77   0
  -1   0   5   10.09    9.49   0
  -1   0   9   -1.13    5.89   0
  -1   0  10  141.28    8.00   0
  -1   1  10    8.87    5.07   0
  -1   1  11  161.37    8.46   0
  -1   2   4   97.34   10.83   0
  -1   2  11   99.05    8.33   0
  -1   3   4   59.16    9.80   0
  -1   3  11   -7.24    7.84   0
  -1   4   4    6.02    9.69   0
  -1   4  10  441.50    7.40   0
  -1   4  11 1076.68   11.33   0
  -1   5   5   14.19    6.67   0
  -1   5  10  125.72    6.36   0
  -1   6   6    8.21    8.13   0
  -1   6   7    5.90    5.61   0
  -1   6   8   20.42    5.28   0
  -1   6   9  764.69   10.15   0
  -1   6  10   68.36    7.58   0
   0  -5  11   11.20    8.24   0
   0  -4  12   25.58    6.28   0
   0  -3  13   -2.33    5.95   0
   0  -2  14    7.00    7.85   0
   0   0  15   -3.90    7.90   0
   0   1  15   -0.17    5.85   0
   0   2  15  129.67    6.29   0
   0   4  15  107.65    6.11   0
   0   5  15   -6.65    6.33   0
   0   6  15   95.04    9.00   0
   0   7  14   -4.42    5.96   0
   0   9   2    5.45    8.07   0
   0   9  13  -11.11    8.60   0
   0  10  11    8.21    6.19   0
   0  10  12   -0.86    7.10   0
   0  11   5   -7.60    7.66   0
   0  11   7    4.34    6.10   0
   0  11   8   -6.53    6.10   0
   0  11   9  -13.14    8.29   0
   0  11  10   -9.58    8.41   0
   1  -8  11  820.75   14.35   0
   1  -7  13    7.70    8.05   0
   1  -6   1    5.98   12.48   0
   1  -6  14   -3.71    7.90   0
   1  -5  15   11.31    5.75   0
   1  -4  -1   -3.82    8.08   0
   1  -4  16   60.86    8.98   0
   1  -2  17  123.69    7.07   0
   1   0  18   25.18    8.33   0
   1   1  18   24.93    9.02   0
   1   2  -3  333.17   15.57   0
   1   2  18  289.71    7.82   0
   1   3  18   61.37    6.39   0
   1   4  18  108.19    8.94   0
   1   5  18    2.90    8.76   0
   1   7  17   33.87    6.77   0
   1   8  17   18.45    8.65   0
   1   9  16  105.52    6.96   0
   1  11  15   43.91    8.35   0
   1  12  13  173.27    7.44   0
   1  13   3  450.33   10.78   0
   1  13  11  307.49    7.45   0
   1  13  12    8.71    9.58   0
   1  14   6  788.81   11.54   0
   1  14   7    9.47    8.17   0
   1  14   8  410.80    9.56   0
   1  14   9  312.41    9.74   0
   2 -10   4    9.33   10.21   0
   2  -8   0  136.64    9.35   0
   2  -8  15   53.06    8.94   0
   2  -7  -1  139.33    9.87   0
   2  -7  16   39.07    9.98   0
   2  -6  -2   51.05    9.43   0
   2  -6  17  104.80    9.83   0
   2  -5  18   55.75    8.34   0
   2  -3  19   -6.81    9.77   0
   2  -2  19   41.53    7.02   0
   2   0  20   95.62    9.29   0
   2   1  -5  768.11   12.32   0
   2   1  20  132.59   10.35   0
   2   2  -5  348.30   12.07   0
   2   2  20   15.83    6.98   0
   2   3  20   73.16    7.25   0
   2   4  -5  106.35    9.95   0
   2   4  20   41.71    9.66   0
   2   5  20   46.57    9.90   0
   2   8  19  132.77    7.80   0
   2  10  18   16.85    7.34   0
   2  11  17   20.71    7.58   0
   2  14  14   47.31    7.50   0
   2  15  12  198.67    7.54   0
   2  15  13  100.26    9.16   0
   2  16   5   -7.45    8.34   0
   2  16   6    6.66    9.09   0
   2  16   7  235.91    7.95   0
   2  16   8    6.48    6.76   0
   2  16   9  244.60   10.79   0
   2  16  10   -8.66    9.34   0
   3 -12  11  244.37   14.71   0
   3 -10   0    1.10    7.60   0
   3  -6  -4  203.51    9.91   0
   3  -6  19  114.79    7.75   0
   3  -4  20   43.27    7.60   0
   3  -2  -6  402.58   10.37   0
   3  -2  21   -5.25   10.49   0
   3   7  21    7.99    8.22   0
   3   8  21  123.28   11.10   0
   3  10  20   -3.27   11.63   0
   3  12  19   48.42   10.05   0
   3  13  18  -10.90   10.85   0
   3  14  17   -5.88   10.80   0
   3  15  -1   65.87   10.18   0
   3  15  16   26.44   10.44   0
   3  16  14    6.35    7.79   0
   3  17   3    1.23    6.90   0
   3  17  12   36.43    7.40   0
   3  18   7   -8.56    8.52   0
   3  18   8   12.29    8.00   0
   3  18   9   47.32    9.72   0
   4  -7  -5   33.88    7.95   0
   4  -7  20   47.96    7.83   0
   4  -6  21   35.96    9.38   0
   4  -3  22    4.27    7.70   0
   4   0  -8    2.93    5.46   0
   4   1  -8  140.14    8.56   0
   4   4  -8 1090.33   12.89   0
   4   5  -8    9.12    7.00   0
   4  16  -2   16.30   10.35   0
   4  17  15    1.34    8.42   0
   4  18   1   48.88   11.47   0
   4  18  14   -3.00   11.73   0
   4  19   4  155.24   10.24   0
   4  19  10   -3.52    7.94   0
   4  19  11   21.62   10.94   0
   5 -15   6    5.91   10.53   0
   5 -15   7    3.57   12.91   0
   5 -15   8   86.86   14.97   0
   5 -14   2  177.62   11.36   0
   5 -12  -2   32.99    8.24   0
   5 -12  17   -2.10   10.31   0
   5  -8  -6 1278.16   11.12   0
   5  -4  -8  742.05    9.93   0
   5  -1  -9  183.38    6.10   0
   5   6  -9  246.93   10.53   0
   5  20   3   82.26   10.64   0
   6 -16   5  283.25   11.47   0
   6 -15   1   42.91    6.44   0
   6 -15  14    1.65   14.20   0
   6 -14  -1   17.82    6.50   0
   6 -14  16   12.73   13.31   0
   6 -11  -5   36.66    6.46   0
   6  -7  -8  134.26    6.92   0
   6  -1 -10 1054.33   12.19   0
   6   7 -10  229.23    7.79   0
   6  10  -9  171.11    9.46   0
   6  19  -2   12.46   11.19   0
   6  20   0    6.31   10.68   0
   6  21   2  122.81   12.32   0
   7 -17   5  213.52   10.97   0
   7 -16   1    4.45    9.31   0
   7 -15  -1  132.69    9.60   0
   7 -13  -4  210.72    9.08   0
   7 -11  -6  652.49   10.38   0
   7 -10  -7  170.53    8.39   0
   7  -7  -9   87.63    5.88   0
   7  -5 -10   19.34    5.97   0
   7  -1 -11  614.24    9.82   0
   7   6 -11   88.05    8.90   0
   7  10 -10   13.74    8.35   0
   7  14  -8  228.20   12.91   0
   7  22   2   11.79    9.55   0
   8 -18   6   -3.08   10.46   0
   8 -18   7   19.67   12.42   0
   8 -18   8   34.71   13.81   0
   8 -18   9    4.76   13.30   0
   8 -17   1   40.26    6.98   0
   8 -16  -1   46.16   10.26   0
   8 -15  -3  135.47    7.38   0
   8 -14  -4   39.42    9.66   0
   8 -10  -8  130.36    8.71   0
   8  -7 -10    0.38    5.81   0
   8  -4 -11   16.65    8.79   0
   8   0 -12  752.40   10.17   0
   8   1 -12  259.61    9.05   0
   8   4 -12  136.68    8.73   0
   8   5 -12   80.11    8.62   0
   8   6 -12   59.16    6.44   0
   8  14  -9   26.45   10.13   0
   9 -18   2  222.72   11.77   0
   9 -17  -1    0.34    7.15   0
   9 -15  -4  -18.63    9.56   0
   9 -10  -9   39.83    8.14   0
   9  -4 -12   72.98    6.29   0
   9   2 -13  148.21    7.10   0
   9   3 -13    7.86    6.73   0
   9   9 -12   18.26    9.83   0
  10 -19   3   40.45   11.14   0
  10 -16  -4   93.16    8.66   0
  10 -11  -9   28.83    9.77   0
  10 -10 -10  217.48    8.48   0
  10  -8 -11  170.16    7.61   0
  10  -6 -12    0.76    6.73   0
  10  -3 -13   25.22    6.86   0
  10   8 -13  250.25    9.13   0
  10  11 -12   73.63    9.73   0
  10  15 -10   37.12   10.42   0
  11 -20   5    2.50   11.52   0
  11 -18  -2  136.73    8.71   0
  11 -16  -5  237.68   10.33   0
  11 -15  -6  160.00   10.87   0
  11 -12  -9  150.11    9.45   0
  11 -11 -10    7.04    6.52   0
  11  -9 -11  165.33    8.88   0
  11  -7 -12  134.79    9.00   0
  11  -5 -13  123.05    7.01   0
  11  -1 -14   27.94    6.41   0
  11   0 -14   65.72    6.50   0
  11   1 -14   29.33    9.06   0
  11   2 -14   44.91    8.89   0
  11   3 -14   91.03    9.20   0
  11   4 -14   22.22    8.96   0
  11   5 -14   -3.90    9.16   0
  11   6 -14   29.99    7.44   0
  11  10 -13   -3.35   10.05   0
  12 -19  -1   -2.56   10.06   0
  12 -18  -3  146.28    8.66   0
  12 -16  -6   36.00    7.90   0
  12 -15  -7   24.83    8.90   0
  12 -14  -8   -1.88    9.09   0
  12 -13  -9  134.24    7.97   0
  12 -10 -11   99.31   10.71   0
  12  -6 -13   92.84    9.97   0
  12   8 -14   50.50    9.96   0
  13 -18  -4    6.56    5.52   0
  13 -18  -4   19.35    5.46   0
  13 -11 -11  -13.00    8.82   0
  13  -7 -13   19.25    9.73   0
  13  -5 -14  -12.39    7.07   0
  13   0 -15   -1.54    7.73   0
  13   1 -15  -23.02    9.94   0
  13   2 -15  197.94   10.61   0
  13   3 -15    7.18   10.37   0
  13   4 -15   70.56   10.44   0
  13   5 -15    7.68    9.04   0
  13   6 -15   33.63    7.85   0
  13  10 -14  103.95   10.96   0
  13  13 -13    8.75    5.36   0
  13  13 -13    4.46    5.29   0
  14 -16  -7  230.72   11.71   0
  14 -14  -9   28.57   10.99   0
  14 -13 -10   69.04    9.74   0
  14 -12 -11   44.68    7.83   0
  14  -8 -13   -2.40   10.11   0
  14  -6 -14    3.24    7.36   0
  14  -3 -15   37.68    7.52   0
  14  -2 -15  130.40    9.68   0
  14   7 -15    0.97   10.47   0
  14   8 -15    5.86    7.60   0
  15 -11 -12    7.33    8.06   0
  15  -9 -13    0.07    9.39   0
  15  -7 -14   -1.07    7.64   0
  15  -4 -15    5.64    7.73   0
  -1  -1   6  275.92    9.78   0
  -1  -1   9   26.89    5.90   0
  -1  -1  10    6.96    7.65   0
  -1   0  11  -13.71    8.49   0
  -1   1   4  442.93   13.43   0
  -1   1  12  134.01    9.16   0
  -1   2  12   52.53    8.49   0
  -1   3  12   29.60    6.28   0
  -1   4  12   77.92    8.48   0
  -1   5   4  203.48   10.70   0
  -1   5  12   19.93    8.21   0
  -1   6   5   41.39    6.59   0
  -1   6  11  623.41   10.53   0
  -1   7   6  491.36    8.41   0
  -1   7   7   48.65    5.48   0
  -1   7   8   -0.64    5.05   0
  -1   7   9   60.16    5.79   0
  -1   7  10   33.02    8.89   0
   0  -6   8   72.04    9.78   0
   0  -4  13   38.86    8.41   0
   0  -3  14  -17.65    8.26   0
   0  -2  15  128.73    7.86   0
   0  -1  15    0.01    6.22   0
   0   1  16   10.05    9.18   0
   0   2  16   37.33    6.69   0
   0   3  16   -7.37    6.53   0
   0   4  16   37.87    6.49   0
   0   5  16   10.33    9.17   0
   0   6   0  239.16   12.16   0
   0   6  16  110.98    8.38   0
   0   7  15   -2.64    6.74   0
   0   8   1   55.14    9.07   0
   0   8  15    4.33    8.24   0
   0   9  14    8.66    9.27   0
   0  10   3 1602.29   13.46   0
   0  10  13  293.88    9.84   0
   0  11   4   -1.61    7.71   0
   0  11  11  -15.42    5.99   0
   0  11  12   -8.44    7.46   0
   0  12   7 1260.94   12.33   0
   0  12   8  341.58    9.49   0
   0  12   9  165.64    8.54   0
   1  -6  15   -2.74    7.79   0
   1  -5   0   -1.93    9.90   0
   1  -5  16   -6.02    8.27   0
   1  -3  17    1.80    6.54   0
   1  -2  -2  215.76   11.47   0
   1  -1  18   38.36    9.21   0
   1   3  -3   28.80   11.02   0
   1   6  18  205.79    7.01   0
   1   7  18  344.48   10.80   0
   1   8  -2 1177.84   25.52   0
   1   9  17   28.57    6.51   0
   1  10  16    8.34    6.35   0
   1  11   0   -0.13    7.10   0
   1  11  16  103.60    8.61   0
   1  12   1  575.76   11.85   0
   1  12  14   16.53    6.83   0
   1  12  15  120.61    8.13   0
   1  13  13  147.14    7.24   0
   1  14   5   20.40    5.60   0
   1  14  10    3.33    6.55   0
   1  14  11  228.67    9.92   0
   2 -10  12   67.47    9.96   0
   2  -9  14    5.36    9.27   0
   2  -4  19   77.39   10.57   0
   2  -2  -4   24.46    9.79   0
   2  -2  20   -7.88    8.86   0
   2  -1  20  128.26    7.99   0
   2   3  -5 2127.46   20.40   0
   2   6  20   75.06    7.67   0
   2   7  20   16.34    7.25   0
   2   9  19  297.94    8.93   0
   2  11  18   29.84    7.62   0
   2  12  17  -13.63    7.48   0
   2  13  16   66.92    7.21   0
   2  14  15   45.17    7.45   0
   2  15   2  924.95   13.16   0
   2  15  14  145.24   10.75   0
   2  16   4   15.62    8.34   0
   2  16  11   41.77    6.57   0
   2  16  12  -18.78   10.59   0
   3 -12   5  265.61   13.35   0
   3 -11   2  898.42   14.78   0
   3 -11  14   87.81   11.30   0
   3  -9  -1   24.90    8.30   0
   3  -9  17   50.60    9.11   0
   3  -8  18   16.25    9.90   0
   3  -7  -3   60.63    9.22   0
   3  -7  19   40.72    8.58   0
   3  -5  20   12.17    7.44   0
   3  -4  -5  375.60    8.85   0
   3  -3  21   95.29    7.99   0
   3  -1  -6 2208.53   17.18   0
   3  -1  22    1.71    9.98   0
   3   0  22   43.30   11.42   0
   3   2  22   31.47    8.27   0
   3   3  22   -0.70    8.04   0
   3   4  22   21.91    7.78   0
   3   5  22   49.16    8.16   0
   3   7  -6  637.57   13.74   0
   3   9  21  -11.04    8.16   0
   3  11  20   15.03    8.25   0
   3  14  18   39.74   10.89   0
   3  15  17  -13.53   11.87   0
   3  16  15  -10.91    7.88   0
   3  17   2   -4.81    8.80   0
   3  17  13   65.28    7.87   0
   3  17  14   23.87    9.52   0
   3  18   5   -3.70    9.48   0
   3  18   6   40.82    7.09   0
   3  18  10   13.75    7.85   0
   3  18  11   -6.63   10.33   0
   4 -13   3  192.95   10.10   0
   4 -13  13    6.86   11.90   0
   4 -12  15  319.16   12.49   0
   4 -11  -1  203.56    7.65   0
   4 -10  -2   53.00    7.91   0
   4 -10  18    9.91    9.42   0
   4  -9  19   97.70   10.96   0
   4  -8  -4   -3.51    7.74   0
   4  -5  -6  739.10   11.01   0
   4  -4  22   37.42    8.03   0
   4  -3  -7  619.76    8.87   0
   4   2  -8  153.79    6.64   0
   4   3  -8   11.91    5.42   0
   4  19   3   27.38    9.53   0
   4  19  12    9.01    8.16   0
   4  19  13   -2.34    9.80   0
   5 -13   0    9.67    8.88   0
   5 -13  16   -6.73   12.14   0
   5 -11  -3    1.81    6.49   0
   5 -10  -4  278.85    7.65   0
   5  -9  -5  120.86    6.85   0
   5  -6  -7  165.83    6.19   0
   5   0  -9    1.03    5.14   0
   5   1  -9  178.59    8.14   0
   5   2  -9  780.14   10.77   0
   5   4  -9   79.94    9.03   0
   5   5  -9   10.02    8.49   0
   5  16  -4   78.53   15.34   0
   5  19   0   -2.85    8.99   0
   5  20   2   -1.55    8.83   0
   5  21   6   61.64    9.72   0
   5  21   7   24.54   10.72   0
   5  21   8   46.77   11.31   0
   5  21   9   43.92   11.66   0
   5  21  10   10.00   10.02   0
   6 -16   6   31.03   12.05   0
   6 -15   2   16.09   10.00   0
   6 -13  18    8.44   12.20   0
   6  -8  -7   39.67    5.90   0
   6  -6  -8   12.51    7.91   0
   6  -4  -9    5.82    5.53   0
   6   0 -10  334.28    8.06   0
   6   1 -10 1001.05   12.52   0
   6   5 -10 1134.34   12.95   0
   6   6 -10   33.55    6.64   0
   6  12  -8   23.52    9.22   0
   6  22   5   -3.73   10.27   0
   6  22   6   -7.94   11.09   0
   6  22   7    4.48    7.88   0
   7 -17   6  158.80   12.33   0
   7 -17   9  373.03   19.65   0
   7 -12  -5  136.67    7.07   0
   7  -8  -8   31.17    8.26   0
   7  -6  -9    0.81    8.28   0
   7  -4 -10   21.50    6.25   0
   7   0 -11   -5.26    6.20   0
   7   1 -11  567.56    9.82   0
   7   2 -11  141.99    8.25   0
   7   3 -11 1568.00   13.17   0
   7   4 -11   -5.48    7.91   0
   7   5 -11   87.47    7.50   0
   7  12  -9   56.46   10.35   0
   8 -17   2    6.17    9.38   0
   8 -13  -5   53.89    8.06   0
   8 -12  -6   49.94    7.92   0
   8 -11  -7  316.80    7.33   0
   8  -8  -9   83.07    8.24   0
   8  -6 -10   68.55    8.29   0
   8  -3 -11   42.69    8.73   0
   8   2 -12   65.85    6.23   0
   8   3 -12   57.91    6.28   0
   8   9 -11  403.53   10.77   0
   8  12 -10    4.08    8.55   0
   9 -17   0   -1.10    9.48   0
   9 -14  -5   22.95    8.65   0
   9 -13  -6   83.43    9.44   0
   9 -12  -7   -3.90    8.66   0
   9 -11  -8   58.26    6.71   0
   9  -8 -10   62.65    6.72   0
   9  -6 -11   59.59    6.73   0
   9  -3 -12   22.43    6.23   0
   9  -2 -12  355.92    9.76   0
   9   8 -12  125.57    9.35   0
  10 -19   4   24.48   11.48   0
  10 -17  -2   26.02    7.78   0
  10 -15  -5  115.84    7.28   0
  10 -14  -6  181.89    9.36   0
  10 -13  -7   12.22    8.71   0
  10 -12  -8   33.71    7.34   0
  10  -7 -11   29.08    9.00   0
  10  -5 -12   48.76    6.79   0
  10  -1 -13    8.84    6.27   0
  10   0 -13   -2.36    8.80   0
  10   6 -13  298.72   10.41   0
  10   7 -13    6.87    6.67   0
  10  13 -11   12.59    9.83   0
  11 -19   1   40.27    8.58   0
  11 -18  -1    5.08   11.33   0
  11 -17  -3  158.55    9.61   0
  11 -14  -7   39.78    7.40   0
  11 -13  -8   69.81    6.72   0
  11 -10 -10    2.84    8.65   0
  11  -6 -12   21.78    9.05   0
  11  -4 -13    5.05    6.62   0
  11  -3 -13   22.70    9.19   0
  11   9 -13  170.18   11.24   0
  11  12 -12  100.47   10.09   0
  11  16 -10   -0.94   12.14   0
  12 -19   0    8.75   12.15   0
  12 -17  -4   -1.51    9.40   0
  12 -11 -10   91.28   10.57   0
  12  -8 -12  141.78    7.53   0
  12  -5 -13   10.71    9.00   0
  12  -2 -14  161.66    7.94   0
  12  -1 -14   71.99   10.09   0
  12   7 -14  108.92    9.99   0
  12  11 -13    7.93   10.10   0
  13 -18  -3    2.57   11.84   0
  13 -17  -5   15.61    8.31   0
  13 -16  -6    5.94   10.54   0
  13 -14  -8  365.09   11.82   0
  13 -13  -9   -3.41   10.58   0
  13 -12 -10   -7.81    7.12   0
  13  -9 -12   10.19    7.10   0
  13  -3 -14   -3.66   10.05   0
  13   9 -14   -3.82   10.56   0
  14 -15  -8    6.17    8.41   0
  14 -11 -11   13.59   10.09   0
  14  -5 -14   59.90    7.45   0
  14  -1 -15   26.50    7.34   0
  14   0 -15   11.61    9.22   0
  14   1 -15   15.26   10.05   0
  14   5 -15   14.49   10.92   0
  14   6 -15  183.82    9.99   0
  15 -13 -10   20.00   10.00   0
  15 -12 -11  118.52    8.35   0
  15 -10 -12   17.47    9.62   0
  15  -8 -13   20.96   11.19   0
  15  -6 -14    1.98    8.11   0
  15  -3 -15   80.71    8.24   0
  15  -2 -15   64.25    9.69   0
  -1  -2   7  333.40   10.13   0
  -1  -2   8  112.82    6.88   0
  -1  -2   9    2.61    5.81   0
  -1  -2  10   87.52    8.05   0
  -1  -1   5   48.59    9.72   0
  -1  -1  11  161.48    7.12   0
  -1   0   4 1504.67   19.55   0
  -1   0  12  756.90    9.77   0
  -1   1  13  229.39    9.54   0
  -1   2  13  432.83    8.32   0
  -1   3  13  180.30    7.14   0
  -1   4  13   84.59    6.06   0
  -1   5  13  116.18    7.85   0
  -1   6   4 3544.73   20.19   0
  -1   6  12  118.40    6.52   0
  -1   6  13  147.73    7.85   0
  -1   7   5   24.89    6.05   0
  -1   7  11   -1.12    6.12   0
  -1   7  12    6.60    7.74   0
  -1   8   6   74.99    7.75   0
  -1   8   7   31.74    5.28   0
  -1   8   8    3.75    5.57   0
  -1   8   9   28.92    5.74   0
  -1   8  10   -0.72    6.37   0
  -1   8  11  734.10   10.51   0
   0  -6   7  374.31   11.62   0
   0  -6   9   -5.91    7.29   0
   0  -6  10 1183.27   14.99   0
   0  -5   4   -0.97   14.32   0
   0  -5  12    1.10    6.31   0
   0  -4  14  444.26    9.97   0
   0  -3  15  -15.45    7.44   0
   0  -1  16   -5.62    9.08   0
   0   2  17    2.64    9.13   0
   0   3  17    1.01    9.47   0
   0   4  17  759.04   12.22   0
   0   5  17  -20.76    9.32   0
   0   7  16    2.95    6.54   0
   0   8  16   19.52    8.95   0
   0   9  15   -8.36    9.15   0
   0  10  14   14.90    6.59   0
   0  11  13    7.94    9.05   0
   0  12   5  901.57   11.46   0
   0  12   6   81.94    6.38   0
   0  12  10  469.58    7.81   0
   0  12  11   -5.94    8.61   0
   1  -8  12   67.44    8.74   0
   1  -7  14  182.39    8.99   0
   1  -4  17   18.48   10.00   0
   1  -2  18  262.68    8.00   0
   1   0  19  -17.01    8.75   0
   1   1  19   -1.02    6.94   0
   1   2  19  209.97    8.21   0
   1   3  19   61.82    6.94   0
   1   4  19   31.18    8.08   0
   1   5  19   15.33    7.98   0
   1   6  19   11.36   10.03   0
   1   7  19    2.13    8.74   0
   1   8  18  141.02    8.55   0
   1   9  18    5.66   10.45   0
   1  10  -1  466.88   13.06   0
   1  10  17   20.47    8.16   0
   1  12  16   50.59    9.29   0
   1  13   2   15.68    8.78   0
   1  13  14    2.64    6.87   0
   1  14   4   -0.05    5.58   0
   1  14  12  357.92    8.04   0
   1  14  13   54.39    8.96   0
   1  15   6  217.61    8.56   0
   1  15   7   48.13    8.70   0
   1  15   8   52.11    9.43   0
   1  15   9   11.97    9.48   0
   1  15  10   28.37    9.27   0
   2  -9   2   92.21    9.01   0
   2  -8  16   37.79    9.35   0
   2  -7  17   -3.93    8.87   0
   2  -6  18   13.96    8.83   0
   2  -4  -3   26.81    8.03   0
   2  -3  20   72.55    9.66   0
   2   0  21  -12.46    9.87   0
   2   1  21    7.25    7.26   0
   2   2  21   20.23    7.43   0
   2   3  21   -3.26    7.35   0
   2   4  21    8.27    7.47   0
   2   5  21    9.10    7.68   0
   2   6  21  -12.58   10.52   0
   2   7  21  -16.08    9.16   0
   2   9  20   12.60    7.41   0
   2  11  19   -5.87   10.48   0
   2  12  18   -5.52    7.68   0
   2  13  -1    7.17    8.06   0
   2  13  17   78.12    7.76   0
   2  14   0  576.83   12.18   0
   2  14  16   18.23    7.54   0
   2  15  15   70.65   10.40   0
   2  16   3   75.25    8.52   0
   2  16  13   62.86    8.04   0
   2  17   6    5.00    8.24   0
   2  17   7  431.84   11.38   0
   2  17   8  196.99   10.00   0
   2  17   9  185.86    9.48   0
   2  17  10  119.26    8.72   0
   3 -10  16   42.69    9.41   0
   3  -8  -2  147.71    7.32   0
   3  -6  20    1.71   10.08   0
   3  -4  21   50.87    8.01   0
   3  -2  22   -2.99   11.54   0
   3  16   0    6.05    8.00   0
   3  16  16   -1.15    8.50   0
   3  17  15    2.18   11.26   0
   3  18   4   78.68    9.78   0
   3  18  12   -1.16    7.83   0
   3  18  13   -7.72    9.07   0
   4 -12   1   53.02    8.65   0
   4 -11  17   88.75   10.48   0
   4  -9  -3  700.53    9.36   0
   4  -7  21   -3.10   10.76   0
   4  -5  22   13.46    7.60   0
   4  -2  -7  394.68    9.41   0
   4   8  -7  573.35   13.98   0
   4  17  -1  102.72    9.27   0
   4  20   6   15.90    9.76   0
   4  20   7   96.83    8.07   0
   4  20   8    4.30    7.74   0
   4  20   9   28.10    7.53   0
   4  20  10    8.91   10.90   0
   4  20  11   11.04    9.98   0
   5 -14  14  166.23   13.53   0
   5 -11  19   26.26   11.20   0
   5 -10  20    1.78   11.28   0
   5  -7  -6  695.43    9.60   0
   5  -5  -7  430.58    9.04   0
   5  -3  -8    1.44    5.12   0
   5   3  -9  349.13    8.07   0
   5   9  -8    8.29    8.35   0
[truncated: 2,202,683 more chars]
